# Supplementary material for: Longitudinal single-cell RNA sequencing of patient-derived primary cells reveals drug-induced infidelity in stem cell hierarchy
Source: Nat Commun. 2018 Nov 22;9:4931. doi: 10.1038/s41467-018-07261-3 (PMC6250721; doi:10.1038/s41467-018-07261-3)
Supplement: Supplementary file 5 — Supplementary Data 1 [file 41467_2018_7261_MOESM5_ESM.xlsx]

## Sheet: cellinfo4
cell_ID	groups	cell_color	patient_id	origin	drup_status	RaceID_clusters	PCA_clusters	PAGODA_clusters
RHH6558	HN148M	bisque	HN148	Metastatic	Resistant	3	1	1
RHH6559	HN148M	bisque	HN148	Metastatic	Resistant	3	1	1
RHH6560	HN148M	bisque	HN148	Metastatic	Resistant	3	1	1
RHH6561	HN148M	bisque	HN148	Metastatic	Resistant	3	1	1
RHH6562	HN148M	bisque	HN148	Metastatic	Resistant	3	1	1
RHH6563	HN148M	bisque	HN148	Metastatic	Resistant	3	1	1
RHH6564	HN148M	bisque	HN148	Metastatic	Resistant	3	1	1
RHH6565	HN148M	bisque	HN148	Metastatic	Resistant	3	1	1
RHH6566	HN148M	bisque	HN148	Metastatic	Resistant	3	1	1
RHH6567	HN148M	bisque	HN148	Metastatic	Resistant	3	1	1
RHH6568	HN148M	bisque	HN148	Metastatic	Resistant	3	1	1
RHH6569	HN148M	bisque	HN148	Metastatic	Resistant	3	2	1
RHH6570	HN148M	bisque	HN148	Metastatic	Resistant	3	1	1
RHH6571	HN148M	bisque	HN148	Metastatic	Resistant	3	1	1
RHH6572	HN148M	bisque	HN148	Metastatic	Resistant	3	1	1
RHH6573	HN148M	bisque	HN148	Metastatic	Resistant	3	2	1
RHH6574	HN148M	bisque	HN148	Metastatic	Resistant	3	1	1
RHH6575	HN148M	bisque	HN148	Metastatic	Resistant	3	1	1
RHH6576	HN148M	bisque	HN148	Metastatic	Resistant	3	1	1
RHH6577	HN148M	bisque	HN148	Metastatic	Resistant	3	1	1
RHH6578	HN148M	bisque	HN148	Metastatic	Resistant	3	1	1
RHH6579	HN148M	bisque	HN148	Metastatic	Resistant	3	1	1
RHH6580	HN148M	bisque	HN148	Metastatic	Resistant	3	1	1
RHH6581	HN148M	bisque	HN148	Metastatic	Resistant	3	1	1
RHH6582	HN148M	bisque	HN148	Metastatic	Resistant	3	1	1
RHH6584	HN148M	bisque	HN148	Metastatic	Resistant	3	1	1
RHH6585	HN148M	bisque	HN148	Metastatic	Resistant	3	2	1
RHH6586	HN148M	bisque	HN148	Metastatic	Resistant	3	1	1
RHH6587	HN148M	bisque	HN148	Metastatic	Resistant	5	1	1
RHH6588	HN148M	bisque	HN148	Metastatic	Resistant	3	1	1
RHH6589	HN148M	bisque	HN148	Metastatic	Resistant	3	2	1
RHH6590	HN148M	bisque	HN148	Metastatic	Resistant	3	1	1
RHH6591	HN148M	bisque	HN148	Metastatic	Resistant	3	1	1
RHH6592	HN148M	bisque	HN148	Metastatic	Resistant	3	1	1
RHH6593	HN148M	bisque	HN148	Metastatic	Resistant	3	1	1
RHH6594	HN148M	bisque	HN148	Metastatic	Resistant	3	1	1
RHH6595	HN148M	bisque	HN148	Metastatic	Resistant	3	1	1
RHH6596	HN148M	bisque	HN148	Metastatic	Resistant	3	1	1
RHH6597	HN148M	bisque	HN148	Metastatic	Resistant	5	2	1
RHH6598	HN148M	bisque	HN148	Metastatic	Resistant	3	1	1
RHH6599	HN148M	bisque	HN148	Metastatic	Resistant	3	1	1
RHH6600	HN148M	bisque	HN148	Metastatic	Resistant	3	1	1
RHH6601	HN148M	bisque	HN148	Metastatic	Resistant	3	2	1
RHH6602	HN148M	bisque	HN148	Metastatic	Resistant	3	1	1
RHH6603	HN148M	bisque	HN148	Metastatic	Resistant	3	1	1
RHH6604	HN148M	bisque	HN148	Metastatic	Resistant	3	2	1
RHH6605	HN148M	bisque	HN148	Metastatic	Resistant	3	1	1
RHH6606	HN148M	bisque	HN148	Metastatic	Resistant	3	1	1
RHH6607	HN148M	bisque	HN148	Metastatic	Resistant	3	1	1
RHH6608	HN148M	bisque	HN148	Metastatic	Resistant	3	1	1
RHH6609	HN148M	bisque	HN148	Metastatic	Resistant	3	1	1
RHH6610	HN148M	bisque	HN148	Metastatic	Resistant	3	1	1
RHH6611	HN148M	bisque	HN148	Metastatic	Resistant	3	2	1
RHH6612	HN148M	bisque	HN148	Metastatic	Resistant	4	2	1
RHH6613	HN148M	bisque	HN148	Metastatic	Resistant	3	1	1
RHH6614	HN148M	bisque	HN148	Metastatic	Resistant	3	1	1
RHH6615	HN148M	bisque	HN148	Metastatic	Resistant	3	1	1
RHH6616	HN148M	bisque	HN148	Metastatic	Resistant	3	2	1
RHH6617	HN148M	bisque	HN148	Metastatic	Resistant	3	1	1
RHH6618	HN148M	bisque	HN148	Metastatic	Resistant	3	1	1
RHH6619	HN148M	bisque	HN148	Metastatic	Resistant	3	2	1
RHH6620	HN148M	bisque	HN148	Metastatic	Resistant	3	1	1
RHH6621	HN148M	bisque	HN148	Metastatic	Resistant	3	2	1
RHH6622	HN148M	bisque	HN148	Metastatic	Resistant	3	1	1
RHH6623	HN148M	bisque	HN148	Metastatic	Resistant	3	1	1
RHH6624	HN148M	bisque	HN148	Metastatic	Resistant	3	1	1
RHH6625	HN148M	bisque	HN148	Metastatic	Resistant	3	1	1
RHH6626	HN148M	bisque	HN148	Metastatic	Resistant	3	1	1
RHH6627	HN148M	bisque	HN148	Metastatic	Resistant	3	1	1
RHH6628	HN148M	bisque	HN148	Metastatic	Resistant	3	1	1
RHH6629	HN148M	bisque	HN148	Metastatic	Resistant	3	1	1
RHH6630	HN148M	bisque	HN148	Metastatic	Resistant	3	1	1
RHH6632	HN148M	bisque	HN148	Metastatic	Resistant	3	1	1
RHH6633	HN148M	bisque	HN148	Metastatic	Resistant	3	2	1
RHH6634	HN148M	bisque	HN148	Metastatic	Resistant	3	1	1
RHH6635	HN148M	bisque	HN148	Metastatic	Resistant	3	1	1
RHH6636	HN148M	bisque	HN148	Metastatic	Resistant	3	1	1
RHH6637	HN148M	bisque	HN148	Metastatic	Resistant	3	1	1
RHH6638	HN148M	bisque	HN148	Metastatic	Resistant	3	2	1
RHH6639	HN148M	bisque	HN148	Metastatic	Resistant	3	1	1
RHH6640	HN148M	bisque	HN148	Metastatic	Resistant	3	2	1
RHH6641	HN148M	bisque	HN148	Metastatic	Resistant	3	1	1
RHH6642	HN148M	bisque	HN148	Metastatic	Resistant	3	1	1
RHH6643	HN148M	bisque	HN148	Metastatic	Resistant	3	1	1
RHH6644	HN148M	bisque	HN148	Metastatic	Resistant	4	2	2
RHH6645	HN148M	bisque	HN148	Metastatic	Resistant	3	1	1
RHH6647	HN148M	bisque	HN148	Metastatic	Resistant	3	1	1
RHH6648	HN148M	bisque	HN148	Metastatic	Resistant	3	1	1
RHH6649	HN148M	bisque	HN148	Metastatic	Resistant	3	1	1
RHH6650	HN148M	bisque	HN148	Metastatic	Resistant	3	1	1
RHH6651	HN148M	bisque	HN148	Metastatic	Resistant	3	2	1
RHH1479	HN137P	red	HN137	Primary	Sensitive	2	2	3
RHH1480	HN137P	red	HN137	Primary	Sensitive	2	2	3
RHH1481	HN137P	red	HN137	Primary	Sensitive	2	2	3
RHH1482	HN137P	red	HN137	Primary	Sensitive	2	2	3
RHH1483	HN137P	red	HN137	Primary	Sensitive	4	2	2
RHH1484	HN137P	red	HN137	Primary	Sensitive	2	2	3
RHH1485	HN137P	red	HN137	Primary	Sensitive	2	2	3
RHH1486	HN137P	red	HN137	Primary	Sensitive	2	2	3
RHH1487	HN137P	red	HN137	Primary	Sensitive	2	2	3
RHH1488	HN137P	red	HN137	Primary	Sensitive	2	2	3
RHH1489	HN137P	red	HN137	Primary	Sensitive	5	2	3
RHH1490	HN137P	red	HN137	Primary	Sensitive	4	2	3
RHH1491	HN137P	red	HN137	Primary	Sensitive	2	2	3
RHH1492	HN137P	red	HN137	Primary	Sensitive	5	2	3
RHH1493	HN137P	red	HN137	Primary	Sensitive	4	2	3
RHH1494	HN137P	red	HN137	Primary	Sensitive	4	2	2
RHH1495	HN137P	red	HN137	Primary	Sensitive	2	2	3
RHH1496	HN137P	red	HN137	Primary	Sensitive	2	2	3
RHH1498	HN137P	red	HN137	Primary	Sensitive	2	2	3
RHH1499	HN137P	red	HN137	Primary	Sensitive	2	2	3
RHH1501	HN137P	red	HN137	Primary	Sensitive	5	2	3
RHH1502	HN137P	red	HN137	Primary	Sensitive	2	2	3
RHH1503	HN137P	red	HN137	Primary	Sensitive	2	2	3
RHH1504	HN137P	red	HN137	Primary	Sensitive	2	2	3
RHH1505	HN137P	red	HN137	Primary	Sensitive	2	2	3
RHH1506	HN137P	red	HN137	Primary	Sensitive	2	2	3
RHH1507	HN137P	red	HN137	Primary	Sensitive	2	2	3
RHH1508	HN137P	red	HN137	Primary	Sensitive	2	2	3
RHH1509	HN137P	red	HN137	Primary	Sensitive	2	2	3
RHH1510	HN137P	red	HN137	Primary	Sensitive	2	2	3
RHH1511	HN137P	red	HN137	Primary	Sensitive	2	2	3
RHH1512	HN137P	red	HN137	Primary	Sensitive	2	2	3
RHH1513	HN137P	red	HN137	Primary	Sensitive	2	2	3
RHH1514	HN137P	red	HN137	Primary	Sensitive	2	2	3
RHH1515	HN137P	red	HN137	Primary	Sensitive	2	2	3
RHH1516	HN137P	red	HN137	Primary	Sensitive	4	2	3
RHH1517	HN137P	red	HN137	Primary	Sensitive	2	2	3
RHH1518	HN137P	red	HN137	Primary	Sensitive	2	2	3
RHH1519	HN137P	red	HN137	Primary	Sensitive	2	2	3
RHH1520	HN137P	red	HN137	Primary	Sensitive	2	2	3
RHH1521	HN137P	red	HN137	Primary	Sensitive	2	2	3
RHH1523	HN137P	red	HN137	Primary	Sensitive	2	2	3
RHH1524	HN137P	red	HN137	Primary	Sensitive	2	2	3
RHH1525	HN137P	red	HN137	Primary	Sensitive	2	2	3
RHH1526	HN137P	red	HN137	Primary	Sensitive	2	2	3
RHH1527	HN137P	red	HN137	Primary	Sensitive	2	2	3
RHH1528	HN137P	red	HN137	Primary	Sensitive	2	2	3
RHH1529	HN137P	red	HN137	Primary	Sensitive	2	2	3
RHH1530	HN137P	red	HN137	Primary	Sensitive	4	2	3
RHH1531	HN137P	red	HN137	Primary	Sensitive	4	2	2
RHH1532	HN137P	red	HN137	Primary	Sensitive	2	2	3
RHH1533	HN137P	red	HN137	Primary	Sensitive	2	2	3
RHH1534	HN137P	red	HN137	Primary	Sensitive	2	2	3
RHH1535	HN137P	red	HN137	Primary	Sensitive	2	2	3
RHH1536	HN137P	red	HN137	Primary	Sensitive	4	2	3
RHH1537	HN137P	red	HN137	Primary	Sensitive	2	2	3
RHH1538	HN137P	red	HN137	Primary	Sensitive	4	2	3
RHH1539	HN137P	red	HN137	Primary	Sensitive	2	2	3
RHH1540	HN137P	red	HN137	Primary	Sensitive	5	2	3
RHH1541	HN137P	red	HN137	Primary	Sensitive	2	2	3
RHH1542	HN137P	red	HN137	Primary	Sensitive	2	2	3
RHH1543	HN137P	red	HN137	Primary	Sensitive	2	2	3
RHH1544	HN137P	red	HN137	Primary	Sensitive	2	2	3
RHH1545	HN137P	red	HN137	Primary	Sensitive	2	2	3
RHH1547	HN137P	red	HN137	Primary	Sensitive	2	2	3
RHH1548	HN137P	red	HN137	Primary	Sensitive	2	2	3
RHH1549	HN137P	red	HN137	Primary	Sensitive	2	2	3
RHH1550	HN137P	red	HN137	Primary	Sensitive	2	2	3
RHH1551	HN137P	red	HN137	Primary	Sensitive	2	2	3
RHH1552	HN137P	red	HN137	Primary	Sensitive	2	2	3
RHH1553	HN137P	red	HN137	Primary	Sensitive	2	2	3
RHH1554	HN137P	red	HN137	Primary	Sensitive	5	2	3
RHH1555	HN137P	red	HN137	Primary	Sensitive	2	2	3
RHH1556	HN137P	red	HN137	Primary	Sensitive	2	2	3
RHH1557	HN137P	red	HN137	Primary	Sensitive	4	2	3
RHH1558	HN137P	red	HN137	Primary	Sensitive	2	2	3
RHH1559	HN137P	red	HN137	Primary	Sensitive	2	2	3
RHH1560	HN137P	red	HN137	Primary	Sensitive	2	2	3
RHH1561	HN137P	red	HN137	Primary	Sensitive	2	2	3
RHH1562	HN137P	red	HN137	Primary	Sensitive	2	2	3
RHH1563	HN137P	red	HN137	Primary	Sensitive	2	2	3
RHH1564	HN137P	red	HN137	Primary	Sensitive	2	2	3
RHH1565	HN137P	red	HN137	Primary	Sensitive	2	2	3
RHH1566	HN137M	blue	HN137	Primary	Sensitive	5	3	4
RHH1567	HN137M	blue	HN137	Primary	Sensitive	5	3	4
RHH1568	HN137M	blue	HN137	Primary	Sensitive	5	3	4
RHH1569	HN137M	blue	HN137	Primary	Sensitive	5	3	4
RHH1571	HN137M	blue	HN137	Primary	Sensitive	5	3	4
RHH1572	HN137M	blue	HN137	Primary	Sensitive	5	3	4
RHH1574	HN137M	blue	HN137	Primary	Sensitive	5	3	4
RHH1575	HN137M	blue	HN137	Metastatic	Sensitive	5	3	4
RHH1576	HN137M	blue	HN137	Metastatic	Sensitive	2	2	4
RHH1577	HN137M	blue	HN137	Metastatic	Sensitive	5	3	4
RHH1580	HN137M	blue	HN137	Metastatic	Sensitive	5	3	4
RHH1581	HN137M	blue	HN137	Metastatic	Sensitive	5	3	4
RHH1582	HN137M	blue	HN137	Metastatic	Sensitive	5	3	4
RHH1584	HN137M	blue	HN137	Metastatic	Sensitive	5	3	4
RHH1585	HN137M	blue	HN137	Metastatic	Sensitive	5	3	4
RHH1586	HN137M	blue	HN137	Metastatic	Sensitive	5	3	4
RHH1587	HN137M	blue	HN137	Metastatic	Sensitive	5	3	4
RHH1588	HN137M	blue	HN137	Metastatic	Sensitive	5	3	4
RHH1590	HN137M	blue	HN137	Metastatic	Sensitive	5	3	4
RHH1591	HN137M	blue	HN137	Metastatic	Sensitive	5	2	4
RHH1592	HN137M	blue	HN137	Metastatic	Sensitive	5	3	4
RHH1593	HN137M	blue	HN137	Metastatic	Sensitive	5	3	4
RHH1594	HN137M	blue	HN137	Metastatic	Sensitive	5	3	4
RHH1595	HN137M	blue	HN137	Metastatic	Sensitive	5	3	4
RHH1596	HN137M	blue	HN137	Metastatic	Sensitive	2	3	4
RHH1597	HN137M	blue	HN137	Metastatic	Sensitive	5	3	4
RHH1598	HN137M	blue	HN137	Metastatic	Sensitive	5	3	4
RHH1599	HN137M	blue	HN137	Metastatic	Sensitive	5	3	4
RHH1600	HN137M	blue	HN137	Metastatic	Sensitive	5	3	4
RHH1601	HN137M	blue	HN137	Metastatic	Sensitive	5	2	4
RHH1602	HN137M	blue	HN137	Metastatic	Sensitive	5	3	4
RHH1603	HN137M	blue	HN137	Metastatic	Sensitive	5	3	4
RHH1604	HN137M	blue	HN137	Metastatic	Sensitive	5	3	4
RHH1605	HN137M	blue	HN137	Metastatic	Sensitive	5	3	4
RHH1607	HN137M	blue	HN137	Metastatic	Sensitive	5	3	4
RHH1608	HN137M	blue	HN137	Metastatic	Sensitive	5	3	4
RHH1609	HN137M	blue	HN137	Metastatic	Sensitive	5	3	4
RHH1610	HN137M	blue	HN137	Metastatic	Sensitive	5	3	4
RHH1612	HN137M	blue	HN137	Metastatic	Sensitive	5	3	4
RHH1613	HN137M	blue	HN137	Metastatic	Sensitive	5	3	4
RHH1614	HN137M	blue	HN137	Metastatic	Sensitive	5	3	4
RHH1615	HN137M	blue	HN137	Metastatic	Sensitive	5	3	4
RHH1616	HN137M	blue	HN137	Metastatic	Sensitive	5	3	4
RHH1617	HN137M	blue	HN137	Metastatic	Sensitive	5	3	4
RHH1619	HN137M	blue	HN137	Metastatic	Sensitive	5	3	4
RHH1620	HN137M	blue	HN137	Metastatic	Sensitive	5	3	4
RHH1621	HN137M	blue	HN137	Metastatic	Sensitive	5	3	4
RHH1622	HN137M	blue	HN137	Metastatic	Sensitive	5	3	4
RHH1623	HN137M	blue	HN137	Metastatic	Sensitive	5	3	4
RHH1624	HN137M	blue	HN137	Metastatic	Sensitive	5	3	4
RHH1625	HN137M	blue	HN137	Metastatic	Sensitive	1	3	4
RHH1626	HN137M	blue	HN137	Metastatic	Sensitive	5	3	4
RHH1627	HN137M	blue	HN137	Metastatic	Sensitive	5	3	4
RHH1628	HN137M	blue	HN137	Metastatic	Sensitive	5	3	4
RHH1630	HN137M	blue	HN137	Metastatic	Sensitive	5	3	4
RHH1631	HN137M	blue	HN137	Metastatic	Sensitive	5	3	4
RHH1632	HN137M	blue	HN137	Metastatic	Sensitive	5	3	4
RHH1633	HN137M	blue	HN137	Metastatic	Sensitive	5	3	4
RHH1635	HN137M	blue	HN137	Metastatic	Sensitive	5	3	4
RHH1636	HN137M	blue	HN137	Metastatic	Sensitive	5	3	4
RHH1639	HN137M	blue	HN137	Metastatic	Sensitive	5	3	4
RHH1640	HN137M	blue	HN137	Metastatic	Sensitive	5	3	4
RHH1641	HN137M	blue	HN137	Metastatic	Sensitive	4	3	4
RHH1643	HN137M	blue	HN137	Metastatic	Sensitive	5	2	4
RHH1644	HN137M	blue	HN137	Metastatic	Sensitive	5	4	4
RHH1645	HN137M	blue	HN137	Metastatic	Sensitive	5	3	4
RHH1646	HN137M	blue	HN137	Metastatic	Sensitive	5	3	4
RHH1647	HN137M	blue	HN137	Metastatic	Sensitive	5	4	4
RHH1648	HN137M	blue	HN137	Metastatic	Sensitive	5	3	4
RHH1652	HN137M	blue	HN137	Metastatic	Sensitive	5	3	4
RHH1653	HN137M	blue	HN137	Metastatic	Sensitive	5	3	4
RHH1654	HN137M	blue	HN137	Metastatic	Sensitive	5	3	4
RHH1657	HN137M	blue	HN137	Metastatic	Sensitive	5	3	4
RHH1658	HN137M	blue	HN137	Metastatic	Sensitive	5	3	4
RHH1659	HN137M	blue	HN137	Metastatic	Sensitive	5	3	4
RHH1792	HN137P	red	HN137	Primary	Sensitive	1	4	2
RHH1793	HN137P	red	HN137	Primary	Sensitive	1	4	2
RHH1794	HN137P	red	HN137	Primary	Sensitive	1	4	2
RHH1795	HN137P	red	HN137	Primary	Sensitive	1	4	2
RHH1796	HN137P	red	HN137	Primary	Sensitive	1	4	2
RHH1797	HN137P	red	HN137	Primary	Sensitive	1	4	2
RHH1798	HN137P	red	HN137	Primary	Sensitive	1	4	2
RHH1799	HN137P	red	HN137	Primary	Sensitive	1	4	2
RHH1800	HN137P	red	HN137	Primary	Sensitive	1	4	2
RHH1801	HN137P	red	HN137	Primary	Sensitive	1	4	2
RHH1802	HN137P	red	HN137	Primary	Sensitive	1	4	2
RHH1803	HN137P	red	HN137	Primary	Sensitive	1	4	2
RHH1805	HN137P	red	HN137	Primary	Sensitive	1	4	2
RHH1807	HN137P	red	HN137	Primary	Sensitive	1	4	2
RHH1810	HN137P	red	HN137	Primary	Sensitive	1	4	2
RHH1811	HN137P	red	HN137	Primary	Sensitive	1	4	2
RHH1812	HN137P	red	HN137	Primary	Sensitive	1	4	2
RHH1813	HN137P	red	HN137	Primary	Sensitive	1	4	2
RHH1814	HN137P	red	HN137	Primary	Sensitive	1	4	2
RHH1815	HN137P	red	HN137	Primary	Sensitive	4	4	2
RHH1816	HN137P	red	HN137	Primary	Sensitive	1	4	2
RHH1817	HN137P	red	HN137	Primary	Sensitive	1	4	2
RHH1818	HN137P	red	HN137	Primary	Sensitive	4	4	2
RHH1819	HN137P	red	HN137	Primary	Sensitive	1	4	2
RHH1822	HN137P	red	HN137	Primary	Sensitive	1	4	2
RHH1823	HN137P	red	HN137	Primary	Sensitive	1	4	2
RHH1824	HN137P	red	HN137	Primary	Sensitive	1	4	2
RHH1825	HN137P	red	HN137	Primary	Sensitive	1	4	2
RHH1826	HN137P	red	HN137	Primary	Sensitive	1	4	2
RHH1827	HN137P	red	HN137	Primary	Sensitive	1	4	2
RHH1828	HN137P	red	HN137	Primary	Sensitive	1	4	2
RHH1829	HN137P	red	HN137	Primary	Sensitive	1	4	2
RHH1830	HN137P	red	HN137	Primary	Sensitive	1	4	2
RHH1831	HN137P	red	HN137	Primary	Sensitive	1	4	2
RHH1832	HN137P	red	HN137	Primary	Sensitive	1	4	2
RHH1833	HN137P	red	HN137	Primary	Sensitive	1	4	2
RHH1834	HN137P	red	HN137	Primary	Sensitive	1	4	2
RHH1835	HN137P	red	HN137	Primary	Sensitive	1	4	2
RHH1836	HN137P	red	HN137	Primary	Sensitive	1	4	2
RHH1837	HN137P	red	HN137	Primary	Sensitive	1	4	2
RHH1838	HN137P	red	HN137	Primary	Sensitive	1	4	2
RHH1839	HN137P	red	HN137	Primary	Sensitive	1	4	2
RHH1840	HN137P	red	HN137	Primary	Sensitive	1	4	2
RHH1841	HN137P	red	HN137	Primary	Sensitive	1	4	2
RHH1842	HN137P	red	HN137	Primary	Sensitive	1	4	2
RHH1843	HN137P	red	HN137	Primary	Sensitive	1	4	2
RHH1844	HN137P	red	HN137	Primary	Sensitive	1	4	2
RHH1845	HN137P	red	HN137	Primary	Sensitive	1	4	2
RHH1846	HN137P	red	HN137	Primary	Sensitive	1	4	2
RHH1847	HN137P	red	HN137	Primary	Sensitive	1	4	2
RHH1848	HN137P	red	HN137	Primary	Sensitive	1	4	2
RHH1849	HN137P	red	HN137	Primary	Sensitive	1	4	2
RHH1850	HN137P	red	HN137	Primary	Sensitive	1	4	2
RHH1851	HN137P	red	HN137	Primary	Sensitive	1	4	2
RHH1852	HN137P	red	HN137	Primary	Sensitive	1	4	2
RHH1853	HN137P	red	HN137	Primary	Sensitive	1	4	2
RHH1854	HN137P	red	HN137	Primary	Sensitive	1	4	2
RHH1855	HN137P	red	HN137	Primary	Sensitive	1	4	2
RHH1856	HN137P	red	HN137	Primary	Sensitive	1	4	2
RHH1857	HN137P	red	HN137	Primary	Sensitive	1	4	2
RHH1858	HN137P	red	HN137	Primary	Sensitive	1	4	2
RHH1859	HN137P	red	HN137	Primary	Sensitive	1	4	2
RHH1860	HN137P	red	HN137	Primary	Sensitive	1	4	2
RHH1861	HN137P	red	HN137	Primary	Sensitive	1	4	2
RHH1862	HN137P	red	HN137	Primary	Sensitive	1	4	2
RHH1863	HN137P	red	HN137	Primary	Sensitive	4	4	2
RHH1864	HN137P	red	HN137	Primary	Sensitive	1	4	2
RHH1865	HN137P	red	HN137	Primary	Sensitive	1	4	2
RHH1866	HN137P	red	HN137	Primary	Sensitive	1	4	2
RHH1867	HN137P	red	HN137	Primary	Sensitive	1	4	2
RHH1868	HN137P	red	HN137	Primary	Sensitive	1	4	2
RHH1869	HN137P	red	HN137	Primary	Sensitive	1	4	2
RHH1870	HN137P	red	HN137	Primary	Sensitive	1	4	2
RHH1871	HN137P	red	HN137	Primary	Sensitive	1	4	2
RHH1872	HN137P	red	HN137	Primary	Sensitive	1	4	2
RHH1873	HN137P	red	HN137	Primary	Sensitive	1	4	2
RHH1874	HN137P	red	HN137	Primary	Sensitive	1	4	2
RHH1875	HN137P	red	HN137	Primary	Sensitive	1	4	2
RHH1876	HN137P	red	HN137	Primary	Sensitive	1	4	2
RHH1877	HN137P	red	HN137	Primary	Sensitive	1	4	2
RHH1878	HN137P	red	HN137	Primary	Sensitive	1	4	2
RHH1879	HN137P	red	HN137	Primary	Sensitive	1	4	2
RHH1880	HN137P	red	HN137	Primary	Sensitive	1	4	2
RHH1881	HN137P	red	HN137	Primary	Sensitive	1	4	2
RHH1882	HN137P	red	HN137	Primary	Sensitive	1	4	2
RHH1883	HN137P	red	HN137	Primary	Sensitive	1	4	2
RHH1884	HN137P	red	HN137	Primary	Sensitive	1	4	2
RHH1885	HN137P	red	HN137	Primary	Sensitive	1	4	2
RHH1886	HN137P	red	HN137	Primary	Sensitive	1	4	2
RHH1887	HN137P	red	HN137	Primary	Sensitive	1	4	2
RHH1890	HN137P	red	HN137	Primary	Sensitive	1	4	2
RHH1891	HN137P	red	HN137	Primary	Sensitive	1	4	2
RHH1892	HN137P	red	HN137	Primary	Sensitive	1	4	2
RHH1893	HN137P	red	HN137	Primary	Sensitive	1	4	2
RHH1894	HN137P	red	HN137	Primary	Sensitive	1	4	2
RHH1895	HN137P	red	HN137	Primary	Sensitive	1	4	2
RHH1896	HN137P	red	HN137	Primary	Sensitive	1	4	2
RHH1897	HN137P	red	HN137	Primary	Sensitive	1	4	2
RHH1898	HN137P	red	HN137	Primary	Sensitive	1	4	2
RHH1899	HN137P	red	HN137	Primary	Sensitive	1	4	2
RHH1900	HN137P	red	HN137	Primary	Sensitive	1	4	2
RHH1901	HN137P	red	HN137	Primary	Sensitive	1	4	2
RHH1903	HN137P	red	HN137	Primary	Sensitive	1	4	2
RHH1904	HN137P	red	HN137	Primary	Sensitive	1	4	2
RHH1905	HN137P	red	HN137	Primary	Sensitive	1	4	2
RHH1906	HN137P	red	HN137	Primary	Sensitive	1	4	2
RHH1907	HN137P	red	HN137	Primary	Sensitive	1	4	2
RHH1908	HN137P	red	HN137	Primary	Sensitive	1	4	2
RHH1909	HN137P	red	HN137	Primary	Sensitive	3	4	5
RHH1914	HN137P	red	HN137	Primary	Sensitive	1	4	2
RHH1917	HN137P	red	HN137	Primary	Sensitive	1	4	2
RHH1919	HN137P	red	HN137	Primary	Sensitive	1	4	2
RHH1920	HN137P	red	HN137	Primary	Sensitive	1	4	2
RHH1921	HN137P	red	HN137	Primary	Sensitive	1	4	2
RHH1922	HN137P	red	HN137	Primary	Sensitive	1	4	2
RHH1923	HN137P	red	HN137	Primary	Sensitive	1	4	2
RHH1928	HN137P	red	HN137	Primary	Sensitive	1	4	2
RHH1930	HN137P	red	HN137	Primary	Sensitive	1	4	2
RHH1931	HN137P	red	HN137	Primary	Sensitive	1	4	2
RHH1932	HN137P	red	HN137	Primary	Sensitive	1	4	2
RHH1933	HN137P	red	HN137	Primary	Sensitive	1	4	2
RHH1934	HN137P	red	HN137	Primary	Sensitive	1	4	2
RHH1935	HN137P	red	HN137	Primary	Sensitive	1	4	2
RHH1936	HN137P	red	HN137	Primary	Sensitive	1	4	2
RHH1937	HN137P	red	HN137	Primary	Sensitive	1	4	2
RHH1938	HN137P	red	HN137	Primary	Sensitive	4	4	2
RHH1939	HN137P	red	HN137	Primary	Sensitive	1	4	2
RHH1940	HN137P	red	HN137	Primary	Sensitive	1	4	2
RHH1941	HN137P	red	HN137	Primary	Sensitive	1	4	2
RHH1942	HN137P	red	HN137	Primary	Sensitive	1	4	2
RHH1943	HN137P	red	HN137	Primary	Sensitive	1	4	2
RHH1944	HN137P	red	HN137	Primary	Sensitive	1	4	2
RHH1945	HN137P	red	HN137	Primary	Sensitive	1	4	2
RHH1946	HN137P	red	HN137	Primary	Sensitive	1	4	2
RHH1947	HN137P	red	HN137	Primary	Sensitive	1	4	2
RHH1948	HN137P	red	HN137	Primary	Sensitive	1	4	2
RHH1949	HN137P	red	HN137	Primary	Sensitive	1	4	2
RHH1950	HN137P	red	HN137	Primary	Sensitive	1	4	2
RHH1951	HN137P	red	HN137	Primary	Sensitive	4	4	2
RHH1952	HN137P	red	HN137	Primary	Sensitive	1	4	2
RHH1953	HN137P	red	HN137	Primary	Sensitive	1	4	2
RHH1954	HN137P	red	HN137	Primary	Sensitive	1	4	2
RHH1955	HN137P	red	HN137	Primary	Sensitive	1	4	2
RHH1956	HN137P	red	HN137	Primary	Sensitive	1	4	2
RHH1957	HN137P	red	HN137	Primary	Sensitive	1	4	2
RHH1958	HN137P	red	HN137	Primary	Sensitive	4	4	2
RHH1959	HN137P	red	HN137	Primary	Sensitive	1	4	2
RHH1960	HN137P	red	HN137	Primary	Sensitive	1	4	2
RHH1961	HN137P	red	HN137	Primary	Sensitive	1	4	2
RHH1962	HN137P	red	HN137	Primary	Sensitive	1	4	2
RHH1963	HN137P	red	HN137	Primary	Sensitive	1	4	2
RHH1964	HN137P	red	HN137	Primary	Sensitive	1	4	2
RHH1965	HN137P	red	HN137	Primary	Sensitive	1	4	2
RHH1966	HN137P	red	HN137	Primary	Sensitive	1	4	2
RHH1967	HN137P	red	HN137	Primary	Sensitive	1	4	2
RHH1968	HN137P	red	HN137	Primary	Sensitive	1	4	2
RHH1969	HN137P	red	HN137	Primary	Sensitive	1	4	2
RHH1970	HN137P	red	HN137	Primary	Sensitive	1	4	2
RHH1971	HN137P	red	HN137	Primary	Sensitive	1	4	2
RHH1972	HN137P	red	HN137	Primary	Sensitive	1	4	2
RHH1973	HN137P	red	HN137	Primary	Sensitive	1	4	2
RHH1975	HN137P	red	HN137	Primary	Sensitive	1	4	2
RHH1976	HN137P	red	HN137	Primary	Sensitive	1	4	2
RHH1977	HN137P	red	HN137	Primary	Sensitive	1	4	2
RHH1978	HN137P	red	HN137	Primary	Sensitive	1	4	2
RHH1979	HN137P	red	HN137	Primary	Sensitive	1	4	2
RHH1980	HN137P	red	HN137	Primary	Sensitive	1	4	2
RHH1981	HN137P	red	HN137	Primary	Sensitive	1	4	2
RHH1982	HN137P	red	HN137	Primary	Sensitive	1	4	2
RHH1983	HN137P	red	HN137	Primary	Sensitive	1	4	2
RHH1986	HN137PCR	darkgreen	HN137	Primary	Resistant	5	3	3
RHH1987	HN137PCR	darkgreen	HN137	Primary	Resistant	2	2	3
RHH1988	HN137PCR	darkgreen	HN137	Primary	Resistant	2	2	3
RHH1989	HN137PCR	darkgreen	HN137	Primary	Resistant	2	2	3
RHH1990	HN137PCR	darkgreen	HN137	Primary	Resistant	2	2	3
RHH1991	HN137PCR	darkgreen	HN137	Primary	Resistant	4	2	3
RHH1993	HN137PCR	darkgreen	HN137	Primary	Resistant	5	2	3
RHH1994	HN137PCR	darkgreen	HN137	Primary	Resistant	5	2	3
RHH1996	HN137PCR	darkgreen	HN137	Primary	Resistant	5	2	3
RHH1997	HN137PCR	darkgreen	HN137	Primary	Resistant	2	2	3
RHH1998	HN137PCR	darkgreen	HN137	Primary	Resistant	2	2	3
RHH2000	HN137PCR	darkgreen	HN137	Primary	Resistant	2	2	3
RHH2001	HN137PCR	darkgreen	HN137	Primary	Resistant	2	2	3
RHH2002	HN137PCR	darkgreen	HN137	Primary	Resistant	5	2	3
RHH2003	HN137PCR	darkgreen	HN137	Primary	Resistant	5	2	3
RHH2004	HN137PCR	darkgreen	HN137	Primary	Resistant	2	2	3
RHH2005	HN137PCR	darkgreen	HN137	Primary	Resistant	5	2	3
RHH2008	HN137PCR	darkgreen	HN137	Primary	Resistant	2	2	3
RHH2009	HN137PCR	darkgreen	HN137	Primary	Resistant	2	3	3
RHH2012	HN137PCR	darkgreen	HN137	Primary	Resistant	2	2	3
RHH2013	HN137PCR	darkgreen	HN137	Primary	Resistant	2	2	3
RHH2014	HN137PCR	darkgreen	HN137	Primary	Resistant	2	3	3
RHH2015	HN137PCR	darkgreen	HN137	Primary	Resistant	2	2	3
RHH2016	HN137PCR	darkgreen	HN137	Primary	Resistant	2	2	3
RHH2017	HN137PCR	darkgreen	HN137	Primary	Resistant	2	3	3
RHH2018	HN137PCR	darkgreen	HN137	Primary	Resistant	2	3	3
RHH2019	HN137PCR	darkgreen	HN137	Primary	Resistant	2	2	3
RHH2020	HN137PCR	darkgreen	HN137	Primary	Resistant	2	2	3
RHH2022	HN137PCR	darkgreen	HN137	Primary	Resistant	2	2	3
RHH2023	HN137PCR	darkgreen	HN137	Primary	Resistant	5	2	3
RHH2024	HN137PCR	darkgreen	HN137	Primary	Resistant	4	2	3
RHH2025	HN137PCR	darkgreen	HN137	Primary	Resistant	2	3	3
RHH2027	HN137PCR	darkgreen	HN137	Primary	Resistant	5	2	3
RHH2028	HN137PCR	darkgreen	HN137	Primary	Resistant	2	2	3
RHH2029	HN137PCR	darkgreen	HN137	Primary	Resistant	4	2	3
RHH2030	HN137PCR	darkgreen	HN137	Primary	Resistant	2	2	3
RHH2031	HN137PCR	darkgreen	HN137	Primary	Resistant	5	2	3
RHH2032	HN137PCR	darkgreen	HN137	Primary	Resistant	4	2	3
RHH2033	HN137PCR	darkgreen	HN137	Primary	Resistant	2	3	3
RHH2034	HN137PCR	darkgreen	HN137	Primary	Resistant	2	3	3
RHH2035	HN137PCR	darkgreen	HN137	Primary	Resistant	2	2	3
RHH2037	HN137PCR	darkgreen	HN137	Primary	Resistant	2	2	3
RHH2038	HN137PCR	darkgreen	HN137	Primary	Resistant	5	2	3
RHH2039	HN137PCR	darkgreen	HN137	Primary	Resistant	2	2	3
RHH2041	HN137PCR	darkgreen	HN137	Primary	Resistant	2	2	3
RHH2042	HN137PCR	darkgreen	HN137	Primary	Resistant	2	2	3
RHH2044	HN137PCR	darkgreen	HN137	Primary	Resistant	5	3	3
RHH2046	HN137PCR	darkgreen	HN137	Primary	Resistant	2	2	3
RHH2047	HN137PCR	darkgreen	HN137	Primary	Resistant	2	2	3
RHH2048	HN137PCR	darkgreen	HN137	Primary	Resistant	2	3	3
RHH2049	HN137PCR	darkgreen	HN137	Primary	Resistant	2	2	3
RHH2050	HN137PCR	darkgreen	HN137	Primary	Resistant	2	2	3
RHH2051	HN137PCR	darkgreen	HN137	Primary	Resistant	2	3	3
RHH2052	HN137PCR	darkgreen	HN137	Primary	Resistant	5	3	3
RHH2053	HN137PCR	darkgreen	HN137	Primary	Resistant	2	2	3
RHH2054	HN137PCR	darkgreen	HN137	Primary	Resistant	5	2	3
RHH2055	HN137PCR	darkgreen	HN137	Primary	Resistant	5	3	3
RHH2056	HN137PCR	darkgreen	HN137	Primary	Resistant	2	3	3
RHH2057	HN137PCR	darkgreen	HN137	Primary	Resistant	2	2	3
RHH2058	HN137PCR	darkgreen	HN137	Primary	Resistant	5	2	3
RHH2059	HN137PCR	darkgreen	HN137	Primary	Resistant	2	2	3
RHH2060	HN137PCR	darkgreen	HN137	Primary	Resistant	2	2	3
RHH2061	HN137PCR	darkgreen	HN137	Primary	Resistant	5	2	3
RHH2062	HN137PCR	darkgreen	HN137	Primary	Resistant	2	2	3
RHH2065	HN137PCR	darkgreen	HN137	Primary	Resistant	2	2	3
RHH2066	HN137PCR	darkgreen	HN137	Primary	Resistant	2	3	3
RHH2067	HN137PCR	darkgreen	HN137	Primary	Resistant	5	2	3
RHH2068	HN137PCR	darkgreen	HN137	Primary	Resistant	2	2	3
RHH2069	HN137PCR	darkgreen	HN137	Primary	Resistant	2	2	3
RHH2070	HN137PCR	darkgreen	HN137	Primary	Resistant	2	2	3
RHH2071	HN137PCR	darkgreen	HN137	Primary	Resistant	2	2	3
RHH2073	HN137PCR	darkgreen	HN137	Primary	Resistant	2	2	3
RHH2074	HN137PCR	darkgreen	HN137	Primary	Resistant	5	2	3
RHH2075	HN137PCR	darkgreen	HN137	Primary	Resistant	2	2	3
RHH2076	HN137PCR	darkgreen	HN137	Primary	Resistant	2	2	3
RHH2077	HN137PCR	darkgreen	HN137	Primary	Resistant	5	2	3
RHH2078	HN137PCR	darkgreen	HN137	Primary	Resistant	2	2	3
RHH2079	HN137PCR	darkgreen	HN137	Primary	Resistant	2	2	3
RHH2080	HN137MCR	hotpink	HN137	Metastatic	Resistant	5	4	4
RHH2081	HN137MCR	hotpink	HN137	Metastatic	Resistant	5	3	4
RHH2082	HN137MCR	hotpink	HN137	Metastatic	Resistant	5	3	4
RHH2083	HN137MCR	hotpink	HN137	Metastatic	Resistant	5	4	4
RHH2084	HN137MCR	hotpink	HN137	Metastatic	Resistant	5	4	4
RHH2085	HN137MCR	hotpink	HN137	Metastatic	Resistant	5	3	4
RHH2086	HN137MCR	hotpink	HN137	Metastatic	Resistant	5	3	4
RHH2087	HN137MCR	hotpink	HN137	Metastatic	Resistant	5	4	4
RHH2088	HN137MCR	hotpink	HN137	Metastatic	Resistant	5	3	4
RHH2089	HN137MCR	hotpink	HN137	Metastatic	Resistant	5	3	4
RHH2090	HN137MCR	hotpink	HN137	Metastatic	Resistant	5	4	4
RHH2091	HN137MCR	hotpink	HN137	Metastatic	Resistant	5	3	4
RHH2092	HN137MCR	hotpink	HN137	Metastatic	Resistant	5	4	4
RHH2093	HN137MCR	hotpink	HN137	Metastatic	Resistant	4	3	4
RHH2094	HN137MCR	hotpink	HN137	Metastatic	Resistant	5	4	4
RHH2095	HN137MCR	hotpink	HN137	Metastatic	Resistant	5	3	4
RHH2096	HN137MCR	hotpink	HN137	Metastatic	Resistant	5	4	4
RHH2097	HN137MCR	hotpink	HN137	Metastatic	Resistant	5	4	4
RHH2098	HN137MCR	hotpink	HN137	Metastatic	Resistant	5	4	4
RHH2099	HN137MCR	hotpink	HN137	Metastatic	Resistant	5	3	4
RHH2100	HN137MCR	hotpink	HN137	Metastatic	Resistant	4	3	4
RHH2101	HN137MCR	hotpink	HN137	Metastatic	Resistant	5	4	4
RHH2102	HN137MCR	hotpink	HN137	Metastatic	Resistant	5	4	4
RHH2103	HN137MCR	hotpink	HN137	Metastatic	Resistant	5	4	4
RHH2104	HN137MCR	hotpink	HN137	Metastatic	Resistant	5	4	4
RHH2105	HN137MCR	hotpink	HN137	Metastatic	Resistant	5	3	4
RHH2106	HN137MCR	hotpink	HN137	Metastatic	Resistant	5	4	4
RHH2107	HN137MCR	hotpink	HN137	Metastatic	Resistant	5	3	4
RHH2108	HN137MCR	hotpink	HN137	Metastatic	Resistant	5	3	4
RHH2109	HN137MCR	hotpink	HN137	Metastatic	Resistant	5	3	4
RHH2112	HN137MCR	hotpink	HN137	Metastatic	Resistant	5	3	4
RHH2113	HN137MCR	hotpink	HN137	Metastatic	Resistant	5	4	4
RHH2114	HN137MCR	hotpink	HN137	Metastatic	Resistant	5	4	4
RHH2115	HN137MCR	hotpink	HN137	Metastatic	Resistant	4	3	4
RHH2116	HN137MCR	hotpink	HN137	Metastatic	Resistant	5	3	4
RHH2117	HN137MCR	hotpink	HN137	Metastatic	Resistant	5	3	4
RHH2118	HN137MCR	hotpink	HN137	Metastatic	Resistant	4	3	4
RHH2120	HN137MCR	hotpink	HN137	Metastatic	Resistant	2	4	4
RHH2121	HN137MCR	hotpink	HN137	Metastatic	Resistant	5	4	4
RHH2122	HN137MCR	hotpink	HN137	Metastatic	Resistant	5	3	4
RHH2123	HN137MCR	hotpink	HN137	Metastatic	Resistant	5	3	4
RHH2124	HN137MCR	hotpink	HN137	Metastatic	Resistant	5	3	4
RHH2125	HN137MCR	hotpink	HN137	Metastatic	Resistant	5	3	4
RHH2126	HN137MCR	hotpink	HN137	Metastatic	Resistant	5	4	4
RHH2128	HN137MCR	hotpink	HN137	Metastatic	Resistant	5	3	4
RHH2129	HN137MCR	hotpink	HN137	Metastatic	Resistant	5	4	4
RHH2130	HN137MCR	hotpink	HN137	Metastatic	Resistant	4	3	4
RHH2131	HN137MCR	hotpink	HN137	Metastatic	Resistant	5	3	4
RHH2132	HN137MCR	hotpink	HN137	Metastatic	Resistant	5	4	4
RHH2133	HN137MCR	hotpink	HN137	Metastatic	Resistant	4	3	4
RHH2135	HN137MCR	hotpink	HN137	Metastatic	Resistant	5	3	4
RHH2136	HN137MCR	hotpink	HN137	Metastatic	Resistant	5	3	4
RHH2137	HN137MCR	hotpink	HN137	Metastatic	Resistant	5	3	4
RHH2138	HN137MCR	hotpink	HN137	Metastatic	Resistant	4	3	4
RHH2139	HN137MCR	hotpink	HN137	Metastatic	Resistant	5	3	4
RHH2140	HN137MCR	hotpink	HN137	Metastatic	Resistant	5	4	4
RHH2141	HN137MCR	hotpink	HN137	Metastatic	Resistant	5	4	4
RHH2142	HN137MCR	hotpink	HN137	Metastatic	Resistant	5	4	4
RHH2143	HN137MCR	hotpink	HN137	Metastatic	Resistant	5	4	4
RHH2144	HN137MCR	hotpink	HN137	Metastatic	Resistant	5	3	4
RHH2145	HN137MCR	hotpink	HN137	Metastatic	Resistant	5	3	4
RHH2146	HN137MCR	hotpink	HN137	Metastatic	Resistant	4	3	4
RHH2147	HN137MCR	hotpink	HN137	Metastatic	Resistant	5	3	4
RHH2148	HN137MCR	hotpink	HN137	Metastatic	Resistant	4	3	4
RHH2149	HN137MCR	hotpink	HN137	Metastatic	Resistant	5	3	4
RHH2150	HN137MCR	hotpink	HN137	Metastatic	Resistant	5	3	4
RHH2151	HN137MCR	hotpink	HN137	Metastatic	Resistant	5	4	4
RHH2153	HN137MCR	hotpink	HN137	Metastatic	Resistant	4	4	4
RHH2154	HN137MCR	hotpink	HN137	Metastatic	Resistant	5	4	4
RHH2155	HN137MCR	hotpink	HN137	Metastatic	Resistant	5	3	4
RHH2156	HN137MCR	hotpink	HN137	Metastatic	Resistant	5	3	4
RHH2157	HN137MCR	hotpink	HN137	Metastatic	Resistant	5	4	4
RHH2158	HN137MCR	hotpink	HN137	Metastatic	Resistant	5	3	4
RHH2160	HN137MCR	hotpink	HN137	Metastatic	Resistant	5	4	4
RHH2161	HN137MCR	hotpink	HN137	Metastatic	Resistant	5	4	4
RHH2162	HN137MCR	hotpink	HN137	Metastatic	Resistant	5	3	4
RHH2163	HN137MCR	hotpink	HN137	Metastatic	Resistant	5	4	4
RHH2164	HN137MCR	hotpink	HN137	Metastatic	Resistant	5	4	4
RHH2165	HN137MCR	hotpink	HN137	Metastatic	Resistant	5	3	4
RHH2167	HN137MCR	hotpink	HN137	Metastatic	Resistant	5	3	4
RHH2169	HN137MCR	hotpink	HN137	Metastatic	Resistant	5	3	4
RHH2170	HN137MCR	hotpink	HN137	Metastatic	Resistant	5	4	4
RHH2171	HN137MCR	hotpink	HN137	Metastatic	Resistant	5	3	4
RHH2172	HN137MCR	hotpink	HN137	Metastatic	Resistant	4	3	4
RHH2173	HN137MCR	hotpink	HN137	Metastatic	Resistant	5	4	4
RHH2174	HN137MCR	hotpink	HN137	Metastatic	Resistant	5	4	4
RHH2175	HN137MCR	hotpink	HN137	Metastatic	Resistant	5	3	4
RHH2177	HN120P	cyan	HN120	Primary	Sensitive	4	2	3
RHH2178	HN120P	cyan	HN120	Primary	Sensitive	2	2	3
RHH2179	HN120P	cyan	HN120	Primary	Sensitive	2	2	3
RHH2180	HN120P	cyan	HN120	Primary	Sensitive	2	2	3
RHH2181	HN120P	cyan	HN120	Primary	Sensitive	2	2	3
RHH2182	HN120P	cyan	HN120	Primary	Sensitive	2	2	3
RHH2184	HN120P	cyan	HN120	Primary	Sensitive	2	2	3
RHH2185	HN120P	cyan	HN120	Primary	Sensitive	2	2	3
RHH2186	HN120P	cyan	HN120	Primary	Sensitive	2	2	3
RHH2187	HN120P	cyan	HN120	Primary	Sensitive	2	2	3
RHH2188	HN120P	cyan	HN120	Primary	Sensitive	2	2	3
RHH2189	HN120P	cyan	HN120	Primary	Sensitive	2	2	3
RHH2190	HN120P	cyan	HN120	Primary	Sensitive	2	2	3
RHH2191	HN120P	cyan	HN120	Primary	Sensitive	2	2	3
RHH2192	HN120P	cyan	HN120	Primary	Sensitive	2	2	3
RHH2193	HN120P	cyan	HN120	Primary	Sensitive	4	2	3
RHH2194	HN120P	cyan	HN120	Primary	Sensitive	2	2	3
RHH2195	HN120P	cyan	HN120	Primary	Sensitive	2	2	3
RHH2196	HN120P	cyan	HN120	Primary	Sensitive	2	2	3
RHH2197	HN120P	cyan	HN120	Primary	Sensitive	2	2	3
RHH2198	HN120P	cyan	HN120	Primary	Sensitive	2	2	3
RHH2199	HN120P	cyan	HN120	Primary	Sensitive	2	2	3
RHH2200	HN120P	cyan	HN120	Primary	Sensitive	2	2	3
RHH2201	HN120P	cyan	HN120	Primary	Sensitive	4	2	2
RHH2202	HN120P	cyan	HN120	Primary	Sensitive	2	2	3
RHH2203	HN120P	cyan	HN120	Primary	Sensitive	2	2	3
RHH2204	HN120P	cyan	HN120	Primary	Sensitive	4	2	3
RHH2205	HN120P	cyan	HN120	Primary	Sensitive	2	2	3
RHH2206	HN120P	cyan	HN120	Primary	Sensitive	2	2	3
RHH2207	HN120P	cyan	HN120	Primary	Sensitive	2	2	3
RHH2208	HN120P	cyan	HN120	Primary	Sensitive	2	2	3
RHH2209	HN120P	cyan	HN120	Primary	Sensitive	2	2	3
RHH2210	HN120P	cyan	HN120	Primary	Sensitive	2	2	3
RHH2211	HN120P	cyan	HN120	Primary	Sensitive	2	2	3
RHH2212	HN120P	cyan	HN120	Primary	Sensitive	2	2	3
RHH2213	HN120P	cyan	HN120	Primary	Sensitive	2	2	3
RHH2214	HN120P	cyan	HN120	Primary	Sensitive	2	2	3
RHH2215	HN120P	cyan	HN120	Primary	Sensitive	2	2	3
RHH2216	HN120P	cyan	HN120	Primary	Sensitive	2	2	3
RHH2217	HN120P	cyan	HN120	Primary	Sensitive	2	2	3
RHH2218	HN120P	cyan	HN120	Primary	Sensitive	2	2	3
RHH2219	HN120P	cyan	HN120	Primary	Sensitive	2	2	3
RHH2220	HN120P	cyan	HN120	Primary	Sensitive	2	2	3
RHH2221	HN120P	cyan	HN120	Primary	Sensitive	2	2	3
RHH2222	HN120P	cyan	HN120	Primary	Sensitive	2	2	3
RHH2223	HN120P	cyan	HN120	Primary	Sensitive	2	2	3
RHH2224	HN120P	cyan	HN120	Primary	Sensitive	5	2	3
RHH2225	HN120P	cyan	HN120	Primary	Sensitive	2	2	3
RHH2226	HN120P	cyan	HN120	Primary	Sensitive	2	2	2
RHH2227	HN120P	cyan	HN120	Primary	Sensitive	2	2	3
RHH2228	HN120P	cyan	HN120	Primary	Sensitive	2	2	3
RHH2229	HN120P	cyan	HN120	Primary	Sensitive	2	2	3
RHH2230	HN120P	cyan	HN120	Primary	Sensitive	2	2	3
RHH2231	HN120P	cyan	HN120	Primary	Sensitive	4	2	2
RHH2232	HN120P	cyan	HN120	Primary	Sensitive	2	2	3
RHH2233	HN120P	cyan	HN120	Primary	Sensitive	2	2	3
RHH2234	HN120P	cyan	HN120	Primary	Sensitive	2	2	3
RHH2235	HN120P	cyan	HN120	Primary	Sensitive	2	2	3
RHH2236	HN120P	cyan	HN120	Primary	Sensitive	2	2	3
RHH2237	HN120P	cyan	HN120	Primary	Sensitive	2	2	3
RHH2238	HN120P	cyan	HN120	Primary	Sensitive	2	2	3
RHH2239	HN120P	cyan	HN120	Primary	Sensitive	2	2	3
RHH2240	HN120P	cyan	HN120	Primary	Sensitive	2	2	3
RHH2241	HN120P	cyan	HN120	Primary	Sensitive	2	2	3
RHH2242	HN120P	cyan	HN120	Primary	Sensitive	2	2	3
RHH2243	HN120P	cyan	HN120	Primary	Sensitive	2	2	3
RHH2244	HN120P	cyan	HN120	Primary	Sensitive	2	2	3
RHH2245	HN120P	cyan	HN120	Primary	Sensitive	2	2	3
RHH2246	HN120P	cyan	HN120	Primary	Sensitive	4	2	3
RHH2247	HN120P	cyan	HN120	Primary	Sensitive	2	2	3
RHH2248	HN120P	cyan	HN120	Primary	Sensitive	2	2	3
RHH2249	HN120P	cyan	HN120	Primary	Sensitive	2	2	3
RHH2250	HN120P	cyan	HN120	Primary	Sensitive	2	2	3
RHH2251	HN120P	cyan	HN120	Primary	Sensitive	2	2	3
RHH2252	HN120P	cyan	HN120	Primary	Sensitive	2	2	3
RHH2253	HN120P	cyan	HN120	Primary	Sensitive	2	2	3
RHH2254	HN120P	cyan	HN120	Primary	Sensitive	2	2	3
RHH2255	HN120P	cyan	HN120	Primary	Sensitive	2	2	3
RHH2257	HN120P	cyan	HN120	Primary	Sensitive	2	2	3
RHH2258	HN120P	cyan	HN120	Primary	Sensitive	2	2	3
RHH2259	HN120P	cyan	HN120	Primary	Sensitive	2	2	3
RHH2260	HN120P	cyan	HN120	Primary	Sensitive	2	2	3
RHH2261	HN120P	cyan	HN120	Primary	Sensitive	2	2	3
RHH2262	HN120P	cyan	HN120	Primary	Sensitive	2	2	3
RHH2263	HN120P	cyan	HN120	Primary	Sensitive	2	2	3
RHH2266	HN120P	cyan	HN120	Primary	Sensitive	2	2	3
RHH2267	HN120P	cyan	HN120	Primary	Sensitive	2	2	3
RHH2268	HN120P	cyan	HN120	Primary	Sensitive	2	2	3
RHH2269	HN120P	cyan	HN120	Primary	Sensitive	2	2	3
RHH2271	HN120P	cyan	HN120	Primary	Sensitive	2	2	3
RHH2273	HN120M	navy	HN120	Metastatic	Sensitive	3	4	2
RHH2274	HN120M	navy	HN120	Metastatic	Sensitive	1	4	2
RHH2275	HN120M	navy	HN120	Metastatic	Sensitive	4	4	2
RHH2276	HN120M	navy	HN120	Metastatic	Sensitive	1	4	2
RHH2277	HN120M	navy	HN120	Metastatic	Sensitive	3	4	2
RHH2278	HN120M	navy	HN120	Metastatic	Sensitive	1	4	2
RHH2280	HN120M	navy	HN120	Metastatic	Sensitive	1	4	2
RHH2281	HN120M	navy	HN120	Metastatic	Sensitive	1	4	2
RHH2282	HN120M	navy	HN120	Metastatic	Sensitive	1	4	2
RHH2283	HN120M	navy	HN120	Metastatic	Sensitive	1	4	2
RHH2284	HN120M	navy	HN120	Metastatic	Sensitive	1	4	2
RHH2285	HN120M	navy	HN120	Metastatic	Sensitive	1	4	2
RHH2286	HN120M	navy	HN120	Metastatic	Sensitive	1	4	2
RHH2287	HN120M	navy	HN120	Metastatic	Sensitive	1	4	2
RHH2288	HN120M	navy	HN120	Metastatic	Sensitive	3	4	2
RHH2289	HN120M	navy	HN120	Metastatic	Sensitive	1	4	2
RHH2290	HN120M	navy	HN120	Metastatic	Sensitive	1	4	2
RHH2291	HN120M	navy	HN120	Metastatic	Sensitive	1	4	2
RHH2292	HN120M	navy	HN120	Metastatic	Sensitive	1	4	2
RHH2293	HN120M	navy	HN120	Metastatic	Sensitive	1	4	2
RHH2294	HN120M	navy	HN120	Metastatic	Sensitive	1	4	2
RHH2295	HN120M	navy	HN120	Metastatic	Sensitive	1	4	2
RHH2296	HN120M	navy	HN120	Metastatic	Sensitive	1	4	2
RHH2297	HN120M	navy	HN120	Metastatic	Sensitive	1	4	2
RHH2298	HN120M	navy	HN120	Metastatic	Sensitive	1	4	2
RHH2299	HN120M	navy	HN120	Metastatic	Sensitive	1	4	2
RHH2300	HN120M	navy	HN120	Metastatic	Sensitive	1	4	2
RHH2301	HN120M	navy	HN120	Metastatic	Sensitive	1	4	2
RHH2302	HN120M	navy	HN120	Metastatic	Sensitive	1	4	2
RHH2303	HN120M	navy	HN120	Metastatic	Sensitive	1	4	2
RHH2304	HN120M	navy	HN120	Metastatic	Sensitive	1	4	2
RHH2305	HN120M	navy	HN120	Metastatic	Sensitive	4	4	2
RHH2306	HN120M	navy	HN120	Metastatic	Sensitive	4	4	2
RHH2307	HN120M	navy	HN120	Metastatic	Sensitive	1	4	2
RHH2308	HN120M	navy	HN120	Metastatic	Sensitive	1	4	2
RHH2309	HN120M	navy	HN120	Metastatic	Sensitive	1	4	2
RHH2310	HN120M	navy	HN120	Metastatic	Sensitive	1	4	2
RHH2311	HN120M	navy	HN120	Metastatic	Sensitive	1	4	2
RHH2312	HN120M	navy	HN120	Metastatic	Sensitive	1	4	2
RHH2313	HN120M	navy	HN120	Metastatic	Sensitive	1	4	2
RHH2314	HN120M	navy	HN120	Metastatic	Sensitive	1	4	2
RHH2315	HN120M	navy	HN120	Metastatic	Sensitive	1	4	2
RHH2316	HN120M	navy	HN120	Metastatic	Sensitive	1	4	2
RHH2317	HN120M	navy	HN120	Metastatic	Sensitive	1	4	2
RHH2318	HN120M	navy	HN120	Metastatic	Sensitive	1	4	2
RHH2319	HN120M	navy	HN120	Metastatic	Sensitive	1	4	2
RHH2320	HN120M	navy	HN120	Metastatic	Sensitive	1	4	2
RHH2321	HN120M	navy	HN120	Metastatic	Sensitive	1	4	2
RHH2322	HN120M	navy	HN120	Metastatic	Sensitive	1	4	2
RHH2323	HN120M	navy	HN120	Metastatic	Sensitive	1	4	2
RHH2324	HN120M	navy	HN120	Metastatic	Sensitive	1	4	2
RHH2325	HN120M	navy	HN120	Metastatic	Sensitive	1	4	2
RHH2326	HN120M	navy	HN120	Metastatic	Sensitive	1	4	2
RHH2327	HN120M	navy	HN120	Metastatic	Sensitive	1	4	2
RHH2328	HN120M	navy	HN120	Metastatic	Sensitive	1	4	2
RHH2329	HN120M	navy	HN120	Metastatic	Sensitive	1	4	2
RHH2330	HN120M	navy	HN120	Metastatic	Sensitive	1	4	2
RHH2331	HN120M	navy	HN120	Metastatic	Sensitive	1	4	2
RHH2332	HN120M	navy	HN120	Metastatic	Sensitive	1	4	2
RHH2333	HN120M	navy	HN120	Metastatic	Sensitive	1	4	2
RHH2334	HN120M	navy	HN120	Metastatic	Sensitive	1	4	2
RHH2335	HN120M	navy	HN120	Metastatic	Sensitive	1	4	2
RHH2336	HN120M	navy	HN120	Metastatic	Sensitive	1	4	2
RHH2337	HN120M	navy	HN120	Metastatic	Sensitive	1	4	2
RHH2338	HN120M	navy	HN120	Metastatic	Sensitive	1	4	2
RHH2339	HN120M	navy	HN120	Metastatic	Sensitive	1	4	2
RHH2340	HN120M	navy	HN120	Metastatic	Sensitive	1	4	2
RHH2341	HN120M	navy	HN120	Metastatic	Sensitive	1	4	2
RHH2342	HN120M	navy	HN120	Metastatic	Sensitive	1	4	2
RHH2343	HN120M	navy	HN120	Metastatic	Sensitive	1	4	2
RHH2344	HN120M	navy	HN120	Metastatic	Sensitive	1	4	2
RHH2345	HN120M	navy	HN120	Metastatic	Sensitive	1	4	2
RHH2346	HN120M	navy	HN120	Metastatic	Sensitive	1	4	2
RHH2347	HN120M	navy	HN120	Metastatic	Sensitive	1	4	2
RHH2348	HN120M	navy	HN120	Metastatic	Sensitive	1	4	2
RHH2349	HN120M	navy	HN120	Metastatic	Sensitive	1	4	2
RHH2350	HN120M	navy	HN120	Metastatic	Sensitive	1	4	2
RHH2351	HN120M	navy	HN120	Metastatic	Sensitive	4	4	2
RHH2352	HN120M	navy	HN120	Metastatic	Sensitive	1	4	2
RHH2353	HN120M	navy	HN120	Metastatic	Sensitive	1	4	2
RHH2354	HN120M	navy	HN120	Metastatic	Sensitive	1	4	2
RHH2355	HN120M	navy	HN120	Metastatic	Sensitive	1	4	2
RHH2356	HN120M	navy	HN120	Metastatic	Sensitive	1	4	2
RHH2357	HN120M	navy	HN120	Metastatic	Sensitive	1	4	2
RHH2358	HN120M	navy	HN120	Metastatic	Sensitive	1	4	2
RHH2359	HN120M	navy	HN120	Metastatic	Sensitive	1	4	2
RHH2362	HN120M	navy	HN120	Metastatic	Sensitive	1	4	2
RHH2363	HN120M	navy	HN120	Metastatic	Sensitive	1	4	2
RHH2364	HN120M	navy	HN120	Metastatic	Sensitive	1	4	2
RHH2365	HN120M	navy	HN120	Metastatic	Sensitive	1	4	2
RHH2366	HN120M	navy	HN120	Metastatic	Sensitive	1	4	2
RHH2368	HN120PCR	purple	HN120	Primary	Resistant	1	4	2
RHH2369	HN120PCR	purple	HN120	Primary	Resistant	1	4	2
RHH2370	HN120PCR	purple	HN120	Primary	Resistant	1	4	2
RHH2371	HN120PCR	purple	HN120	Primary	Resistant	1	4	2
RHH2372	HN120PCR	purple	HN120	Primary	Resistant	1	4	2
RHH2373	HN120PCR	purple	HN120	Primary	Resistant	1	4	2
RHH2374	HN120PCR	purple	HN120	Primary	Resistant	1	4	2
RHH2375	HN120PCR	purple	HN120	Primary	Resistant	1	4	2
RHH2376	HN120PCR	purple	HN120	Primary	Resistant	1	4	2
RHH2377	HN120PCR	purple	HN120	Primary	Resistant	1	4	2
RHH2378	HN120PCR	purple	HN120	Primary	Resistant	1	4	2
RHH2379	HN120PCR	purple	HN120	Primary	Resistant	1	4	2
RHH2380	HN120PCR	purple	HN120	Primary	Resistant	1	4	2
RHH2381	HN120PCR	purple	HN120	Primary	Resistant	1	4	2
RHH2382	HN120PCR	purple	HN120	Primary	Resistant	1	4	2
RHH2383	HN120PCR	purple	HN120	Primary	Resistant	1	4	2
RHH2384	HN120PCR	purple	HN120	Primary	Resistant	1	4	2
RHH2385	HN120PCR	purple	HN120	Primary	Resistant	1	4	2
RHH2386	HN120PCR	purple	HN120	Primary	Resistant	1	4	2
RHH2387	HN120PCR	purple	HN120	Primary	Resistant	1	4	2
RHH2388	HN120PCR	purple	HN120	Primary	Resistant	1	4	2
RHH2389	HN120PCR	purple	HN120	Primary	Resistant	1	4	2
RHH2390	HN120PCR	purple	HN120	Primary	Resistant	1	4	2
RHH2391	HN120PCR	purple	HN120	Primary	Resistant	1	4	2
RHH2392	HN120PCR	purple	HN120	Primary	Resistant	1	4	2
RHH2393	HN120PCR	purple	HN120	Primary	Resistant	1	4	2
RHH2394	HN120PCR	purple	HN120	Primary	Resistant	1	4	2
RHH2395	HN120PCR	purple	HN120	Primary	Resistant	1	4	2
RHH2396	HN120PCR	purple	HN120	Primary	Resistant	1	4	2
RHH2397	HN120PCR	purple	HN120	Primary	Resistant	1	4	2
RHH2398	HN120PCR	purple	HN120	Primary	Resistant	1	4	2
RHH2399	HN120PCR	purple	HN120	Primary	Resistant	1	4	2
RHH2401	HN120PCR	purple	HN120	Primary	Resistant	1	4	2
RHH2402	HN120PCR	purple	HN120	Primary	Resistant	4	4	2
RHH2403	HN120PCR	purple	HN120	Primary	Resistant	4	4	2
RHH2404	HN120PCR	purple	HN120	Primary	Resistant	1	4	2
RHH2405	HN120PCR	purple	HN120	Primary	Resistant	1	4	2
RHH2406	HN120PCR	purple	HN120	Primary	Resistant	1	4	2
RHH2407	HN120PCR	purple	HN120	Primary	Resistant	1	4	2
RHH2408	HN120PCR	purple	HN120	Primary	Resistant	1	4	2
RHH2409	HN120PCR	purple	HN120	Primary	Resistant	5	4	2
RHH2410	HN120PCR	purple	HN120	Primary	Resistant	1	4	2
RHH2411	HN120PCR	purple	HN120	Primary	Resistant	1	4	2
RHH2412	HN120PCR	purple	HN120	Primary	Resistant	1	4	2
RHH2413	HN120PCR	purple	HN120	Primary	Resistant	1	4	2
RHH2414	HN120PCR	purple	HN120	Primary	Resistant	3	4	2
RHH2415	HN120PCR	purple	HN120	Primary	Resistant	1	4	2
RHH2416	HN120PCR	purple	HN120	Primary	Resistant	1	4	2
RHH2417	HN120PCR	purple	HN120	Primary	Resistant	1	4	2
RHH2418	HN120PCR	purple	HN120	Primary	Resistant	1	4	2
RHH2419	HN120PCR	purple	HN120	Primary	Resistant	4	4	2
RHH2420	HN120PCR	purple	HN120	Primary	Resistant	1	4	2
RHH2421	HN120PCR	purple	HN120	Primary	Resistant	1	4	2
RHH2422	HN120PCR	purple	HN120	Primary	Resistant	1	4	2
RHH2423	HN120PCR	purple	HN120	Primary	Resistant	1	4	2
RHH2424	HN120PCR	purple	HN120	Primary	Resistant	1	4	2
RHH2425	HN120PCR	purple	HN120	Primary	Resistant	1	4	2
RHH2426	HN120PCR	purple	HN120	Primary	Resistant	1	4	2
RHH2427	HN120PCR	purple	HN120	Primary	Resistant	1	4	2
RHH2428	HN120PCR	purple	HN120	Primary	Resistant	1	4	2
RHH2429	HN120PCR	purple	HN120	Primary	Resistant	1	4	2
RHH2430	HN120PCR	purple	HN120	Primary	Resistant	1	4	2
RHH2431	HN120PCR	purple	HN120	Primary	Resistant	1	4	2
RHH2432	HN120PCR	purple	HN120	Primary	Resistant	1	4	2
RHH2433	HN120PCR	purple	HN120	Primary	Resistant	4	4	2
RHH2434	HN120PCR	purple	HN120	Primary	Resistant	1	4	2
RHH2435	HN120PCR	purple	HN120	Primary	Resistant	1	4	2
RHH2436	HN120PCR	purple	HN120	Primary	Resistant	1	4	2
RHH2437	HN120PCR	purple	HN120	Primary	Resistant	1	4	2
RHH2438	HN120PCR	purple	HN120	Primary	Resistant	1	4	2
RHH2439	HN120PCR	purple	HN120	Primary	Resistant	1	4	2
RHH2440	HN120PCR	purple	HN120	Primary	Resistant	1	4	2
RHH2441	HN120PCR	purple	HN120	Primary	Resistant	1	4	2
RHH2442	HN120PCR	purple	HN120	Primary	Resistant	1	4	2
RHH2443	HN120PCR	purple	HN120	Primary	Resistant	1	4	2
RHH2444	HN120PCR	purple	HN120	Primary	Resistant	1	4	2
RHH2445	HN120PCR	purple	HN120	Primary	Resistant	1	4	2
RHH2446	HN120PCR	purple	HN120	Primary	Resistant	1	4	2
RHH2447	HN120PCR	purple	HN120	Primary	Resistant	1	4	2
RHH2448	HN120PCR	purple	HN120	Primary	Resistant	1	4	2
RHH2449	HN120PCR	purple	HN120	Primary	Resistant	4	4	2
RHH2450	HN120PCR	purple	HN120	Primary	Resistant	1	4	2
RHH2451	HN120PCR	purple	HN120	Primary	Resistant	1	4	2
RHH2452	HN120PCR	purple	HN120	Primary	Resistant	1	4	2
RHH2453	HN120PCR	purple	HN120	Primary	Resistant	1	4	2
RHH2454	HN120PCR	purple	HN120	Primary	Resistant	1	4	2
RHH2455	HN120PCR	purple	HN120	Primary	Resistant	1	4	2
RHH2456	HN120PCR	purple	HN120	Primary	Resistant	1	4	2
RHH2457	HN120PCR	purple	HN120	Primary	Resistant	1	4	2
RHH2458	HN120PCR	purple	HN120	Primary	Resistant	1	4	2
RHH2459	HN120PCR	purple	HN120	Primary	Resistant	3	4	2
RHH2460	HN120PCR	purple	HN120	Primary	Resistant	1	4	2
RHH2461	HN120PCR	purple	HN120	Primary	Resistant	1	4	2
RHH2462	HN120PCR	purple	HN120	Primary	Resistant	1	4	2
RHH2463	HN120PCR	purple	HN120	Primary	Resistant	3	4	2
RHH2464	HN148P	yellow	HN148	Primary	Resistant	3	1	1
RHH2465	HN148P	yellow	HN148	Primary	Resistant	1	1	1
RHH2466	HN148P	yellow	HN148	Primary	Resistant	1	1	1
RHH2467	HN148P	yellow	HN148	Primary	Resistant	3	1	1
RHH2468	HN148P	yellow	HN148	Primary	Resistant	3	1	1
RHH2469	HN148P	yellow	HN148	Primary	Resistant	1	2	1
RHH2470	HN148P	yellow	HN148	Primary	Resistant	3	1	1
RHH2471	HN148P	yellow	HN148	Primary	Resistant	1	1	1
RHH2472	HN148P	yellow	HN148	Primary	Resistant	1	1	1
RHH2473	HN148P	yellow	HN148	Primary	Resistant	1	1	1
RHH2474	HN148P	yellow	HN148	Primary	Resistant	3	1	1
RHH2475	HN148P	yellow	HN148	Primary	Resistant	3	1	1
RHH2476	HN148P	yellow	HN148	Primary	Resistant	3	1	1
RHH2477	HN148P	yellow	HN148	Primary	Resistant	3	1	1
RHH2478	HN148P	yellow	HN148	Primary	Resistant	3	1	1
RHH2479	HN148P	yellow	HN148	Primary	Resistant	1	1	1
RHH2480	HN148P	yellow	HN148	Primary	Resistant	3	1	1
RHH2481	HN148P	yellow	HN148	Primary	Resistant	3	1	1
RHH2482	HN148P	yellow	HN148	Primary	Resistant	3	1	1
RHH2483	HN148P	yellow	HN148	Primary	Resistant	3	1	1
RHH2484	HN148P	yellow	HN148	Primary	Resistant	3	1	1
RHH2485	HN148P	yellow	HN148	Primary	Resistant	3	1	1
RHH2486	HN148P	yellow	HN148	Primary	Resistant	1	1	1
RHH2488	HN148P	yellow	HN148	Primary	Resistant	3	1	1
RHH2489	HN148P	yellow	HN148	Primary	Resistant	3	1	1
RHH2490	HN148P	yellow	HN148	Primary	Resistant	4	2	2
RHH2491	HN148P	yellow	HN148	Primary	Resistant	3	1	1
RHH2492	HN148P	yellow	HN148	Primary	Resistant	3	1	1
RHH2493	HN148P	yellow	HN148	Primary	Resistant	3	1	1
RHH2494	HN148P	yellow	HN148	Primary	Resistant	1	1	1
RHH2495	HN148P	yellow	HN148	Primary	Resistant	1	1	1
RHH2496	HN148P	yellow	HN148	Primary	Resistant	1	1	1
RHH2497	HN148P	yellow	HN148	Primary	Resistant	3	1	1
RHH2498	HN148P	yellow	HN148	Primary	Resistant	3	1	1
RHH2499	HN148P	yellow	HN148	Primary	Resistant	3	1	1
RHH2500	HN148P	yellow	HN148	Primary	Resistant	3	2	1
RHH2501	HN148P	yellow	HN148	Primary	Resistant	3	1	1
RHH2502	HN148P	yellow	HN148	Primary	Resistant	4	3	2
RHH2503	HN148P	yellow	HN148	Primary	Resistant	3	1	1
RHH2504	HN148P	yellow	HN148	Primary	Resistant	3	1	1
RHH2505	HN148P	yellow	HN148	Primary	Resistant	3	1	1
RHH2506	HN148P	yellow	HN148	Primary	Resistant	3	1	1
RHH2507	HN148P	yellow	HN148	Primary	Resistant	3	1	1
RHH2508	HN148P	yellow	HN148	Primary	Resistant	3	1	1
RHH2509	HN148P	yellow	HN148	Primary	Resistant	3	1	1
RHH2510	HN148P	yellow	HN148	Primary	Resistant	1	1	1
RHH2511	HN148P	yellow	HN148	Primary	Resistant	3	1	1
RHH2512	HN148P	yellow	HN148	Primary	Resistant	3	1	1
RHH2513	HN148P	yellow	HN148	Primary	Resistant	1	1	1
RHH2514	HN148P	yellow	HN148	Primary	Resistant	3	1	1
RHH2515	HN148P	yellow	HN148	Primary	Resistant	3	2	1
RHH2516	HN148P	yellow	HN148	Primary	Resistant	3	1	1
RHH2517	HN148P	yellow	HN148	Primary	Resistant	1	1	1
RHH2518	HN148P	yellow	HN148	Primary	Resistant	3	2	1
RHH2519	HN148P	yellow	HN148	Primary	Resistant	1	1	1
RHH2520	HN148P	yellow	HN148	Primary	Resistant	3	1	1
RHH2521	HN148P	yellow	HN148	Primary	Resistant	1	1	1
RHH2522	HN148P	yellow	HN148	Primary	Resistant	3	1	1
RHH2523	HN148P	yellow	HN148	Primary	Resistant	3	1	1
RHH2524	HN148P	yellow	HN148	Primary	Resistant	3	1	1
RHH2525	HN148P	yellow	HN148	Primary	Resistant	3	1	1
RHH2526	HN148P	yellow	HN148	Primary	Resistant	1	1	1
RHH2527	HN148P	yellow	HN148	Primary	Resistant	1	1	1
RHH2528	HN148P	yellow	HN148	Primary	Resistant	3	1	1
RHH2529	HN148P	yellow	HN148	Primary	Resistant	1	1	1
RHH2530	HN148P	yellow	HN148	Primary	Resistant	3	1	1
RHH2531	HN148P	yellow	HN148	Primary	Resistant	3	1	1
RHH2532	HN148P	yellow	HN148	Primary	Resistant	1	2	1
RHH2533	HN148P	yellow	HN148	Primary	Resistant	3	1	1
RHH2534	HN148P	yellow	HN148	Primary	Resistant	3	1	1
RHH2535	HN148P	yellow	HN148	Primary	Resistant	3	1	1
RHH2536	HN148P	yellow	HN148	Primary	Resistant	3	1	1
RHH2537	HN148P	yellow	HN148	Primary	Resistant	3	1	1
RHH2538	HN148P	yellow	HN148	Primary	Resistant	3	1	1
RHH2539	HN148P	yellow	HN148	Primary	Resistant	3	1	1
RHH2540	HN148P	yellow	HN148	Primary	Resistant	3	1	1
RHH2541	HN148P	yellow	HN148	Primary	Resistant	3	1	1
RHH2542	HN148P	yellow	HN148	Primary	Resistant	3	1	1
RHH2543	HN148P	yellow	HN148	Primary	Resistant	3	1	1
RHH2544	HN148P	yellow	HN148	Primary	Resistant	3	1	1
RHH2545	HN148P	yellow	HN148	Primary	Resistant	3	1	1
RHH2546	HN148P	yellow	HN148	Primary	Resistant	3	1	1
RHH2547	HN148P	yellow	HN148	Primary	Resistant	3	1	1
RHH2548	HN148P	yellow	HN148	Primary	Resistant	3	1	1
RHH2549	HN148P	yellow	HN148	Primary	Resistant	3	1	1
RHH2550	HN148P	yellow	HN148	Primary	Resistant	1	1	1
RHH2551	HN148P	yellow	HN148	Primary	Resistant	1	1	1
RHH2552	HN148P	yellow	HN148	Primary	Resistant	3	1	1
RHH2553	HN148P	yellow	HN148	Primary	Resistant	4	3	2
RHH2554	HN148P	yellow	HN148	Primary	Resistant	3	1	1
RHH2555	HN148P	yellow	HN148	Primary	Resistant	3	1	1
RHH2556	HN148P	yellow	HN148	Primary	Resistant	3	1	1
RHH2557	HN148P	yellow	HN148	Primary	Resistant	3	1	1
RHH2558	HN148P	yellow	HN148	Primary	Resistant	3	1	1
RHH2559	HN148P	yellow	HN148	Primary	Resistant	1	1	1
RHH2919	HN120PCRDH	lavenderblush4	HN120	Primary	Holiday	3	1	5
RHH2920	HN120PCRDH	lavenderblush4	HN120	Primary	Holiday	3	1	5
RHH2921	HN120PCRDH	lavenderblush4	HN120	Primary	Holiday	3	1	5
RHH2922	HN120PCRDH	lavenderblush4	HN120	Primary	Holiday	3	4	5
RHH2923	HN120PCRDH	lavenderblush4	HN120	Primary	Holiday	3	1	5
RHH2924	HN120PCRDH	lavenderblush4	HN120	Primary	Holiday	3	1	5
RHH2926	HN120PCRDH	lavenderblush4	HN120	Primary	Holiday	3	1	5
RHH2927	HN120PCRDH	lavenderblush4	HN120	Primary	Holiday	3	1	5
RHH2928	HN120PCRDH	lavenderblush4	HN120	Primary	Holiday	3	1	5
RHH2929	HN120PCRDH	lavenderblush4	HN120	Primary	Holiday	3	1	5
RHH2930	HN120PCRDH	lavenderblush4	HN120	Primary	Holiday	3	1	5
RHH2931	HN120PCRDH	lavenderblush4	HN120	Primary	Holiday	3	1	5
RHH2932	HN120PCRDH	lavenderblush4	HN120	Primary	Holiday	3	1	5
RHH2933	HN120PCRDH	lavenderblush4	HN120	Primary	Holiday	3	1	5
RHH2934	HN120PCRDH	lavenderblush4	HN120	Primary	Holiday	3	1	5
RHH2935	HN120PCRDH	lavenderblush4	HN120	Primary	Holiday	3	1	5
RHH2936	HN120PCRDH	lavenderblush4	HN120	Primary	Holiday	3	1	5
RHH2937	HN120PCRDH	lavenderblush4	HN120	Primary	Holiday	3	1	5
RHH2938	HN120PCRDH	lavenderblush4	HN120	Primary	Holiday	3	1	5
RHH2939	HN120PCRDH	lavenderblush4	HN120	Primary	Holiday	3	1	5
RHH2940	HN120PCRDH	lavenderblush4	HN120	Primary	Holiday	3	1	5
RHH2942	HN120PCRDH	lavenderblush4	HN120	Primary	Holiday	3	1	5
RHH2943	HN120PCRDH	lavenderblush4	HN120	Primary	Holiday	3	1	5
RHH2944	HN120PCRDH	lavenderblush4	HN120	Primary	Holiday	3	1	5
RHH2945	HN120PCRDH	lavenderblush4	HN120	Primary	Holiday	3	1	5
RHH2946	HN120PCRDH	lavenderblush4	HN120	Primary	Holiday	3	4	5
RHH2947	HN120PCRDH	lavenderblush4	HN120	Primary	Holiday	3	1	5
RHH2948	HN120PCRDH	lavenderblush4	HN120	Primary	Holiday	3	1	5
RHH2949	HN120PCRDH	lavenderblush4	HN120	Primary	Holiday	3	1	5
RHH2950	HN120PCRDH	lavenderblush4	HN120	Primary	Holiday	3	1	5
RHH2951	HN120PCRDH	lavenderblush4	HN120	Primary	Holiday	3	1	5
RHH2952	HN120PCRDH	lavenderblush4	HN120	Primary	Holiday	3	1	5
RHH2953	HN120PCRDH	lavenderblush4	HN120	Primary	Holiday	3	1	5
RHH2954	HN120PCRDH	lavenderblush4	HN120	Primary	Holiday	3	1	5
RHH2955	HN120PCRDH	lavenderblush4	HN120	Primary	Holiday	3	1	5
RHH2956	HN120PCRDH	lavenderblush4	HN120	Primary	Holiday	3	1	5
RHH2957	HN120PCRDH	lavenderblush4	HN120	Primary	Holiday	3	1	5
RHH2958	HN120PCRDH	lavenderblush4	HN120	Primary	Holiday	3	1	5
RHH2959	HN120PCRDH	lavenderblush4	HN120	Primary	Holiday	3	1	5
RHH2960	HN120PCRDH	lavenderblush4	HN120	Primary	Holiday	3	4	5
RHH2961	HN120PCRDH	lavenderblush4	HN120	Primary	Holiday	3	1	5
RHH2962	HN120PCRDH	lavenderblush4	HN120	Primary	Holiday	3	1	5
RHH2963	HN120PCRDH	lavenderblush4	HN120	Primary	Holiday	3	1	5
RHH2964	HN120PCRDH	lavenderblush4	HN120	Primary	Holiday	3	1	5
RHH2965	HN120PCRDH	lavenderblush4	HN120	Primary	Holiday	3	1	5
RHH2966	HN120PCRDH	lavenderblush4	HN120	Primary	Holiday	3	1	5
RHH2967	HN120PCRDH	lavenderblush4	HN120	Primary	Holiday	3	1	5
RHH2968	HN120PCRDH	lavenderblush4	HN120	Primary	Holiday	3	1	5
RHH2969	HN120PCRDH	lavenderblush4	HN120	Primary	Holiday	3	1	5
RHH2970	HN120PCRDH	lavenderblush4	HN120	Primary	Holiday	3	1	5
RHH2971	HN120PCRDH	lavenderblush4	HN120	Primary	Holiday	3	1	5
RHH2972	HN120PCRDH	lavenderblush4	HN120	Primary	Holiday	3	1	5
RHH2973	HN120PCRDH	lavenderblush4	HN120	Primary	Holiday	3	1	5
RHH2974	HN120PCRDH	lavenderblush4	HN120	Primary	Holiday	3	1	5
RHH2975	HN120PCRDH	lavenderblush4	HN120	Primary	Holiday	3	1	5
RHH2976	HN120PCRDH	lavenderblush4	HN120	Primary	Holiday	4	4	5
RHH2977	HN120PCRDH	lavenderblush4	HN120	Primary	Holiday	3	1	5
RHH2978	HN120PCRDH	lavenderblush4	HN120	Primary	Holiday	3	1	5
RHH2979	HN120PCRDH	lavenderblush4	HN120	Primary	Holiday	3	1	5
RHH2980	HN120PCRDH	lavenderblush4	HN120	Primary	Holiday	3	1	5
RHH2981	HN120PCRDH	lavenderblush4	HN120	Primary	Holiday	3	1	5
RHH2982	HN120PCRDH	lavenderblush4	HN120	Primary	Holiday	3	4	5
RHH2983	HN120PCRDH	lavenderblush4	HN120	Primary	Holiday	3	1	5
RHH2984	HN120PCRDH	lavenderblush4	HN120	Primary	Holiday	3	1	5
RHH2985	HN120PCRDH	lavenderblush4	HN120	Primary	Holiday	3	1	5
RHH2986	HN120PCRDH	lavenderblush4	HN120	Primary	Holiday	3	1	5
RHH2987	HN120PCRDH	lavenderblush4	HN120	Primary	Holiday	3	1	5
RHH2988	HN120PCRDH	lavenderblush4	HN120	Primary	Holiday	3	1	5
RHH2989	HN120PCRDH	lavenderblush4	HN120	Primary	Holiday	3	1	5
RHH2990	HN120PCRDH	lavenderblush4	HN120	Primary	Holiday	3	1	5
RHH2991	HN120PCRDH	lavenderblush4	HN120	Primary	Holiday	3	1	5
RHH2992	HN120PCRDH	lavenderblush4	HN120	Primary	Holiday	3	1	5
RHH2993	HN120PCRDH	lavenderblush4	HN120	Primary	Holiday	3	1	5
RHH2994	HN120PCRDH	lavenderblush4	HN120	Primary	Holiday	3	1	5
RHH2995	HN120PCRDH	lavenderblush4	HN120	Primary	Holiday	3	1	5
RHH2996	HN120PCRDH	lavenderblush4	HN120	Primary	Holiday	3	1	5
RHH2997	HN120PCRDH	lavenderblush4	HN120	Primary	Holiday	3	1	5
RHH2998	HN120PCRDH	lavenderblush4	HN120	Primary	Holiday	3	1	5
RHH2999	HN120PCRDH	lavenderblush4	HN120	Primary	Holiday	3	1	5
RHH3000	HN120PCRDH	lavenderblush4	HN120	Primary	Holiday	3	1	5
RHH3001	HN120PCRDH	lavenderblush4	HN120	Primary	Holiday	3	1	5
RHH3002	HN120PCRDH	lavenderblush4	HN120	Primary	Holiday	3	1	5
RHH3003	HN120PCRDH	lavenderblush4	HN120	Primary	Holiday	3	1	5
RHH3005	HN120PCRDH	lavenderblush4	HN120	Primary	Holiday	3	1	5
RHH3006	HN120PCRDH	lavenderblush4	HN120	Primary	Holiday	3	1	5
RHH3007	HN120PCRDH	lavenderblush4	HN120	Primary	Holiday	3	1	5
RHH3008	HN120PCRDH	lavenderblush4	HN120	Primary	Holiday	3	1	5
RHH3009	HN120PCRDH	lavenderblush4	HN120	Primary	Holiday	3	1	5
RHH3010	HN120PCRDH	lavenderblush4	HN120	Primary	Holiday	3	1	5
RHH3011	HN120PCRDH	lavenderblush4	HN120	Primary	Holiday	3	1	5
RHH3012	HN120PCRDH	lavenderblush4	HN120	Primary	Holiday	3	1	5
RHH3013	HN120PCRDH	lavenderblush4	HN120	Primary	Holiday	3	1	5
RHH3014	HN120PCRDH	lavenderblush4	HN120	Primary	Holiday	3	1	5
RHH3015	HN120MCR	green	HN120	Metastatic	Resistant	1	4	2
RHH3016	HN120MCR	green	HN120	Metastatic	Resistant	1	4	2
RHH3017	HN120MCR	green	HN120	Metastatic	Resistant	1	4	2
RHH3018	HN120MCR	green	HN120	Metastatic	Resistant	1	4	2
RHH3019	HN120MCR	green	HN120	Metastatic	Resistant	1	4	2
RHH3020	HN120MCR	green	HN120	Metastatic	Resistant	1	4	2
RHH3021	HN120MCR	green	HN120	Metastatic	Resistant	1	4	2
RHH3023	HN120MCR	green	HN120	Metastatic	Resistant	1	4	2
RHH3024	HN120MCR	green	HN120	Metastatic	Resistant	1	4	2
RHH3025	HN120MCR	green	HN120	Metastatic	Resistant	1	4	2
RHH3026	HN120MCR	green	HN120	Metastatic	Resistant	1	4	2
RHH3027	HN120MCR	green	HN120	Metastatic	Resistant	1	4	2
RHH3028	HN120MCR	green	HN120	Metastatic	Resistant	1	4	2
RHH3029	HN120MCR	green	HN120	Metastatic	Resistant	1	4	2
RHH3030	HN120MCR	green	HN120	Metastatic	Resistant	1	4	2
RHH3031	HN120MCR	green	HN120	Metastatic	Resistant	1	4	2
RHH3032	HN120MCR	green	HN120	Metastatic	Resistant	1	4	2
RHH3033	HN120MCR	green	HN120	Metastatic	Resistant	1	4	2
RHH3034	HN120MCR	green	HN120	Metastatic	Resistant	1	4	2
RHH3035	HN120MCR	green	HN120	Metastatic	Resistant	1	4	2
RHH3036	HN120MCR	green	HN120	Metastatic	Resistant	1	4	2
RHH3037	HN120MCR	green	HN120	Metastatic	Resistant	1	4	2
RHH3038	HN120MCR	green	HN120	Metastatic	Resistant	1	4	2
RHH3039	HN120MCR	green	HN120	Metastatic	Resistant	1	4	2
RHH3040	HN120MCR	green	HN120	Metastatic	Resistant	1	4	2
RHH3041	HN120MCR	green	HN120	Metastatic	Resistant	1	4	2
RHH3042	HN120MCR	green	HN120	Metastatic	Resistant	1	4	2
RHH3043	HN120MCR	green	HN120	Metastatic	Resistant	1	4	2
RHH3044	HN120MCR	green	HN120	Metastatic	Resistant	1	4	2
RHH3045	HN120MCR	green	HN120	Metastatic	Resistant	1	4	2
RHH3046	HN120MCR	green	HN120	Metastatic	Resistant	1	4	2
RHH3047	HN120MCR	green	HN120	Metastatic	Resistant	1	4	2
RHH3048	HN120MCR	green	HN120	Metastatic	Resistant	1	4	2
RHH3049	HN120MCR	green	HN120	Metastatic	Resistant	1	4	2
RHH3050	HN120MCR	green	HN120	Metastatic	Resistant	1	4	2
RHH3051	HN120MCR	green	HN120	Metastatic	Resistant	1	4	2
RHH3052	HN120MCR	green	HN120	Metastatic	Resistant	1	4	2
RHH3053	HN120MCR	green	HN120	Metastatic	Resistant	1	4	2
RHH3054	HN120MCR	green	HN120	Metastatic	Resistant	1	4	2
RHH3055	HN120MCR	green	HN120	Metastatic	Resistant	1	4	2
RHH3056	HN120MCR	green	HN120	Metastatic	Resistant	1	4	2
RHH3057	HN120MCR	green	HN120	Metastatic	Resistant	1	4	2
RHH3058	HN120MCR	green	HN120	Metastatic	Resistant	1	4	2
RHH3059	HN120MCR	green	HN120	Metastatic	Resistant	1	4	2
RHH3060	HN120MCR	green	HN120	Metastatic	Resistant	1	4	2
RHH3061	HN120MCR	green	HN120	Metastatic	Resistant	1	4	2
RHH3062	HN120MCR	green	HN120	Metastatic	Resistant	1	4	2
RHH3064	HN120MCR	green	HN120	Metastatic	Resistant	1	4	2
RHH3065	HN120MCR	green	HN120	Metastatic	Resistant	1	4	2
RHH3066	HN120MCR	green	HN120	Metastatic	Resistant	1	4	2
RHH3067	HN120MCR	green	HN120	Metastatic	Resistant	1	4	2
RHH3068	HN120MCR	green	HN120	Metastatic	Resistant	1	4	2
RHH3069	HN120MCR	green	HN120	Metastatic	Resistant	1	4	2
RHH3070	HN120MCR	green	HN120	Metastatic	Resistant	1	4	2
RHH3072	HN120MCR	green	HN120	Metastatic	Resistant	1	4	2
RHH3073	HN120MCR	green	HN120	Metastatic	Resistant	1	4	2
RHH3074	HN120MCR	green	HN120	Metastatic	Resistant	1	4	2
RHH3075	HN120MCR	green	HN120	Metastatic	Resistant	1	4	2
RHH3076	HN120MCR	green	HN120	Metastatic	Resistant	1	4	2
RHH3077	HN120MCR	green	HN120	Metastatic	Resistant	1	4	2
RHH3078	HN120MCR	green	HN120	Metastatic	Resistant	5	4	2
RHH3079	HN120MCR	green	HN120	Metastatic	Resistant	1	4	2
RHH3080	HN120MCR	green	HN120	Metastatic	Resistant	1	4	2
RHH3081	HN120MCR	green	HN120	Metastatic	Resistant	1	4	2
RHH3082	HN120MCR	green	HN120	Metastatic	Resistant	1	4	2
RHH3083	HN120MCR	green	HN120	Metastatic	Resistant	1	4	2
RHH3084	HN120MCR	green	HN120	Metastatic	Resistant	1	4	2
RHH3085	HN120MCR	green	HN120	Metastatic	Resistant	1	4	2
RHH3087	HN120MCR	green	HN120	Metastatic	Resistant	1	4	2
RHH3088	HN120MCR	green	HN120	Metastatic	Resistant	1	4	2
RHH3089	HN120MCR	green	HN120	Metastatic	Resistant	1	4	2
RHH3090	HN120MCR	green	HN120	Metastatic	Resistant	1	4	2
RHH3091	HN120MCR	green	HN120	Metastatic	Resistant	1	4	2
RHH3092	HN120MCR	green	HN120	Metastatic	Resistant	1	4	2
RHH3093	HN120MCR	green	HN120	Metastatic	Resistant	1	4	2
RHH3094	HN120MCR	green	HN120	Metastatic	Resistant	1	4	2
RHH3095	HN120MCR	green	HN120	Metastatic	Resistant	1	4	2
RHH3096	HN120MCR	green	HN120	Metastatic	Resistant	1	4	2
RHH3097	HN120MCR	green	HN120	Metastatic	Resistant	1	4	2
RHH3098	HN120MCR	green	HN120	Metastatic	Resistant	1	4	2
RHH3099	HN120MCR	green	HN120	Metastatic	Resistant	1	4	2
RHH3100	HN120MCR	green	HN120	Metastatic	Resistant	1	4	2
RHH3101	HN120MCR	green	HN120	Metastatic	Resistant	4	4	2
RHH3102	HN120MCR	green	HN120	Metastatic	Resistant	1	4	2
RHH3103	HN120MCR	green	HN120	Metastatic	Resistant	1	4	2
RHH3104	HN120MCR	green	HN120	Metastatic	Resistant	1	4	2
RHH3105	HN120MCR	green	HN120	Metastatic	Resistant	1	4	2
RHH3106	HN120MCR	green	HN120	Metastatic	Resistant	1	4	2
RHH3107	HN120MCR	green	HN120	Metastatic	Resistant	1	4	2
RHH3108	HN120MCR	green	HN120	Metastatic	Resistant	1	4	2
RHH3109	HN120MCR	green	HN120	Metastatic	Resistant	1	4	2
RHH3110	HN120MCR	green	HN120	Metastatic	Resistant	1	4	2
RHH3111	HN120MCRDH	goldenrod1	HN120	Metastatic	Holiday	3	1	5
RHH3112	HN120MCRDH	goldenrod1	HN120	Metastatic	Holiday	3	1	5
RHH3113	HN120MCRDH	goldenrod1	HN120	Metastatic	Holiday	3	1	5
RHH3114	HN120MCRDH	goldenrod1	HN120	Metastatic	Holiday	3	1	5
RHH3115	HN120MCRDH	goldenrod1	HN120	Metastatic	Holiday	3	1	5
RHH3116	HN120MCRDH	goldenrod1	HN120	Metastatic	Holiday	3	1	5
RHH3117	HN120MCRDH	goldenrod1	HN120	Metastatic	Holiday	3	1	5
RHH3118	HN120MCRDH	goldenrod1	HN120	Metastatic	Holiday	3	1	5
RHH3119	HN120MCRDH	goldenrod1	HN120	Metastatic	Holiday	3	1	5
RHH3120	HN120MCRDH	goldenrod1	HN120	Metastatic	Holiday	3	1	5
RHH3121	HN120MCRDH	goldenrod1	HN120	Metastatic	Holiday	3	1	5
RHH3122	HN120MCRDH	goldenrod1	HN120	Metastatic	Holiday	3	1	5
RHH3123	HN120MCRDH	goldenrod1	HN120	Metastatic	Holiday	3	1	5
RHH3124	HN120MCRDH	goldenrod1	HN120	Metastatic	Holiday	3	1	5
RHH3125	HN120MCRDH	goldenrod1	HN120	Metastatic	Holiday	3	1	5
RHH3126	HN120MCRDH	goldenrod1	HN120	Metastatic	Holiday	3	4	5
RHH3127	HN120MCRDH	goldenrod1	HN120	Metastatic	Holiday	3	1	5
RHH3128	HN120MCRDH	goldenrod1	HN120	Metastatic	Holiday	3	1	5
RHH3129	HN120MCRDH	goldenrod1	HN120	Metastatic	Holiday	3	1	5
RHH3130	HN120MCRDH	goldenrod1	HN120	Metastatic	Holiday	3	1	5
RHH3131	HN120MCRDH	goldenrod1	HN120	Metastatic	Holiday	3	1	5
RHH3132	HN120MCRDH	goldenrod1	HN120	Metastatic	Holiday	3	1	5
RHH3133	HN120MCRDH	goldenrod1	HN120	Metastatic	Holiday	3	1	5
RHH3134	HN120MCRDH	goldenrod1	HN120	Metastatic	Holiday	3	1	5
RHH3135	HN120MCRDH	goldenrod1	HN120	Metastatic	Holiday	3	1	5
RHH3136	HN120MCRDH	goldenrod1	HN120	Metastatic	Holiday	3	1	5
RHH3138	HN120MCRDH	goldenrod1	HN120	Metastatic	Holiday	3	1	5
RHH3140	HN120MCRDH	goldenrod1	HN120	Metastatic	Holiday	3	1	5
RHH3141	HN120MCRDH	goldenrod1	HN120	Metastatic	Holiday	3	1	5
RHH3142	HN120MCRDH	goldenrod1	HN120	Metastatic	Holiday	3	1	5
RHH3143	HN120MCRDH	goldenrod1	HN120	Metastatic	Holiday	3	1	5
RHH3144	HN120MCRDH	goldenrod1	HN120	Metastatic	Holiday	3	1	5
RHH3145	HN120MCRDH	goldenrod1	HN120	Metastatic	Holiday	3	1	5
RHH3146	HN120MCRDH	goldenrod1	HN120	Metastatic	Holiday	3	1	5
RHH3147	HN120MCRDH	goldenrod1	HN120	Metastatic	Holiday	3	4	5
RHH3148	HN120MCRDH	goldenrod1	HN120	Metastatic	Holiday	3	1	5
RHH3149	HN120MCRDH	goldenrod1	HN120	Metastatic	Holiday	3	1	5
RHH3150	HN120MCRDH	goldenrod1	HN120	Metastatic	Holiday	3	1	5
RHH3151	HN120MCRDH	goldenrod1	HN120	Metastatic	Holiday	3	1	5
RHH3152	HN120MCRDH	goldenrod1	HN120	Metastatic	Holiday	3	1	5
RHH3153	HN120MCRDH	goldenrod1	HN120	Metastatic	Holiday	3	1	5
RHH3154	HN120MCRDH	goldenrod1	HN120	Metastatic	Holiday	3	1	5
RHH3155	HN120MCRDH	goldenrod1	HN120	Metastatic	Holiday	3	1	5
RHH3156	HN120MCRDH	goldenrod1	HN120	Metastatic	Holiday	3	1	5
RHH3157	HN120MCRDH	goldenrod1	HN120	Metastatic	Holiday	3	1	5
RHH3158	HN120MCRDH	goldenrod1	HN120	Metastatic	Holiday	3	1	5
RHH3159	HN120MCRDH	goldenrod1	HN120	Metastatic	Holiday	3	1	5
RHH3160	HN120MCRDH	goldenrod1	HN120	Metastatic	Holiday	3	1	5
RHH3161	HN120MCRDH	goldenrod1	HN120	Metastatic	Holiday	3	1	5
RHH3162	HN120MCRDH	goldenrod1	HN120	Metastatic	Holiday	3	1	5
RHH3163	HN120MCRDH	goldenrod1	HN120	Metastatic	Holiday	3	1	5
RHH3164	HN120MCRDH	goldenrod1	HN120	Metastatic	Holiday	3	1	5
RHH3165	HN120MCRDH	goldenrod1	HN120	Metastatic	Holiday	3	1	5
RHH3166	HN120MCRDH	goldenrod1	HN120	Metastatic	Holiday	3	1	5
RHH3167	HN120MCRDH	goldenrod1	HN120	Metastatic	Holiday	3	1	5
RHH3168	HN120MCRDH	goldenrod1	HN120	Metastatic	Holiday	3	1	5
RHH3169	HN120MCRDH	goldenrod1	HN120	Metastatic	Holiday	3	1	5
RHH3170	HN120MCRDH	goldenrod1	HN120	Metastatic	Holiday	3	1	5
RHH3171	HN120MCRDH	goldenrod1	HN120	Metastatic	Holiday	3	1	5
RHH3172	HN120MCRDH	goldenrod1	HN120	Metastatic	Holiday	3	1	5
RHH3173	HN120MCRDH	goldenrod1	HN120	Metastatic	Holiday	3	1	5
RHH3174	HN120MCRDH	goldenrod1	HN120	Metastatic	Holiday	3	1	5
RHH3175	HN120MCRDH	goldenrod1	HN120	Metastatic	Holiday	3	1	5
RHH3176	HN120MCRDH	goldenrod1	HN120	Metastatic	Holiday	3	1	5
RHH3177	HN120MCRDH	goldenrod1	HN120	Metastatic	Holiday	3	1	5
RHH3178	HN120MCRDH	goldenrod1	HN120	Metastatic	Holiday	3	1	5
RHH3179	HN120MCRDH	goldenrod1	HN120	Metastatic	Holiday	3	1	5
RHH3180	HN120MCRDH	goldenrod1	HN120	Metastatic	Holiday	3	1	5
RHH3181	HN120MCRDH	goldenrod1	HN120	Metastatic	Holiday	3	1	5
RHH3182	HN120MCRDH	goldenrod1	HN120	Metastatic	Holiday	3	1	5
RHH3183	HN120MCRDH	goldenrod1	HN120	Metastatic	Holiday	3	1	5
RHH3184	HN120MCRDH	goldenrod1	HN120	Metastatic	Holiday	3	1	5
RHH3185	HN120MCRDH	goldenrod1	HN120	Metastatic	Holiday	3	1	5
RHH3186	HN120MCRDH	goldenrod1	HN120	Metastatic	Holiday	3	1	5
RHH3187	HN120MCRDH	goldenrod1	HN120	Metastatic	Holiday	3	1	5
RHH3188	HN120MCRDH	goldenrod1	HN120	Metastatic	Holiday	3	1	5
RHH3190	HN120MCRDH	goldenrod1	HN120	Metastatic	Holiday	3	1	5
RHH3191	HN120MCRDH	goldenrod1	HN120	Metastatic	Holiday	3	1	5
RHH3192	HN120MCRDH	goldenrod1	HN120	Metastatic	Holiday	3	1	5
RHH3193	HN120MCRDH	goldenrod1	HN120	Metastatic	Holiday	3	1	5
RHH3194	HN120MCRDH	goldenrod1	HN120	Metastatic	Holiday	3	1	5
RHH3195	HN120MCRDH	goldenrod1	HN120	Metastatic	Holiday	3	1	5
RHH3196	HN120MCRDH	goldenrod1	HN120	Metastatic	Holiday	3	1	5
RHH3197	HN120MCRDH	goldenrod1	HN120	Metastatic	Holiday	3	1	5
RHH3200	HN120MCRDH	goldenrod1	HN120	Metastatic	Holiday	3	1	5
RHH3203	HN120MCRDH	goldenrod1	HN120	Metastatic	Holiday	3	1	5
RHH3204	HN120MCRDH	goldenrod1	HN120	Metastatic	Holiday	3	1	5
RHH3207	HN137PCRDH	brown	HN137	Primary	Holiday	2	2	3
RHH3208	HN137PCRDH	brown	HN137	Primary	Holiday	2	2	3
RHH3209	HN137PCRDH	brown	HN137	Primary	Holiday	2	2	3
RHH3210	HN137PCRDH	brown	HN137	Primary	Holiday	5	2	3
RHH3211	HN137PCRDH	brown	HN137	Primary	Holiday	2	2	3
RHH3212	HN137PCRDH	brown	HN137	Primary	Holiday	2	2	3
RHH3213	HN137PCRDH	brown	HN137	Primary	Holiday	2	2	3
RHH3214	HN137PCRDH	brown	HN137	Primary	Holiday	2	2	3
RHH3215	HN137PCRDH	brown	HN137	Primary	Holiday	2	2	3
RHH3216	HN137PCRDH	brown	HN137	Primary	Holiday	5	2	3
RHH3217	HN137PCRDH	brown	HN137	Primary	Holiday	5	2	3
RHH3218	HN137PCRDH	brown	HN137	Primary	Holiday	2	2	3
RHH3219	HN137PCRDH	brown	HN137	Primary	Holiday	5	2	3
RHH3220	HN137PCRDH	brown	HN137	Primary	Holiday	2	2	3
RHH3221	HN137PCRDH	brown	HN137	Primary	Holiday	2	2	3
RHH3222	HN137PCRDH	brown	HN137	Primary	Holiday	2	2	3
RHH3223	HN137PCRDH	brown	HN137	Primary	Holiday	2	2	3
RHH3224	HN137PCRDH	brown	HN137	Primary	Holiday	2	2	3
RHH3225	HN137PCRDH	brown	HN137	Primary	Holiday	2	2	3
RHH3226	HN137PCRDH	brown	HN137	Primary	Holiday	2	2	3
RHH3227	HN137PCRDH	brown	HN137	Primary	Holiday	2	2	3
RHH3228	HN137PCRDH	brown	HN137	Primary	Holiday	4	2	2
RHH3229	HN137PCRDH	brown	HN137	Primary	Holiday	5	2	3
RHH3230	HN137PCRDH	brown	HN137	Primary	Holiday	2	2	3
RHH3231	HN137PCRDH	brown	HN137	Primary	Holiday	5	2	3
RHH3232	HN137PCRDH	brown	HN137	Primary	Holiday	2	2	3
RHH3233	HN137PCRDH	brown	HN137	Primary	Holiday	2	2	3
RHH3234	HN137PCRDH	brown	HN137	Primary	Holiday	5	2	3
RHH3235	HN137PCRDH	brown	HN137	Primary	Holiday	2	2	3
RHH3236	HN137PCRDH	brown	HN137	Primary	Holiday	2	2	3
RHH3237	HN137PCRDH	brown	HN137	Primary	Holiday	2	2	3
RHH3239	HN137PCRDH	brown	HN137	Primary	Holiday	2	2	3
RHH3240	HN137PCRDH	brown	HN137	Primary	Holiday	2	2	3
RHH3241	HN137PCRDH	brown	HN137	Primary	Holiday	2	2	3
RHH3243	HN137PCRDH	brown	HN137	Primary	Holiday	2	2	3
RHH3244	HN137PCRDH	brown	HN137	Primary	Holiday	2	2	3
RHH3245	HN137PCRDH	brown	HN137	Primary	Holiday	5	2	3
RHH3246	HN137PCRDH	brown	HN137	Primary	Holiday	2	2	3
RHH3247	HN137PCRDH	brown	HN137	Primary	Holiday	2	2	3
RHH3248	HN137PCRDH	brown	HN137	Primary	Holiday	5	2	3
RHH3249	HN137PCRDH	brown	HN137	Primary	Holiday	2	2	3
RHH3250	HN137PCRDH	brown	HN137	Primary	Holiday	2	2	3
RHH3251	HN137PCRDH	brown	HN137	Primary	Holiday	2	2	3
RHH3252	HN137PCRDH	brown	HN137	Primary	Holiday	2	2	3
RHH3253	HN137PCRDH	brown	HN137	Primary	Holiday	2	2	3
RHH3254	HN137PCRDH	brown	HN137	Primary	Holiday	2	2	3
RHH3271	HN137PCRDH	brown	HN137	Primary	Holiday	2	2	3
RHH3272	HN137PCRDH	brown	HN137	Primary	Holiday	5	2	3
RHH3273	HN137PCRDH	brown	HN137	Primary	Holiday	5	2	3
RHH3275	HN137PCRDH	brown	HN137	Primary	Holiday	2	2	3
RHH3276	HN137PCRDH	brown	HN137	Primary	Holiday	2	2	3
RHH3278	HN137PCRDH	brown	HN137	Primary	Holiday	2	2	3
RHH3279	HN137PCRDH	brown	HN137	Primary	Holiday	2	2	3
RHH3280	HN137PCRDH	brown	HN137	Primary	Holiday	2	2	3
RHH3281	HN137PCRDH	brown	HN137	Primary	Holiday	5	2	3
RHH3282	HN137PCRDH	brown	HN137	Primary	Holiday	2	2	3
RHH3283	HN137PCRDH	brown	HN137	Primary	Holiday	2	2	3
RHH3285	HN137PCRDH	brown	HN137	Primary	Holiday	2	2	3
RHH3286	HN137PCRDH	brown	HN137	Primary	Holiday	2	2	3
RHH3287	HN137PCRDH	brown	HN137	Primary	Holiday	2	2	3
RHH3288	HN137PCRDH	brown	HN137	Primary	Holiday	2	2	3
RHH3289	HN137PCRDH	brown	HN137	Primary	Holiday	2	2	3
RHH3290	HN137PCRDH	brown	HN137	Primary	Holiday	2	2	3
RHH3291	HN137PCRDH	brown	HN137	Primary	Holiday	2	2	3
RHH3292	HN137PCRDH	brown	HN137	Primary	Holiday	2	2	3
RHH3293	HN137PCRDH	brown	HN137	Primary	Holiday	2	2	3
RHH3294	HN137PCRDH	brown	HN137	Primary	Holiday	2	2	3
RHH3295	HN137PCRDH	brown	HN137	Primary	Holiday	2	2	3
RHH3296	HN137PCRDH	brown	HN137	Primary	Holiday	2	2	3
RHH3297	HN137PCRDH	brown	HN137	Primary	Holiday	5	2	3
RHH3298	HN137PCRDH	brown	HN137	Primary	Holiday	2	2	3
RHH3299	HN137PCRDH	brown	HN137	Primary	Holiday	2	2	3
RHH3300	HN137PCRDH	brown	HN137	Primary	Holiday	2	2	3
RHH3301	HN137PCRDH	brown	HN137	Primary	Holiday	2	2	3
RHH3302	HN137PCRDH	brown	HN137	Primary	Holiday	2	2	3
