# Supplementary material for: Longitudinal single-cell RNA sequencing of patient-derived primary cells reveals drug-induced infidelity in stem cell hierarchy
Source: Nat Commun. 2018 Nov 22;9:4931. doi: 10.1038/s41467-018-07261-3 (PMC6250721; doi:10.1038/s41467-018-07261-3)
Supplement: Supplementary file 6 — Supplementary Data 2 [file 41467_2018_7261_MOESM6_ESM.xlsx]

## Sheet: TOP_diff_genes
GENEID	cluster
VIM	1
CXCL1	1
MIR24-2	1
SPC24	1
MOB3A	1
DKK1	1
IFI6	1
CD47	1
CTNNB1	1
AAED1	1
ITGB8	1
CCND2	1
UCA1	1
TP53	1
LCN2	1
AXL	1
PDK1	1
THBS1	1
BLOC1S3	1
SLC25A37	1
BNIP3	1
SOX9	1
SNORD99	1
SAA1	1
PARD6B	1
HERPUD2	1
TFAP2C	1
ADNP	1
PAN3	1
PPP4R2	1
ETNK1	1
FNIP1	1
DHRS3	1
ARHGDIB	1
LRRC16A	1
B4GALT1	1
RPS4Y1	1
AFMID	1
SNHG12	1
TAPBP	1
PARP9	1
ISG15	1
INHBA	1
FKBP1A	1
MBOAT1	1
FANCD2	1
TINAGL1	1
ANKRD10	1
DTX3L	1
ERO1L	1
FGFBP1	1
FTL	1
RAB38	1
PAAF1	1
FDFT1	1
SNHG8	1
FABP5	1
POLR2G	1
ATP5O	1
MSMO1	1
CSRP2	1
CAV1	1
SEC61G	1
AKR1B1	1
TMX2	1
GSTK1	1
LAMTOR4	1
SNX6	1
TALDO1	1
MTHFD2	1
RPL9	1
MYL12B	1
AKR1A1	1
C11ORF73	1
RPS5	1
NDUFB2	1
SRP54	1
S100A14	1
SNAPC5	1
SSBP1	1
TRMT112	1
ARPC1A	1
TMEM258	1
TMEM126B	1
SHFM1	1
MRPS33	1
SOD1	1
PSMC2	1
UQCC2	1
FIBP	1
CCT6A	1
HTATIP2	1
MRPL16	1
RPLP0	1
OSTC	1
MYL12A	1
RPL13A	1
EGFR	1
PTGR1	1
ZC3H15	1
GPX2	2
UCHL1	2
KLK8	2
CRABP2	2
ASNS	2
GSTO2	2
SERPINB13	2
ACKR3	2
VSNL1	2
LY6D	2
ACAT2	2
FAM213A	2
CYB5A	2
GAREM	2
ASS1	2
CKB	2
CTSH	2
DLGAP1-AS1	2
MYL12B	2
DSG3	2
MYL12A	2
KRT6B	2
KRT15	2
CA2	2
DSC2	2
DSC3	2
KRT14	2
LINC00667	2
TGIF1	2
FXYD3	2
S100A14	2
TSPAN1	2
KRT5	2
RBP1	2
SMIM14	2
RAB38	2
MAL2	2
KRT6A	2
KDELR3	2
GSTP1	2
TOB1	2
PSPH	2
IDH1	2
CDA	2
TACSTD2	2
TRIM59	2
CDH1	2
AGO1	2
FGFBP1	2
ATP5A1	2
SAA1	2
RPS4Y1	2
UCA1	2
SPARC	2
SNORD99	2
AXL	2
INHBA	2
AURKB	2
KRT8	2
UBE2C	2
CCNB1	2
KNSTRN	2
AAED1	2
MIR29B1	2
ISG15	2
PLK2	2
UPP1	2
THBS1	2
LINC00152	2
SNORD12C	2
IFITM1	2
CNN3	2
CTNNAL1	2
PSMB9	2
SMS	2
SMIM15	2
DHRS7	2
RUVBL1	2
GMNN	2
COX17	2
SNHG5	2
UQCC1	2
RBBP7	2
TPX2	2
PSMD6	2
ASUN	2
ANKRD10	2
PRDX4	2
KRT18	2
CDKN3	2
TEX30	2
SNORD100	2
MT2A	2
ATG3	2
PAK1IP1	2
CMSS1	2
SIVA1	2
PTRH2	2
RAB7A	2
ACTB	2
DKK1	3
EXOSC5	3
CDCA3	3
DLEU1	3
PTHLH	3
CCNB1	3
FGFBP1	3
FST	3
COQ3	3
CCND2	3
ARHGDIB	3
ACOT9	3
IL18	3
CDKN3	3
AURKB	3
DPH6	3
VDAC3	3
SC5D	3
RFC3	3
ACAT1	3
KPNA2	3
CCNB2	3
GLA	3
PRIM1	3
ADORA2B	3
RUVBL1	3
AURKA	3
IMP4	3
CSTA	3
RPS4Y1	3
RHNO1	3
PBK	3
PPIL1	3
ATG3	3
UBE2C	3
CDK1	3
CNBP	3
TRIM26	3
NUDT15	3
ECE2	3
GPN1	3
LDHB	3
GYG1	3
CMSS1	3
POLR1D	3
PIGC	3
NDC80	3
POLR1C	3
ZFAND2A	3
STEAP1	3
APOL2	3
IFI44	3
CTTN	3
THAP5	3
FKBP9	3
RIN2	3
TRIM59	3
AAED1	3
PTEN	3
NUDT19	3
TOB1	3
PAFAH1B2	3
CHP1	3
COLGALT1	3
TSPYL1	3
STRN3	3
SKIL	3
IFI27	3
SLC35F2	3
PPP1CB	3
TOR1AIP2	3
F3	3
TLK1	3
CASP2	3
SRSF6	3
ELMSAN1	3
RAP2C	3
TMEM33	3
C6ORF62	3
ZNF252P	3
SAR1A	3
TMEM41B	3
HNRNPH1	3
GOLIM4	3
RQCD1	3
B4GALT1	3
CACUL1	3
EIF1AD	3
PPP6R3	3
REEP3	3
GLTP	3
BROX	3
EIF2S3	3
GUCD1	3
EXOSC6	3
PPP3CA	3
TRA2A	3
PTGFRN	3
SDC4	3
NEAT1	3
NEAT1	4
MALAT1	4
MYL12B	4
MYL12A	4
HERC4	4
AHNAK	4
LUC7L3	4
SON	4
WSB1	4
PNISR	4
KMT2C	4
MIR29B1	4
WTAP	4
CCNL1	4
SEC61G	4
CCT6A	4
BOD1L1	4
SNX6	4
CTNNB1	4
ARGLU1	4
RBM39	4
KMT2E	4
SLC38A2	4
PRRC2C	4
EGFR	4
TGIF1	4
RBM25	4
VMP1	4
ZFAS1	4
SRSF11	4
CHCHD2	4
SREK1	4
TRA2A	4
HNRNPH1	4
PPIG	4
FRMD8	4
COX6A1	4
EIF4A2	4
SNHG12	4
IFI27	4
THOC2	4
SLC3A2	4
NFKBIA	4
ATP5O	4
MIR205HG	4
UBE2V2	4
IST1	4
DHX36	4
RPS11	4
CSTB	4
RPS4Y1	4
ZWINT	4
CDKN3	4
SNORD12C	4
GINS2	4
POLR3K	4
AURKB	4
BLVRA	4
CDK1	4
TIMM21	4
MAD2L1	4
BIRC5	4
UBE2C	4
FAM206A	4
EMG1	4
PSMB9	4
GEMIN6	4
CSRP2	4
CYSTM1	4
CCNB2	4
CENPW	4
SPC24	4
TK1	4
TMEM69	4
SMIM15	4
RAB38	4
KRT18	4
SPARC	4
KNSTRN	4
THYN1	4
RRM2	4
UCA1	4
STARD3NL	4
UBE2T	4
CRYZ	4
MELK	4
RUVBL1	4
MRPS22	4
BOLA3	4
PLP2	4
SLC48A1	4
SNORD99	4
UBE2L6	4
LAMTOR2	4
SAA1	4
S100A14	4
CTNNAL1	4
FGFBP1	4
NDC1	4
CCNB1	4
UCHL1	5
C11ORF70	5
NNMT	5
IL6	5
VAMP5	5
IFITM2	5
SELM	5
IFI44L	5
FAM171B	5
ACAT2	5
CYB5A	5
YAP1	5
IFIT1	5
MX1	5
MDK	5
EMP3	5
IFIT3	5
IFI6	5
PDGFC	5
HES1	5
DDIT3	5
NRIP3	5
MYL12A	5
MYL12B	5
CFL2	5
SPCS3	5
CHCHD2	5
IFITM1	5
HLA-B	5
CDA	5
FTL	5
OAS1	5
MIR29B1	5
ARRDC3	5
VOPP1	5
IFI27	5
UBXN1	5
STAT2	5
AXL	5
ISG15	5
KDELR3	5
PSPH	5
SEMA3A	5
CTBP1	5
STAT1	5
CPNE8	5
TIMP1	5
MOB1B	5
CAMK2D	5
PPFIA1	5
MIR205HG	5
SAA1	5
RPS4Y1	5
GLO1	5
S100A14	5
PPP1R14C	5
KRT6A	5
CA2	5
AURKB	5
FGFBP1	5
RAB38	5
UCA1	5
KRT14	5
IL1A	5
SERPINB5	5
NDC1	5
RUVBL1	5
RRM2	5
MIR24-2	5
ASUN	5
CYSTM1	5
KNSTRN	5
CCNB2	5
CDK1	5
CCNB1	5
CDKN3	5
TPX2	5
ITGA6	5
FAM162A	5
GINS2	5
NUSAP1	5
SUN1	5
BLCAP	5
CD9	5
SPC24	5
PCNA	5
UTP6	5
EMG1	5
MELK	5
CMSS1	5
TUBB6	5
GPR87	5
TIMMDC1	5
NELFCD	5
LITAF	5
TMEM69	5
ZWINT	5
GGCT	5
LAMB3	5
UBE2C	5

## Sheet: cluster1_VS_all
GENEID	median.all	median.cl	fc	pv
LIX1L	7.55742	57.879	7.65856	0
TOR1AIP2	219.744	475.444	2.16363	0
ISG15	143.005	341.955	2.39121	0
DHRS3	180.507	478.347	2.65001	0
IFI6	76.427	310.488	4.06254	0
SNORD99	127.437	374.066	2.9353	0
SNHG12	161.203	399.398	2.4776	0
IFI44L	1.53597	21.9047	14.2612	0
F3	2764.14	6391.98	2.31246	0
HENMT1	12.6825	56.6403	4.46601	0
TAF13	182.322	332.353	1.82289	0
CAPZA1	2524.13	3964.63	1.57069	0
ANP32E	646.019	1143.58	1.77019	0
PSMB4	1723.33	2380.65	1.38143	0
IL24	0.0998312	15.9983	160.254	0
BROX	1076.51	1880.56	1.74691	0
MIR3916	0.0998312	24.5415	245.83	0
BARD1	109.26	236.303	2.16276	0
TMSB10	2628.37	3555.09	1.35258	0
PDK1	40.1575	134.208	3.34205	0
RQCD1	1138.68	2059.42	1.80859	0
RBMS3	0.0998312	9.00952	90.2475	0
CTNNB1	138.163	539.681	3.90613	0
CDCP1	204.079	375.627	1.84059	0
PPP4R2	45.9132	125.499	2.73339	0
CD47	91.4036	370.137	4.04948	0
PARP9	63.096	153.464	2.43223	0
CXCL1	14.9178	148.249	9.93773	0
FNIP1	50.8411	137.092	2.69648	0
SPOCK1	6.11591	39.6444	6.48219	0
HNRNPH1	954.186	2084.27	2.18435	0
IL7R	15.8278	67.9112	4.29064	0
ARRDC3	80.1229	182.26	2.27475	0
VTRNA1-2	0.0998312	36.5	365.617	0
CD74	0.0998312	36.0611	361.221	0
SPARC	140.309	315.821	2.25089	0
ADAM19	0.370216	15.404	41.6083	0
ZNF165	18.0606	92.4451	5.11862	0
C6ORF62	1182.62	1695	1.43326	0
HLA-F-AS1	0.0998312	13.8575	138.809	0
TAPBP	602.538	1486.82	2.4676	0
HSP90AB1	3392.68	4453.44	1.31266	0
MARCKS	290.252	587.511	2.02414	0
SNORD100	533.664	978.084	1.83277	0
SOD2	384.806	762.301	1.981	0
ITGB8	31.4842	113.107	3.59251	0
CPVL	0.0998312	30.9323	309.846	0
PDGFA	77.3015	178.282	2.30632	0
PSMG3	271.817	488.847	1.79844	0
ACTB	4364.34	8014.82	1.83643	0
ZDHHC4	10.9679	55.4978	5.06002	0
IL6	0.0998312	9.18815	92.0368	0
TRA2A	471.983	802.976	1.70128	0
HERPUD2	41.0004	114.812	2.80026	0
INHBA	194.81	465.32	2.38859	0
TMED4	755.733	1373.53	1.81748	0
MIR29B1	269.671	490.978	1.82065	0
ZC3HAV1	162.521	350.198	2.15478	0
SLC25A37	195.478	612.577	3.13374	0
YWHAZ	2497.67	3374.07	1.35088	0
B4GALT1	176.853	462.487	2.61509	0
NR6A1	4.75499	39.6923	8.3475	0
LCN2	49.3452	165.147	3.34677	0
SET	1047.05	1614.47	1.54192	0
C9ORF9	0.0998312	10.7528	107.71	0
PRPS2	128.35	271.145	2.11255	0
EIF2S3	640.15	1048.45	1.63782	0
RPS4Y1	322.678	831.356	2.57643	0
TTTY15	1.21897	20.0494	16.4478	0
DDX3Y	6.13063	61.2132	9.98481	0
BICC1	0.0998312	39.8032	398.705	0
VIM	0.220259	104.328	473.659	0
DKK1	50.3041	208.892	4.15259	0
SAR1A	819.747	1383.08	1.6872	0
BNIP3	61.5309	188.865	3.06943	0
PAFAH1B2	662.015	1154.83	1.74442	0
IFITM1	272.012	467.692	1.71938	0
SAA1	322.98	947.389	2.93327	0
LDHA	4715.69	5973.09	1.26664	0
CD44	1418.85	2160.29	1.52257	0
MMP1	0.0998312	16.0853	161.125	0
SLC35F2	235.632	494.268	2.09763	0
FAR2	0.0998312	9.82806	98.4467	0
CCND2	72.7366	256.255	3.52305	0
C1S	0.0998312	20.2023	202.364	0
OLR1	6.98986	54.9802	7.86571	0
ARHGDIB	75.9785	201.115	2.647	0
PAN3	48.4691	133.011	2.74424	0
ARGLU1	134.215	286.457	2.13432	0
ANKRD10	311.598	724.869	2.3263	0
PHF11	5.52854	36.799	6.65619	0
SUGT1	235.186	406.179	1.72705	0
DAAM1	113.725	230.596	2.02766	0
RNASE7	0.0998312	29.605	296.55	0
ERO1L	301.83	698.512	2.31426	0
MAPK1IP1L	147.354	289.308	1.96335	0
IFI27	2561.65	4090.7	1.5969	0
SERPINA1	0.0998312	15.624	156.504	0
MORF4L1	1105.83	1775.42	1.60551	0
THBS1	148.768	475.754	3.19796	0
B2M	8125.21	12126.1	1.4924	0
C15ORF48	0.0998312	47.0995	471.791	0
MIR4714	0.0998312	10.08	100.97	0
MMD	11.6429	55.1404	4.73599	0
VMP1	413.344	746.338	1.80561	0
YWHAE	858.928	1580.13	1.83965	0
EIF5A	176.76	336.052	1.90118	0
TP53	70.6219	238.183	3.37266	0
SKA2	160.876	311.394	1.93562	0
SOX9	37.2148	109.73	2.94857	0
AFMID	69.4078	172.906	2.49117	0
GPI	222.787	447.934	2.0106	0
ZNF121	223.471	394.477	1.76523	0
SPC24	132.213	747.223	5.65167	0
MIR24-2	117.868	769.025	6.52445	0
UCA1	217.302	752.741	3.46403	0
RPL18A	1685.13	2249.87	1.33514	0
AXL	471.319	1577.29	3.34654	0
BLOC1S3	31.8504	100.139	3.14404	0
FTL	5253.94	2150.56	0.409323	0
RIN2	505.993	1123.01	2.21941	0
LPIN3	2.17025	24.3754	11.2316	0
ADNP	85.7569	236.803	2.76133	0
FKBP1A	769.064	1831.16	2.38102	0
RBM39	361.376	639.308	1.76909	0
TGIF2	6.24111	38.5715	6.18022	0
SRSF6	981.377	1816.93	1.85141	0
SDC4	439.801	875.482	1.99063	0
UBE2C	238.524	490.482	2.05632	0
CD40	0.0998312	38.0144	380.787	0
PARD6B	55.4407	155.935	2.81265	0
TFAP2C	98.3754	273.499	2.78016	0
SLMO2	739.227	1404.67	1.90019	0
NF2	91.981	197.226	2.14421	0
APOL2	108.317	250.162	2.30952	0
LGALS1	1718.52	2431.13	1.41467	0
NABP1	321.997	582.237	1.80821	0
MOB1A	1229.09	1728.57	1.40638	0
MOB3B	13.2225	79.1856	5.98868	0
AAED1	189.492	711.582	3.75522	0
LINC00704	9.32506	78.2992	8.39664	0
ELMSAN1	737.521	1577.03	2.13829	0
CHP1	1824.05	3416.74	1.87316	0
KANSL1	95.5446	219.987	2.30246	0
FAM210A	182.713	398.883	2.18312	0
MOB3A	41.0377	191.711	4.67157	0
COLGALT1	1391.26	2450.55	1.76139	0
MYL12B	2600.4	1677.93	0.64526	2.69179e-134
RPLP0	2930.83	2014.72	0.687423	2.34256e-123
RPS3	4754.45	3844.37	0.808582	1.79926e-98
GSTP1	2710.05	1944.43	0.717488	9.35457e-98
RPL9	1585.78	1022.45	0.644762	8.93069e-83
SEC61G	1339.44	816.013	0.609221	4.84264e-82
RPS5	1409.99	917.829	0.650949	7.53941e-72
RPS13	2393.86	1811.59	0.756765	1.18906e-69
ANXA1	3993.69	3372.13	0.844363	2.67205e-64
RPLP1	5020.91	4414.1	0.879143	9.09218e-61
PRDX1	2205.88	1706.37	0.773553	3.16534e-58
PSMB3	1594.12	1145.77	0.718746	5.53842e-58
CAV1	871.241	530.612	0.60903	3.15124e-54
CCT6A	1204.46	820.433	0.681164	2.01175e-53
RPL19	3157.15	2655.84	0.841215	1.65294e-52
RPS18	5137.44	4625.63	0.900376	1.90643e-51
MYL12A	1129.53	778.187	0.688948	2.63857e-48
COX7B	1385.91	1009.98	0.728752	4.21246e-48
RPL12	2187.97	1758.88	0.803886	7.85198e-48
SHFM1	990.532	665.702	0.672065	2.64119e-46
TXN	4662.83	4222.41	0.905548	1.28446e-44
SSBP1	898.34	596.806	0.664343	9.35624e-44
RPS27A	1833.1	1458.51	0.795649	1.57528e-42
H2AFZ	1669.53	1307.25	0.783005	4.78192e-42
RPS11	1780.69	1428.45	0.802189	1.14707e-39
RPL35A	3128.26	2766.77	0.884442	6.667e-37
RPS4X	1431.24	1119.68	0.782314	1.55433e-36
RPL13A	815.868	562.696	0.68969	2.13222e-35
MALAT1	1354.32	1058.66	0.781693	8.38002e-35
RPS8	1539.05	1246.49	0.809906	7.20922e-33
SOD1	682.363	461.372	0.676138	7.74442e-32
SLC25A5	1930.65	1632.09	0.845354	8.52192e-32
POLR2G	451.074	267.995	0.594128	5.94963e-31
RPL7	5258.31	5004.6	0.95175	1.10095e-30
RPS3A	963.346	721.313	0.748758	1.79372e-30
RPL5	3641.66	3382.13	0.928732	5.14688e-28
S100A6	1343.86	1095.21	0.814969	5.82304e-28
RPS12	2090.7	1827.92	0.874312	1.66897e-27
PSMC2	587.89	398.029	0.677046	1.68711e-27
PSME2	1119.27	886.61	0.792135	2.60088e-27
RPL37A	2675.88	2413.82	0.902065	2.83228e-27
PSMB5	1237.45	999.123	0.807403	3.5046e-27
COX6A1	753.588	549.839	0.729629	6.28093e-27
EGFR	612.897	424.983	0.693401	1.15651e-26
TRMT112	530.264	353.721	0.667066	2.65431e-26
RPL11	1670.69	1431.21	0.856657	1.50747e-25
PRDX5	794.347	594.64	0.74859	1.55714e-25
RPL3	2095.43	1853.97	0.884772	2.71539e-25
OSTC	534.165	367.443	0.687883	5.35827e-24
PSME1	754.665	571.183	0.75687	3.3475e-23
CHCHD2	1189.45	989.582	0.831963	2.48431e-22
PSMB1	1270.85	1069.39	0.841474	3.44543e-22
RPS27	3136.16	2942.8	0.938346	4.38849e-22
NDUFA12	660.113	491.888	0.745158	5.57427e-22
RPL31	924.311	738.1	0.798541	6.21045e-22
NDUFB2	405.572	264.425	0.651979	6.59864e-22
EEF1B2	1000.01	811.535	0.811524	8.53366e-22
FABP5	309.2	183.668	0.59401	9.01845e-22
RPL34	908.459	725.799	0.798934	1.22659e-21
RPL21	3073.46	2884.52	0.938526	1.28955e-21
NDUFB9	857.017	677.138	0.79011	1.52462e-21
FGFBP1	130.416	47.6845	0.365634	1.95671e-21
RPS2	615.156	456.066	0.741384	7.01927e-21
FAU	823.904	651.998	0.791352	9.35274e-21
GNB2L1	2603.01	2421.93	0.930435	3.03274e-20
RPS19	1375.79	1197.13	0.870145	2.82464e-19
PSMA4	1160.5	986.964	0.850468	3.1533e-19
RPL30	1011.3	842.57	0.833153	4.15402e-19
SNRPG	902.725	740.739	0.820559	9.12704e-19
RPL6	922.753	760.003	0.823625	1.15135e-18
SLIRP	1153	986.198	0.855328	2.28647e-18
RPL36	1470.84	1301.23	0.884689	2.98973e-18
RPL35	2536.57	2381.74	0.938958	4.35089e-18
ATP5A1	717.521	569.839	0.794177	5.40247e-18
H3F3B	1116.24	957.351	0.857654	1.48063e-17
NDUFA1	1257.85	1101.77	0.875915	4.59138e-17
NDUFS5	1061.14	908.031	0.85571	5.59251e-17
RPL4	2312.72	2167.5	0.937206	6.11985e-17
RPLP2	1183.53	1029.89	0.870185	6.60704e-17
RPL37	789.645	646.647	0.818908	8.25338e-17
HSP90AA1	2566.61	2431.8	0.947475	1.11278e-16
USMG5	837.492	693.852	0.828488	1.11867e-16
PFDN5	855.717	711.161	0.83107	1.2651e-16
TINAGL1	65.4526	152.712	2.33316	2.22045e-16
ITCH	91.4471	194.637	2.12841	2.22045e-16
SNRPB	230.193	397.6	1.72725	2.22045e-16
FRMD6-AS2	5.17875	34.116	6.58769	2.22045e-16
DYNLL1	1364.99	1215.56	0.890527	2.66443e-16
PARK7	1020.28	874.184	0.856808	2.79508e-16
MROH1	30.3088	90.1017	2.97279	3.33067e-16
EXOSC6	139.554	265.024	1.89908	4.44089e-16
ARHGEF28	8.23127	42.3124	5.14045	4.44089e-16
AKR1B1	243.782	150.312	0.616582	5.46362e-16
ATP5O	225.609	135.969	0.602676	6.18842e-16
UQCRH	950.742	809.22	0.851145	6.34618e-16
IDH1	75.7481	22.1769	0.292772	6.51956e-16
LRRC16A	42.306	111.688	2.64001	6.66134e-16
TPI1	3176.18	4022.87	1.26657	6.66134e-16
DNAJC3	207.31	362.256	1.74741	6.66134e-16
RPS28	1273.24	1128.49	0.88631	7.45658e-16
HDAC9	35.7832	99.4446	2.77909	8.88178e-16
ETNK1	38.5311	104.961	2.72405	8.88178e-16
FAM214A	0.748025	15.6859	20.9697	1.11022e-15
MARVELD2	103.914	210.496	2.02567	1.33227e-15
NUSAP1	160.11	293.237	1.83147	1.44329e-15
BCL10	91.0445	190.828	2.09599	1.55431e-15
TGIF1	91.3646	33.3458	0.364975	1.92821e-15
CCT8	559.493	437.058	0.781167	1.98261e-15
PSMB6	1299.24	1159.47	0.892418	2.37289e-15
NEDD8	671.487	544.197	0.810436	2.74838e-15
CPNE1	244.573	410.451	1.67824	3.33067e-15
RPL38	1960.89	1830.76	0.933633	3.4186e-15
EIF3I	1086.36	949.235	0.873776	3.54775e-15
HEPHL1	0.0998312	8.17333	81.8715	6.43929e-15
ARHGAP11B	0.0998312	8.99019	90.0539	6.43929e-15
EIF3M	903.358	772.534	0.85518	7.95294e-15
MSMO1	212.273	128.531	0.605501	7.9767e-15
TALDO1	248.619	159.999	0.643551	9.28013e-15
COX4I1	1422.18	1289.21	0.906499	1.00908e-14
SNRPD2	659.219	539.816	0.818872	2.3385e-14
RBL1	29.5393	84.3372	2.85508	2.68674e-14
RRM2	103.045	203.366	1.97358	3.86358e-14
DTX3L	55.7648	129.538	2.32293	3.9746e-14
RPS7	955.012	829.242	0.868306	4.04606e-14
UBA6	180.684	315.224	1.74461	4.90719e-14
WDR76	10.2642	44.7281	4.35769	4.95159e-14
FN1	17.5377	60.4861	3.44892	5.12923e-14
RAB38	130.667	65.5038	0.501303	5.30344e-14
FANCD2	54.34	126.957	2.33635	6.50591e-14
CDA	57.0142	14.4743	0.253872	6.70748e-14
NDUFB5	395.564	294.217	0.743792	6.72889e-14
MBOAT1	52.6425	123.811	2.35192	7.52731e-14
PLOD2	37.395	97.0579	2.59548	7.79377e-14
IFIT1	23.236	71.0801	3.05906	7.82707e-14
XAF1	15.8069	56.0143	3.54365	7.99361e-14
SNHG1	352.201	255.273	0.724793	8.43363e-14
FKBP9	177.973	310.049	1.74211	8.4599e-14
ANXA5	1056.33	933.591	0.883803	9.83177e-14
2006-03-01	236.973	391.482	1.65201	1.13021e-13
TNFAIP2	87.9728	178.426	2.0282	1.40998e-13
RBP1	26.4514	0.0998312	0.00377413	1.60565e-13
TMEM258	257.391	172.661	0.670812	1.70434e-13
PRDX3	723.817	608.264	0.840357	1.71877e-13
ARPC3	670.671	557.515	0.83128	1.97303e-13
RNF144B	26.9056	77.7063	2.88811	2.05613e-13
MDH1	622.367	511.856	0.822436	2.31856e-13
RPL7A	1830.77	1722.75	0.940997	2.85117e-13
SFXN1	115.497	217.411	1.88239	4.74731e-13
SYPL1	378.092	283.925	0.750941	5.23228e-13
PVRL3	0.0998312	7.75279	77.659	5.24691e-13
PSORS1C1	0.0998312	7.97736	79.9085	5.24691e-13
OMD	0.0998312	7.23355	72.4578	5.24691e-13
ST7-OT4	0.0998312	7.46474	74.7736	5.24691e-13
HSPD1	969.304	856.995	0.884135	9.3501e-13
SKIL	221.137	364.648	1.64896	9.81215e-13
LARP4B	72.4421	151.581	2.09245	9.83325e-13
DBI	474.229	375.958	0.792778	1.25097e-12
TRAPPC2	34.1712	88.3707	2.58612	1.40843e-12
AEBP2	100.717	193.346	1.91969	1.60039e-12
RNF217	92.7824	181.573	1.95698	1.77758e-12
MTPAP	96.1604	186.031	1.93459	1.82188e-12
C1ORF174	115.38	214.619	1.86011	2.12608e-12
SNRPF	495.532	397.38	0.801926	2.33467e-12
COX7A2	817.858	710.458	0.868681	2.49817e-12
RPS16	895.38	787.055	0.879017	2.69104e-12
PSAT1	74.3303	28.7621	0.38695	2.75775e-12
COPS6	315.288	230.139	0.729931	3.34002e-12
STRIP2	28.0875	76.1247	2.71027	4.07085e-12
CLIC1	557.609	798.269	1.43159	4.34031e-12
RPL41	1110.38	1004.85	0.904964	4.35715e-12
TUBGCP4	22.7641	66.9649	2.94169	4.98046e-12
OCIAD2	483.626	388.832	0.803994	5.05112e-12
PGAM5	38.6709	94.9616	2.45564	6.04972e-12
CD99	22.3658	65.9061	2.94674	6.38667e-12
CNN2	83.6239	165.847	1.98325	6.58917e-12
CERS5	24.0192	68.7639	2.86287	6.94289e-12
BNIP2	218.972	356.621	1.62861	7.20835e-12
NQO1	418.887	328.38	0.783934	7.61591e-12
TMEM45A	7.61306	34.5714	4.54106	8.13971e-12
DEDD	46.1958	106.247	2.29993	9.15779e-12
RPL18	658.887	559.942	0.849831	9.38764e-12
ATP5B	1201.49	1101.97	0.91717	1.23149e-11
KNSTRN	153.473	264.107	1.72087	1.65423e-11
KIAA1467	12.72	45.6044	3.58524	1.65605e-11
S100A2	2002.11	1924.99	0.96148	1.71116e-11
ARPC1A	211.697	141.536	0.668579	1.7203e-11
GSKIP	76.1182	31.5629	0.414657	1.72431e-11
IFITM3	2657.4	3325.13	1.25127	1.93046e-11
DCAF13	280.601	203.445	0.725034	2.3336e-11
EEF1A1	2170.46	2101.78	0.968356	2.39954e-11
SRP54	192.345	125.515	0.652549	2.631e-11
CDC42	538.505	766.22	1.42287	3.18956e-11
ALDH1B1	33.4223	83.678	2.50366	3.227e-11
TMEM126B	207.97	139.562	0.671068	3.29992e-11
TMX2	176.644	112.952	0.639431	3.43817e-11
SNHG8	126.091	70.0883	0.555853	3.53347e-11
HLA-C	80.8989	158.31	1.95688	3.59517e-11
DDAH1	49.8669	110.823	2.22238	3.77109e-11
CMTM7	0.0998312	6.41476	64.256	3.78133e-11
HIST1H2BC	0.0998312	6.41414	64.2499	3.78133e-11
HLA-DQB1	0.0998312	6.46668	64.7761	3.78133e-11
TSACC	0.0998312	6.00961	60.1977	3.78133e-11
ADTRP	0.0998312	6.5269	65.3793	3.78133e-11
SGPL1	46.2252	104.278	2.25586	4.1311e-11
PIAS2	28.4424	74.0309	2.60284	4.3145e-11
PIR	39.1821	8.2457	0.210445	4.43301e-11
RPL10A	881.836	786.801	0.89223	5.00201e-11
PAAF1	107.842	56.1984	0.521118	5.10951e-11
CLNS1A	353.174	272.643	0.771981	5.75284e-11
VDAC3	369.62	288.662	0.78097	7.23763e-11
PTGR1	227.588	158.763	0.69759	7.69833e-11
NPM1	3289.25	3283.96	0.998393	7.7739e-11
SNX6	172.461	110.744	0.642138	8.41018e-11
RPS20	1073.31	981.392	0.91436	8.56827e-11
HNRNPA1	684.057	592.436	0.866062	8.66174e-11
ANKEF1	16.4389	51.533	3.13483	9.58302e-11
COMMD6	20.6753	0.0998312	0.00482852	9.98953e-11
PDS5B	52.6503	113.738	2.16025	1.0134e-10
PDCD10	288.89	214.021	0.74084	1.01426e-10
ATP5H	509.063	422.251	0.829466	1.06898e-10
ARPC4	148.73	253.516	1.70453	1.1525e-10
RPL23A	729.082	638.838	0.876222	1.27316e-10
KYNU	93.9647	175.044	1.86287	1.29201e-10
FDFT1	113.829	62.9097	0.552668	1.30979e-10
DDX58	37.4278	88.8588	2.37414	1.32652e-10
MRPL47	359.297	280.924	0.781871	1.33215e-10
SAA2	2.18299	17.1677	7.86433	1.38559e-10
SNX5	253.55	394.608	1.55633	1.47746e-10
COX6C	768.594	678.986	0.883413	1.54482e-10
SMAD2	55.6075	117.42	2.11158	1.55815e-10
MRPL13	497.16	412.786	0.830286	1.67283e-10
HMCES	62.7902	128.493	2.04639	1.67895e-10
IL1B	312.877	471.676	1.50754	1.90787e-10
HIF1A	116.185	206.885	1.78065	2.10726e-10
ETV6	27.8269	71.9295	2.58489	2.28842e-10
CNN3	106.508	192.162	1.8042	2.31508e-10
PER2	22.2533	61.3302	2.75601	2.46139e-10
BANF1	390.244	311.653	0.798611	2.5329e-10
GLTP	170.468	281.417	1.65085	2.58663e-10
RPL8	2463.8	2426.29	0.984777	2.99586e-10
DAD1	932.499	845.001	0.906168	3.00257e-10
CALM2	3077.81	3072.98	0.998431	3.03651e-10
HINT1	987.912	901.02	0.912044	3.07683e-10
EAF1	36.9055	86.2666	2.3375	3.17213e-10
COX6B1	391.639	313.459	0.800377	3.18764e-10
TOR4A	2.02503	16.9463	8.36844	3.40111e-10
PARP14	44.9815	99.6904	2.21625	3.52594e-10
TCEB2	584.357	500.755	0.856934	4.14187e-10
NACA	1260.41	1180.82	0.936859	4.44057e-10
ZFAS1	614.57	530.242	0.862786	4.53663e-10
ATP5I	247.521	180.786	0.730386	4.94655e-10
SENP5	99.2903	180.422	1.81711	5.25552e-10
NUDT19	198.522	317.44	1.59902	5.54281e-10
GHITM	407.577	330.169	0.810077	5.85208e-10
CSRP2	132.92	80.5848	0.606267	6.49923e-10
LGALSL	3.04372	19.4231	6.38139	6.62197e-10
CTSV	244.515	178.919	0.731728	6.78952e-10
TSPAN1	30.3894	5.45812	0.179606	8.63464e-10
C14ORF2	375.836	301.681	0.802693	8.77336e-10
PDIA3	73.2566	141.969	1.93797	8.87225e-10
ATP5J2	241.581	176.836	0.731993	9.05912e-10
TMEM14A	228.275	164.685	0.721433	9.29588e-10
AKAP12	14.0246	44.6414	3.18308	1.07494e-09
DIAPH3	40.3929	90.68	2.24495	1.1197e-09
ATP5G2	357.041	284.911	0.797978	1.16015e-09
C11ORF73	152.963	98.8012	0.645915	1.1922e-09
FSTL1	18.8033	53.1563	2.82696	1.20647e-09
ATP5F1	499.202	421.347	0.844041	1.30596e-09
MDH2	218.49	156.548	0.716497	1.34807e-09
TPM4	251.143	384.725	1.5319	1.45844e-09
IL32	56.6278	115.561	2.04071	1.54129e-09
KIAA1715	24.5651	63.7891	2.59674	1.66944e-09
RPL27	3301.9	3325.71	1.00721	1.71463e-09
SMU1	98.8583	177.691	1.79743	1.71901e-09
ADA	10.7785	37.1069	3.44269	1.73922e-09
PKM	1012.88	1331.55	1.31462	1.85712e-09
UTY	0.0998312	5.01091	50.1938	2.38546e-09
USP9Y	0.0998312	5.27673	52.8565	2.38546e-09
TEX9	0.0998312	5.84302	58.529	2.38546e-09
RMI2	0.0998312	5.1981	52.0689	2.38546e-09
CCDC171	0.0998312	5.23051	52.3935	2.38546e-09
FEZ1	13.9035	43.1902	3.10644	2.4356e-09
HELLS	136.517	229.782	1.68318	2.4481e-09
NDUFA4	343.089	273.67	0.797666	2.47836e-09
TMED2	228.056	352.128	1.54404	2.519e-09
COX7C	1370.22	1303.75	0.951488	2.52557e-09
PPP1CB	1486.66	1899	1.27736	2.62389e-09
MX1	10.4735	36.3078	3.46663	2.67036e-09
RBBP5	57.2199	115.292	2.0149	2.69578e-09
NDC80	56.6406	114.192	2.01608	2.8973e-09
FSD1L	2.98671	18.8897	6.32458	2.92321e-09
POLR2H	301.158	234.846	0.779813	2.95546e-09
GAPDH	4257.51	5146.44	1.20879	2.97795e-09
S100A14	153.024	100.413	0.656191	3.48982e-09
WDR36	40.1805	88.0162	2.19052	3.64663e-09
SAMHD1	16.7519	48.3015	2.88335	3.83888e-09
TPM1	114.973	198.789	1.72901	3.95264e-09
L3HYPDH	16.2701	47.8862	2.9432	4.2271e-09
ARHGAP1	128.062	216.929	1.69393	4.31712e-09
EOGT	8.32812	31.7975	3.81809	4.43964e-09
RMDN3	7.87968	30.3587	3.85279	4.49626e-09
R3HDM2	68.4752	131.757	1.92415	4.56845e-09
EIF3L	393.26	323.139	0.821694	4.95817e-09
RPF2	278.093	214.819	0.772472	5.27219e-09
ZNF252P	127.741	215.355	1.68587	5.47995e-09
EIF3H	767.703	693.412	0.90323	5.66245e-09
KLF7	68.7648	131.483	1.91206	5.80775e-09
TBC1D24	12.2992	39.6097	3.22051	6.01915e-09
HBEGF	24.2848	61.5815	2.5358	6.11718e-09
TROVE2	286.357	425.515	1.48596	6.54559e-09
GTF2E1	82.073	150.298	1.83128	7.35851e-09
LAMTOR4	137.504	88.1285	0.640917	7.46728e-09
CSNK2A1	248.143	375.596	1.51362	7.47484e-09
MRPS33	156.855	105.569	0.67304	8.43084e-09
SNAPC5	145.364	95.7989	0.659028	8.45351e-09
OST4	363.313	296.801	0.816928	8.55689e-09
WTAP	329.544	479.097	1.45382	9.89243e-09
RAP2B	328.038	477.185	1.45466	1.01028e-08
SLC41A2	17.8638	49.0898	2.748	1.06011e-08
TMEM189	88.1694	158.38	1.79632	1.07997e-08
UGCG	754.528	1007.81	1.33568	1.08201e-08
PCNP	272.991	406.515	1.48912	1.09844e-08
UQCR10	358.242	292.891	0.81758	1.12509e-08
LINC00152	106.647	184.284	1.72799	1.1471e-08
UBE2G1	129.975	216.507	1.66576	1.31557e-08
RBM6	42.072	89.162	2.11927	1.43408e-08
FAM208A	235.945	357.577	1.51551	1.45175e-08
TAF1D	257.499	385.919	1.49872	1.4632e-08
GNAS	362.16	519.967	1.43574	1.47605e-08
PPP2R3C	39.062	12.3698	0.31667	1.67281e-08
SLC39A10	19.8337	52.966	2.67051	1.74607e-08
ZFAND1	454.694	387.468	0.852152	1.81743e-08
PPIC	61.4401	118.05	1.92138	1.9439e-08
MTHFD2	129.399	83.3859	0.644407	2.24399e-08
FBXO32	11.4355	36.7143	3.21056	2.45888e-08
SKP1	464.789	398.134	0.856591	2.46539e-08
EIF3K	295.74	235.688	0.796945	2.60143e-08
MTCH2	250.914	193.687	0.771926	2.72055e-08
DPY30	274.354	215.812	0.786619	2.76985e-08
ERAP2	17.3294	47.927	2.76565	2.785e-08
UBB	1003.06	941.515	0.938641	3.31786e-08
SRPRB	356.747	509.725	1.42882	3.33775e-08
ELOVL5	87.959	49.3609	0.561181	3.35545e-08
CEP97	11.0813	35.0205	3.16032	3.40628e-08
TACSTD2	70.2278	35.9832	0.512378	3.40725e-08
KNTC1	18.5921	49.7903	2.67803	3.56328e-08
MELK	125.181	207.307	1.65607	3.59721e-08
RAD52	8.18171	29.4435	3.5987	3.60118e-08
TNFRSF10A	11.6272	36.4999	3.13918	3.70442e-08
TRIAP1	186.978	135.206	0.723113	3.80984e-08
SNHG3	153.502	245.646	1.60028	4.15372e-08
IFIT3	31.1833	70.8789	2.27297	4.54935e-08
ATP6V1E1	294.013	235.321	0.800375	4.55871e-08
SNHG5	425.385	594.6	1.39779	4.58198e-08
AKR1A1	124.162	80.19	0.645851	5.20439e-08
P4HA1	85.6267	151.06	1.76418	5.6072e-08
CSNK2A2	308.709	446.9	1.44764	5.74161e-08
UPP1	110.008	185.029	1.68197	5.82407e-08
HAUS6	29.0025	66.6594	2.2984	6.3385e-08
C3ORF58	23.0022	56.3472	2.44965	6.34146e-08
SRP9	809.418	747.885	0.923978	6.36831e-08
ZNF91	0.296519	6.03576	20.3554	6.37031e-08
HTATIP2	141.959	96.7209	0.681331	6.81578e-08
ATP6V1F	181.047	131.696	0.727416	6.99496e-08
ANTXR1	1.64171	12.7325	7.75564	7.56361e-08
GSTK1	115.073	73.6302	0.639857	8.17141e-08
ATPIF1	647.227	585.405	0.904483	9.5516e-08
THAP5	133.596	216.395	1.61978	9.56751e-08
TAF9	775.795	715.164	0.921846	9.66228e-08
NADK2	117.436	194.395	1.65532	9.68278e-08
GLTSCR1L	0.668725	8.82151	13.1915	9.96213e-08
CSE1L	324.246	463.837	1.43051	1.17878e-07
FYCO1	2.68355	15.254	5.68425	1.18049e-07
STRN3	166.941	260.187	1.55855	1.19624e-07
NDUFA6	253.972	200.069	0.787762	1.24e-07
ZNF106	223.614	334.766	1.49707	1.27726e-07
TPX2	128.235	208.647	1.62706	1.28089e-07
TMEM234	0.0998312	4.04178	40.4862	1.29076e-07
VGLL4	0.0998312	4.06505	40.7192	1.29076e-07
TMEM171	0.0998312	4.4754	44.8296	1.29076e-07
DUSP22	0.0998312	4.56954	45.7727	1.29076e-07
HIST1H2AC	0.0998312	4.62262	46.3044	1.29076e-07
MRPS24	0.0998312	4.20388	42.1098	1.29076e-07
GNG11	0.0998312	4.50709	45.1471	1.29076e-07
LRRC69	0.0998312	4.19796	42.0506	1.29076e-07
CST6	0.0998312	4.79199	48.0009	1.29076e-07
OIP5	0.0998312	4.63244	46.4028	1.29076e-07
ZNF101	0.0998312	4.43784	44.4534	1.29076e-07
FITM2	0.0998312	4.73681	47.4482	1.29076e-07
APOBEC3G	0.0998312	4.78966	47.9776	1.29076e-07
LINC00702	0.0998312	4.68268	46.906	1.29076e-07
TMEM260	0.0998312	4.75823	47.6628	1.29076e-07
MRPL21	243.138	190.019	0.781528	1.32976e-07
HNRNPDL	782.961	724.688	0.925574	1.34743e-07
GALNT6	1.7299	12.1861	7.0444	1.3644e-07
NT5E	29.0252	65.9761	2.27306	1.36836e-07
SLPI	160.484	251.435	1.56673	1.39415e-07
COA4	217.103	166.667	0.767688	1.5092e-07
SDR16C5	4.66583	20.5975	4.41454	1.51338e-07
POLG2	17.2702	45.2673	2.62112	1.57732e-07
MAL2	31.5837	9.92528	0.314253	1.59541e-07
SNHG6	242.529	190.04	0.783577	1.63656e-07
TLK1	280.33	406.616	1.45049	1.63773e-07
NT5C3A	167.64	260.203	1.55215	1.65028e-07
TMEM126A	161.217	115.49	0.716364	1.65809e-07
ALDOA	2422.71	2966.7	1.22454	1.75052e-07
RBM48	46.2243	19.9522	0.43164	1.86594e-07
NUP155	144.582	229.895	1.59006	1.8688e-07
PAPSS1	22.8224	4.45179	0.195062	1.87208e-07
HMGA2	67.2402	122.406	1.82043	2.18123e-07
ISG20	18.6287	47.6003	2.55521	2.20984e-07
OTUD3	1.80929	12.2092	6.74804	2.25414e-07
GPRC5A	206.551	310.092	1.50128	2.27037e-07
TMX4	8.44866	28.8499	3.41473	2.29606e-07
DCBLD2	264.978	385.176	1.45361	2.41853e-07
CKMT2-AS1	8.48787	28.8216	3.39563	2.51894e-07
GUCD1	191.504	290.581	1.51736	2.582e-07
ALG11	13.6837	38.3783	2.80467	2.58521e-07
MAPK13	0.985746	9.10834	9.24004	2.59468e-07
PABPC1	901.804	849.527	0.942031	2.60525e-07
HSP90B1	846.122	792.612	0.936758	2.62034e-07
MRPL42	165.494	120.096	0.72568	2.75141e-07
MGME1	184.139	280.999	1.52601	2.91505e-07
ATP5G1	724.639	669.347	0.923697	3.07598e-07
WDR55	26.0242	59.8852	2.30114	3.13341e-07
TSC22D1	53.9699	102.36	1.89662	3.13746e-07
WSB1	112.224	184.694	1.64577	3.14516e-07
SEPW1	142.835	100.939	0.706682	3.32678e-07
CSF2	2.90669	15.3549	5.28261	3.3629e-07
TMED7	67.8457	122.293	1.80251	3.39146e-07
EIF4A2	520.667	464.693	0.892495	3.53283e-07
DPYSL2	87.8907	150.932	1.71727	3.89791e-07
STEAP2	6.75424	24.7964	3.67123	3.95398e-07
MED28	91.8872	56.7225	0.617306	3.97036e-07
GABPB2	37.622	77.2788	2.05409	4.01288e-07
MMS22L	44.2146	87.6161	1.98161	4.11859e-07
RIMKLB	6.77762	24.8147	3.66127	4.20561e-07
ACP1	294.997	243.305	0.824769	4.52582e-07
NET1	71.819	127.2	1.77112	4.71813e-07
GINS1	28.8631	63.0452	2.18428	4.80737e-07
EIF1	1015.72	970.59	0.955571	4.8553e-07
CALU	206.029	159.545	0.774381	5.35463e-07
ZNF761	0.408974	6.17416	15.0967	5.42431e-07
PLSCR1	179.512	272.771	1.51951	5.48973e-07
PSMC5	337.67	285.402	0.845208	5.53197e-07
SNORA73B	8.83468	28.8986	3.27105	5.5687e-07
HECA	12.4938	35.3311	2.82789	5.65335e-07
C5ORF15	87.0809	148.389	1.70404	5.75527e-07
COX8A	404.653	351.284	0.868111	6.0546e-07
YWHAB	550.971	737.849	1.33918	6.06423e-07
HOXA3	6.45945	23.5551	3.64661	6.23821e-07
EID1	49.3838	94.9953	1.92361	6.24893e-07
PPP1R14C	137.428	216.837	1.57782	6.58851e-07
C7ORF73	234.11	186.402	0.796217	6.62003e-07
UQCC2	119.814	81.3894	0.679298	6.69978e-07
RAB7A	104.927	172.511	1.64411	7.25153e-07
TCF7L2	25.5063	57.062	2.23717	7.40904e-07
GGCT	680.773	629.192	0.924232	7.46475e-07
KRT18	198.099	295.915	1.49377	7.89129e-07
APOBEC3C	206.63	306.38	1.48274	7.94331e-07
DYNLT1	740.304	690.215	0.932339	7.9866e-07
PKIG	4.31803	18.936	4.38534	7.99812e-07
PANK2	51.0682	96.0634	1.88108	8.18517e-07
TSC22D2	84.7771	144.111	1.69988	8.20784e-07
TMEM106C	314.593	264.651	0.841247	8.39117e-07
ZBTB8OS	302.212	252.167	0.834405	8.40732e-07
SDHB	313.25	263.931	0.842558	9.1714e-07
ZNF141	0.876591	8.10267	9.2434	9.25896e-07
LAMTOR1	202.245	157.015	0.77636	9.52723e-07
UBC	1000.85	959.312	0.9585	9.67212e-07
CTSL	229.737	335.924	1.46221	9.68814e-07
OSBPL2	25.757	57.4447	2.23026	9.96862e-07
BLOC1S6	78.6463	135.193	1.71901	1.00901e-06
NHP2L1	314.833	265.879	0.844508	1.04861e-06
STAT2	60.3722	109.805	1.81881	1.07394e-06
PSMB2	213.501	168.877	0.79099	1.11143e-06
TAF9B	40.0172	79.9756	1.99853	1.12446e-06
CASC4	28.3995	61.3258	2.1594	1.16793e-06
EBP	395.911	543.571	1.37296	1.177e-06
FGD5-AS1	110.3	178.302	1.61652	1.21162e-06
HSPA4L	25.9478	7.47524	0.288087	1.22416e-06
STRIP1	3.62983	16.9621	4.67297	1.30359e-06
NKX3-1	22.9022	52.2869	2.28305	1.30623e-06
UBE2D3	331.467	282.647	0.852713	1.30848e-06
CAB39	75.5104	130.227	1.72463	1.3368e-06
RPL10	601.96	552.932	0.918551	1.34177e-06
CTSH	12.1388	0.0998312	0.00822413	1.34464e-06
HAUS5	6.77044	23.9819	3.54215	1.38977e-06
MRPL48	191.511	148.972	0.777878	1.40806e-06
RAB22A	69.8977	122.692	1.75531	1.41054e-06
VPS29	573.035	523.074	0.912813	1.41609e-06
HLA-B	241.154	348.776	1.44628	1.49705e-06
C12ORF45	139.117	100.142	0.719839	1.56182e-06
ICAM1	0.305016	5.20992	17.0808	1.59659e-06
PDPN	9.86867	29.7876	3.01841	1.66095e-06
TMSB4X	1212.04	1522.63	1.25625	1.9967e-06
CCDC53	136.3	98.5602	0.723111	1.99853e-06
ARPP19	58.5533	105.426	1.80052	2.17402e-06
NDUFA3	164.454	124.551	0.757362	2.20956e-06
HERPUD1	62.0875	110.69	1.7828	2.22071e-06
CDCA3	30.9678	64.0443	2.0681	2.33619e-06
ERBB2IP	45.593	86.3034	1.89291	2.41236e-06
ALG8	181.393	140.1	0.772356	2.43983e-06
CTSB	134.213	208.95	1.55686	2.47975e-06
METTL5	244.44	200.687	0.821006	2.63687e-06
ADAM10	134.349	208.344	1.55076	2.64031e-06
EPSTI1	2.27946	12.2243	5.3628	2.80949e-06
STEAP1	67.7666	39.5958	0.584297	2.82367e-06
MT2A	2690.18	3246.09	1.20664	3.02998e-06
NTAN1	1.94712	11.0428	5.67133	3.09014e-06
OAS2	8.121	25.0027	3.07877	3.20558e-06
GBAS	69.955	41.7205	0.59639	3.21584e-06
DNAJA2	123.469	193.016	1.56328	3.24763e-06
BRI3BP	43.2648	82.0468	1.89639	3.31612e-06
UBE2B	159.295	240.383	1.50904	3.34706e-06
BAG2	44.7316	21.2556	0.475181	3.37793e-06
HNRNPC	374.503	328.069	0.876011	3.40528e-06
ZIC2	31.405	64.9858	2.06928	3.62396e-06
LIAS	11.2028	0.0998312	0.00891124	3.81356e-06
RFFL	11.405	31.6259	2.77299	3.92368e-06
TUFT1	81.6053	136.721	1.67539	3.96574e-06
POLE2	7.2161	23.1227	3.20433	4.01613e-06
MRPL16	103.327	70.8047	0.68525	4.04116e-06
IKBKE	3.96235	16.4075	4.14085	4.09899e-06
CDS2	22.6193	50.6169	2.23777	4.10996e-06
WHAMM	12.554	33.1948	2.64417	4.19896e-06
TLE3	8.24851	25.4175	3.08146	4.20175e-06
FIBP	103.189	70.2501	0.68079	4.29952e-06
ODC1	60.8687	34.964	0.574417	4.3551e-06
CFL2	71.7114	43.5728	0.607613	4.55029e-06
PSIP1	47.7754	88.7502	1.85766	4.6304e-06
RBM3	89.1931	146.75	1.64531	4.65436e-06
TIMM17A	306.259	262.744	0.857914	4.7532e-06
SERPINB5	308.284	264.629	0.858393	4.77236e-06
SRSF7	312.177	268.207	0.859149	5.01177e-06
GTF3C6	142.731	106.893	0.748908	5.04892e-06
BRD3	7.87962	24.655	3.12896	5.68988e-06
HM13	69.1952	118.876	1.71798	5.70456e-06
IRF2BP2	96.217	155.373	1.61482	5.73877e-06
CDV3	212.827	307.044	1.44269	5.78102e-06
MFAP2	0.0998312	3.28543	32.9099	5.82642e-06
CTSS	0.0998312	3.9554	39.6208	5.82642e-06
MTMR11	0.0998312	3.23303	32.385	5.82642e-06
ZBTB37	0.0998312	3.5508	35.568	5.82642e-06
SPDYA	0.0998312	3.39755	34.033	5.82642e-06
ROBO1	0.0998312	3.91244	39.1906	5.82642e-06
ARL6	0.0998312	3.74089	37.4721	5.82642e-06
PXK	0.0998312	3.81662	38.2307	5.82642e-06
NEK11	0.0998312	3.89838	39.0497	5.82642e-06
NOL7	0.0998312	3.08137	30.8658	5.82642e-06
ST3GAL1	0.0998312	3.07682	30.8202	5.82642e-06
RPGR	0.0998312	3.75279	37.5913	5.82642e-06
ORAI1	0.0998312	3.12476	31.3004	5.82642e-06
ZNF140	0.0998312	3.66882	36.7502	5.82642e-06
COL4A2	0.0998312	3.37656	33.8227	5.82642e-06
LCP1	0.0998312	3.27859	32.8413	5.82642e-06
NTHL1	0.0998312	3.02201	30.2712	5.82642e-06
PHF12	0.0998312	3.66062	36.6681	5.82642e-06
SERPINB7	0.0998312	3.98745	39.9419	5.82642e-06
CD97	0.0998312	3.10373	31.0898	5.82642e-06
MKL1	0.0998312	3.33261	33.3824	5.82642e-06
CRYBG3	0.0998312	3.64938	36.5555	5.82642e-06
PHYKPL	0.0998312	3.78229	37.8868	5.82642e-06
C2CD5	0.0998312	3.53916	35.4514	5.82642e-06
SLC8B1	0.0998312	3.30286	33.0844	5.82642e-06
SCAND2P	0.0998312	3.83283	38.3931	5.82642e-06
RND3	247.596	351.01	1.41768	5.82906e-06
PTMA	1515.01	1510.55	0.997057	5.85137e-06
VTRNA1-3	31.2657	63.3616	2.02655	5.98498e-06
ERP29	87.5971	57.4087	0.655371	6.00508e-06
ARHGEF39	1.41022	9.24167	6.55334	6.09147e-06
TMEM209	127.107	196.159	1.54326	6.14438e-06
FYB	19.2834	44.7132	2.31874	6.30892e-06
FOCAD	20.5419	46.1467	2.24646	6.58532e-06
ZC3H15	110.09	77.1402	0.7007	6.6122e-06
ATP6AP2	90.5764	147.059	1.62359	6.6394e-06
COPS4	83.9109	54.0983	0.644711	6.65584e-06
EMC2	215.265	175.298	0.814338	6.86233e-06
KRT6A	214.168	174.681	0.815624	6.97472e-06
RPS29	1269.96	1580.28	1.24435	7.03501e-06
SLC30A7	78.2444	130.709	1.67052	7.14261e-06
PTPRG	2.49398	12.1637	4.87721	7.26927e-06
MPLKIP	40.8522	77.607	1.8997	7.46705e-06
INSR	0.231549	4.88313	21.089	7.6714e-06
OCIAD1	131.787	97.5824	0.740454	7.80666e-06
C1R	1.45363	9.26912	6.37651	7.89888e-06
RDH11	96.0977	65.6118	0.682761	8.146e-06
PMEPA1	14.142	35.1082	2.48255	8.44528e-06
SLC35F6	77.8148	129.866	1.66891	8.50055e-06
NFKBIZ	14.7311	36.1949	2.45705	8.5317e-06
CCDC90B	110.522	78.78	0.712796	8.84367e-06
KRTCAP2	10.2365	28.6366	2.7975	9.03465e-06
EIF1AD	146.394	220.402	1.50553	9.30257e-06
COX7A2L	260.76	220.072	0.843965	9.48039e-06
POP5	177.446	140.796	0.793461	9.53478e-06
PLEKHA3	17.1844	40.3901	2.3504	9.54421e-06
KRT8	126.608	194.818	1.53874	9.72623e-06
ENO1	3612.85	3756.74	1.03983	9.85107e-06
CDC25C	1.49498	9.2668	6.19862	1.0033e-05
PIGB	0.899095	7.19407	8.00146	1.03473e-05
GTF2A2	273.761	233.872	0.854293	1.03594e-05
OXA1L	105.675	74.4436	0.704456	1.04106e-05
RTCB	462.478	421.648	0.911713	1.05906e-05
MAD2L1	248.898	209.313	0.840959	1.10913e-05
SNX4	8.756	25.656	2.9301	1.16262e-05
SQRDL	40.0603	75.2763	1.87907	1.19087e-05
RPL29	1074.49	1053.26	0.980238	1.19876e-05
NDUFB3	439.08	398.698	0.908031	1.20187e-05
NRP1	13.2362	33.5997	2.53847	1.22936e-05
HNRNPU	119.566	184.744	1.54512	1.2493e-05
SREK1	109.778	171.376	1.56112	1.27729e-05
TPD52L1	69.7068	43.4431	0.623225	1.29283e-05
TMEM138	109.539	78.6795	0.718279	1.33569e-05
RAD23B	71.3129	119.477	1.67539	1.3399e-05
ELK4	33.4664	65.5072	1.9574	1.35569e-05
ALYREF	27.5649	56.0342	2.03281	1.39615e-05
PHYH	2.27444	11.9196	5.24067	1.43143e-05
UQCRC2	314.084	274.917	0.875298	1.47678e-05
RAD51	5.80205	19.0505	3.28341	1.48177e-05
PSPH	72.9452	46.1467	0.632621	1.49571e-05
TIPARP	54.9858	96.3352	1.752	1.50473e-05
PSMC3	183.447	147.266	0.802774	1.50873e-05
NEDD4L	33.5886	65.8586	1.96075	1.51141e-05
CYCS	251.856	213.644	0.848276	1.53518e-05
SFT2D2	280.466	388.841	1.38641	1.60081e-05
SENP7	2.30257	11.6017	5.03857	1.61246e-05
IFI44	174.167	254.171	1.45935	1.61274e-05
GBP1	27.0772	55.2212	2.0394	1.64087e-05
CNP	68.0285	114.616	1.68483	1.64495e-05
OCLN	0.966768	7.43441	7.68996	1.73073e-05
HMGN3	152.284	118.08	0.775395	1.75395e-05
ITGA5	14.6511	35.6544	2.43357	1.75533e-05
TCTN2	1.27467	8.40838	6.59653	1.81437e-05
DGUOK	214.163	177.491	0.828766	1.81691e-05
PAQR7	23.3268	49.3874	2.1172	1.84847e-05
C14ORF119	149.917	116.628	0.77795	1.90261e-05
GPR22	35.1983	67.1176	1.90684	1.90501e-05
TIMM10	201.533	165.899	0.823184	1.90947e-05
LAMB3	129.689	196.585	1.51582	1.91068e-05
MRPL39	162.665	128.522	0.790107	1.91852e-05
CKAP2	44.119	80.7912	1.83121	1.93734e-05
NOP16	402.101	363.627	0.904317	1.94522e-05
DBNL	26.6019	54.438	2.04639	1.9527e-05
TPM3	338.59	459.138	1.35603	1.97092e-05
KIF18B	2.74761	12.656	4.6062	1.97812e-05
PPAPDC1B	34.0765	15.022	0.440833	1.98249e-05
LDHB	2146.31	2192.45	1.02149	1.99577e-05
AUNIP	7.9773	23.895	2.99537	2.00461e-05
HRSP12	150.829	117.985	0.78224	2.01036e-05
CDKN2AIPNL	37.3176	70.8644	1.89896	2.04773e-05
G3BP1	393.354	526.929	1.33958	2.051e-05
SPECC1	53.3629	93.6421	1.75482	2.11613e-05
ZNF675	4.05551	15.2304	3.75547	2.11906e-05
SC5D	50.6855	28.1656	0.555694	2.14204e-05
EZR	508.293	471.353	0.927325	2.16362e-05
LAMP2	269.497	373.516	1.38597	2.18283e-05
TTC9C	31.1832	13.04	0.418172	2.2135e-05
ATP2C1	38.7836	72.1525	1.86039	2.22329e-05
ADM	25.4438	52.1178	2.04835	2.24764e-05
PSMB7	1161.41	1149.77	0.989978	2.25203e-05
NAA20	916.482	1153.8	1.25895	2.26446e-05
EXOSC9	85.8351	58.5367	0.681967	2.32652e-05
ARF6	49.3041	87.2621	1.76987	2.3966e-05
NDUFA5	127.686	96.9357	0.759173	2.48231e-05
YES1	21.701	46.9969	2.16566	2.51079e-05
GABPB1	45.8922	82.1557	1.79019	2.56719e-05
TMEM216	9.48736	0.0998312	0.0105225	2.57685e-05
GOT1	52.7567	30.8833	0.585391	2.67152e-05
EAPP	100.105	71.3454	0.712706	2.6773e-05
CCT7	393.658	356.45	0.905483	2.6965e-05
MOCS3	7.08107	21.7146	3.06657	2.71239e-05
C18ORF54	7.09018	21.7208	3.06351	2.76376e-05
QKI	39.0601	72.1803	1.84793	2.7702e-05
HSPA8	2949.1	3056.79	1.03652	2.78309e-05
SF3B5	265.981	229.708	0.863625	2.80238e-05
HSPE1	419.255	382.588	0.912542	2.81058e-05
SEMA4D	2.44187	11.4101	4.67269	2.8344e-05
COPS8	233.251	197.368	0.846162	2.83736e-05
PHLDA1	91.8897	145.202	1.58018	2.84533e-05
SLC7A11	15.6176	3.13405	0.200674	2.92268e-05
NFKBIA	133.631	102.303	0.765561	3.01714e-05
NHSL1	26.4192	53.7071	2.03288	3.09748e-05
HAX1	252.33	216.048	0.856211	3.12905e-05
SRI	128.147	97.9629	0.764458	3.13007e-05
APEX1	284.767	248.504	0.872656	3.17646e-05
AGO2	11.5645	29.145	2.52021	3.21287e-05
AP1S2	7.70246	22.224	2.88531	3.29215e-05
EGR1	152.054	223.583	1.47042	3.48168e-05
FAM46A	44.2184	79.3881	1.79537	3.49273e-05
ATP6V0E1	708.066	679.618	0.959823	3.50962e-05
DNAJC16	58.435	99.8235	1.70828	3.52612e-05
ACTG1	2173.92	2228.05	1.0249	3.5767e-05
DCLRE1C	33.968	64.6384	1.90292	3.74306e-05
STT3A	145.244	214.54	1.4771	3.74368e-05
SARS	225.069	190.238	0.845241	3.75863e-05
UTP6	106.103	163.378	1.5398	3.85038e-05
ANTXR2	2.93592	12.3155	4.19478	3.86771e-05
THRAP3	297.495	405.738	1.36385	3.98613e-05
CCNF	5.2362	17.7178	3.38371	3.98645e-05
POGLUT1	43.7213	78.1389	1.7872	4.0458e-05
RPS15	995.977	980.284	0.984244	4.04617e-05
STIP1	204.178	170.199	0.833583	4.09919e-05
MRS2	7.81741	22.9896	2.94082	4.10444e-05
WDR12	138.062	107.186	0.776361	4.20639e-05
SNORD12C	135.479	201.71	1.48887	4.23508e-05
SFPQ	182.413	261.639	1.43432	4.2592e-05
PSMD12	362.9	485.36	1.33745	4.26297e-05
GAS5	1286.36	1286.18	0.999859	4.27128e-05
TUBA1B	315.709	280.72	0.889173	4.35558e-05
RAB21	339.314	456.58	1.3456	4.36901e-05
CASP2	141.774	209.133	1.47511	4.39291e-05
THAP9-AS1	57.8603	35.2744	0.609648	4.41543e-05
PCMTD2	38.2799	70.0005	1.82865	4.41869e-05
BUD31	77.6098	52.5085	0.67657	4.42211e-05
UBE2N	286.465	251.566	0.878174	4.44136e-05
GOLPH3L	7.86011	22.7764	2.89772	4.44919e-05
RPS6	5207.61	6099.17	1.1712	4.46111e-05
SNHG17	97.7708	70.8205	0.724352	4.46424e-05
ITPA	78.6714	126.28	1.60515	4.62525e-05
LINC00667	20.048	6.96418	0.347376	4.63781e-05
RNF24	2.57679	11.7784	4.57095	4.71625e-05
PLCXD2	0.820905	6.619	8.06305	4.78559e-05
MRPL50	407.781	373.921	0.916966	4.83223e-05
MRPS18C	92.027	65.4205	0.710883	4.84873e-05
CCNB1	161.587	234.963	1.4541	4.91655e-05
RPS21	1696.27	1722.03	1.01519	4.93316e-05
GRPEL1	167.127	135.429	0.810335	5.01995e-05
TOB1	247.52	342.401	1.38333	5.06451e-05
EFNA5	46.1752	81.686	1.76904	5.17012e-05
KDM4C	0.831348	6.2676	7.53908	5.17614e-05
TENM3	8.8503	0.0998312	0.01128	5.23879e-05
GCLC	11.1575	1.85725	0.166457	5.38523e-05
SOCS2	0.177098	3.03574	17.1415	5.38829e-05
PTK2	82.0065	130.705	1.59383	5.56255e-05
C15ORF52	3.04537	12.3375	4.05123	5.57056e-05
DCUN1D4	47.014	82.6829	1.75869	5.66086e-05
PYCARD	5.38632	17.6448	3.27585	5.67785e-05
AIG1	124.351	95.1316	0.765026	5.73411e-05
KLF6	31.0943	59.7181	1.92055	5.76688e-05
FKBP2	130.753	101.747	0.77816	5.79005e-05
MLLT3	0.57982	5.55524	9.58097	5.8094e-05
TUBB6	128.599	191.586	1.4898	5.95701e-05
TASP1	62.9596	104.661	1.66234	6.06975e-05
LAMTOR5	242.681	209.208	0.86207	6.13976e-05
TTC39C	71.8258	116.642	1.62396	6.24515e-05
SLC25A46	17.4784	38.8705	2.22392	6.30003e-05
HDDC2	100.202	73.9818	0.738328	6.37708e-05
CDC42SE2	74.0853	119.357	1.61108	6.37735e-05
PSMD13	219.036	186.557	0.85172	6.45865e-05
BUB1B	17.5097	38.0163	2.17116	6.53397e-05
MPHOSPH9	13.2485	31.8586	2.40469	6.72759e-05
CAV2	169.328	138.104	0.8156	6.74872e-05
TUBGCP5	9.19819	24.8439	2.70096	6.81931e-05
CRLF3	6.49795	19.4105	2.98718	6.92712e-05
CCBL2	28.1933	12.1206	0.429909	6.9703e-05
ATAD5	10.9207	27.9228	2.55687	6.97957e-05
GPCPD1	9.21306	24.8741	2.69988	6.99058e-05
PSMA6	139.781	110.338	0.789368	7.01909e-05
UBOX5	0.601205	5.95521	9.90546	7.07543e-05
BLMH	1.89063	9.58432	5.06937	7.07935e-05
LINC00998	116.188	88.2262	0.759338	7.23058e-05
C14ORF1	81.0149	56.1762	0.693406	7.31848e-05
GPR180	5.49943	17.5664	3.19422	7.34372e-05
MSN	106.116	161.734	1.52412	7.62652e-05
DNAJC8	168.923	138.379	0.819187	7.65793e-05
NFIB	56.8071	95.478	1.68074	7.67471e-05
TATDN1	180.267	149.68	0.830324	7.85913e-05
RPL39	285.905	253.922	0.888135	8.34154e-05
PFN1	197.981	278.792	1.40818	8.40324e-05
TP53TG1	14.4508	3.1689	0.219289	8.61706e-05
DLGAP1-AS1	10.6935	1.59403	0.149065	8.68181e-05
TBC1D23	55.564	93.5035	1.68281	8.69985e-05
TRIM16L	102.681	76.9916	0.74981	8.75713e-05
BCAS2	249.335	217.124	0.870812	8.98142e-05
NPC2	287.537	255.877	0.889891	9.12541e-05
CTNNAL1	132.802	195.998	1.47587	9.15977e-05
TMEM60	100.379	74.5082	0.742269	9.18518e-05
TTK	28.2675	54.4009	1.9245	9.22411e-05
PSMA5	271.336	239.339	0.882074	9.4215e-05
CHORDC1	89.0948	138.293	1.5522	9.42613e-05
HMGB2	241.032	209.491	0.869141	9.46416e-05
SOGA1	7.7316	21.7613	2.81459	9.51644e-05
MMADHC	431.832	401.832	0.930529	9.8459e-05
RPS14	3324.13	3478.51	1.04644	9.98495e-05
SEC22B	345.318	459.059	1.32938	0.000101946
TMBIM6	721.432	700.402	0.97085	0.000103364
ASB16-AS1	0.932312	6.08176	6.52331	0.000104798
NDRG1	12.3851	29.7708	2.40377	0.000105697
ELL2	60.9952	100.759	1.65191	0.000105697
MIR4435-1HG	96.9532	148.585	1.53254	0.000106614
MPZL3	73.6195	117.238	1.59248	0.000108933
ECH1	45.3677	26.8017	0.590767	0.00010966
SLC15A4	1.9969	9.33934	4.67693	0.000110062
MPDZ	0.653637	5.4478	8.33459	0.000111221
2015-09-01	329.548	298.158	0.904751	0.000112302
GAN	48.0635	82.8391	1.72354	0.000113773
NDUFC1	143.53	115.372	0.803817	0.00011712
ATP5J	197.412	167.918	0.850598	0.000118322
BLCAP	291.295	392.898	1.3488	0.00012244
SATB2	0.2224	3.2347	14.5445	0.000128746
COMMD8	98.3741	73.5461	0.747616	0.000131443
MTFMT	11.3621	27.0557	2.38122	0.00013308
GPALPP1	28.0185	53.9972	1.9272	0.000133265
TMX1	102.116	154.138	1.50944	0.000137195
IFT74	41.2457	72.4254	1.75595	0.000139528
AURKB	109.085	163.599	1.49973	0.000140081
PAPD4	18.8482	39.2891	2.0845	0.000142957
AURKA	77.1524	121.336	1.57268	0.000143161
FAM111A	171.041	242.961	1.42048	0.000144081
LETM1	72.6839	115.742	1.5924	0.000144989
CDH13	49.9203	84.8492	1.6997	0.000148293
LZIC	83.7756	60.4276	0.721303	0.000151248
PSMA7	1277.99	1561.59	1.22191	0.000151268
SAV1	20.8517	42.0551	2.01687	0.000152406
CCND3	4.82089	15.2356	3.16033	0.000153555
GTF2F2	189.572	265.408	1.40004	0.000154369
CLU	12.054	2.41439	0.200298	0.000154496
ST3GAL6	2.93462	11.1603	3.80297	0.000156582
DUT	26.1831	50.1982	1.9172	0.000156798
SDHD	254.154	224.793	0.884475	0.000157569
CDK1	239.71	327.799	1.36748	0.000167366
TTC19	44.3622	76.293	1.71978	0.000167545
THUMPD1	126.63	185.818	1.46742	0.000169409
NF1	17.7397	37.2969	2.10245	0.000171921
SDCBP2-AS1	4.38271	14.3875	3.28277	0.000175823
GPN3	101.943	77.4348	0.75959	0.0001762
ASF1B	4.39162	14.3047	3.25726	0.00017962
UHRF1	21.0239	42.0236	1.99885	0.000180716
RPL15	1028.19	1026.31	0.998168	0.000181219
DIRC2	8.66692	22.5173	2.59807	0.000181419
CRK	156.797	223.355	1.42449	0.000188444
RAB18	144.179	207.752	1.44092	0.000189282
KDELR3	30.6958	15.5153	0.505456	0.000190591
CASP1	83.8047	129.23	1.54203	0.000192275
ACN9	18.3067	6.9804	0.381303	0.000192787
POLR3E	8.70744	22.4372	2.57678	0.000193618
RICTOR	60.6031	98.2485	1.62118	0.000193677
KIAA1217	19.1461	39.5493	2.06565	0.000195086
TMEM67	8.14767	21.0082	2.57843	0.000195553
DOCK5	90.7072	138.539	1.52732	0.000197188
TPM2	7.63621	0.0998312	0.0130734	0.000202521
KRT14	229.968	201.329	0.875468	0.000202955
PRPF39	46.0967	78.7252	1.70783	0.000203362
ABCF2	33.1338	17.4777	0.527489	0.000206436
MCOLN3	0.0998312	2.65804	26.6253	0.000210797
PSEN2	0.0998312	2.02512	20.2854	0.000210797
PXDN	0.0998312	2.71052	27.151	0.000210797
TADA3	0.0998312	2.11941	21.23	0.000210797
WNT7A	0.0998312	2.6656	26.701	0.000210797
TCTA	0.0998312	2.57014	25.7449	0.000210797
CYB561D2	0.0998312	2.39269	23.9673	0.000210797
SMN2	0.0998312	2.0258	20.2922	0.000210797
BTBD9	0.0998312	2.12771	21.3131	0.000210797
PRDM1	0.0998312	2.44205	24.4618	0.000210797
CTGF	0.0998312	2.01564	20.1905	0.000210797
SFRP1	0.0998312	2.99619	30.0125	0.000210797
TP53INP1	0.0998312	2.57361	25.7796	0.000210797
OGN	0.0998312	2.6446	26.4907	0.000210797
FHL1	0.0998312	2.89005	28.9494	0.000210797
DDIT4	0.0998312	2.71769	27.2228	0.000210797
PRKCDBP	0.0998312	2.51108	25.1533	0.000210797
SPA17	0.0998312	2.64188	26.4634	0.000210797
TCTN1	0.0998312	2.497	25.0123	0.000210797
COL4A1	0.0998312	2.39614	24.0019	0.000210797
FAN1	0.0998312	2.61126	26.1567	0.000210797
LCAT	0.0998312	2.25052	22.5433	0.000210797
RNF152	0.0998312	2.06634	20.6983	0.000210797
MRPL4	0.0998312	2.2047	22.0843	0.000210797
C19ORF60	0.0998312	2.56136	25.6569	0.000210797
CSRP2BP	0.0998312	2.27775	22.816	0.000210797
SCAND1	0.0998312	2.48881	24.9302	0.000210797
CDC42EP1	0.0998312	2.09152	20.9505	0.000210797
XXYLT1	0.0998312	2.89544	29.0033	0.000210797
PSMD6-AS2	0.0998312	2.98025	29.8529	0.000210797
TMEM243	0.0998312	2.25284	22.5665	0.000210797
KMT2D	0.0998312	2.07279	20.763	0.000210797
TICRR	0.0998312	2.73044	27.3506	0.000210797
DZANK1	0.0998312	2.51934	25.236	0.000210797
ATG12	56.3507	92.7877	1.64661	0.000212371
KATNBL1	59.3002	96.2007	1.62227	0.000213072
PCBP2	106.273	158.034	1.48705	0.000215041
PWP1	197.255	169.459	0.859089	0.000217616
ARHGAP29	23.2048	45.2735	1.95104	0.0002182
NUP37	228.615	200.318	0.876223	0.000221384
CALR	43.3575	74.4369	1.71682	0.000221538
SKP2	53.5122	88.2433	1.64903	0.000223976
CLK1	66.0665	105.587	1.59819	0.000223992
IGF2BP3	7.11952	19.2289	2.70086	0.000226105
OAS1	51.3522	85.6537	1.66797	0.00022793
C11ORF58	225.462	197.577	0.87632	0.000228532
GDI2	296.333	395.799	1.33566	0.000229937
MAP1B	16.1081	34.1176	2.11804	0.000233208
PPP4R1	56.5495	92.8837	1.64252	0.000237674
CCT2	390.017	363.741	0.93263	0.000239273
COPZ1	159.962	133.187	0.832617	0.000241982
FAM83H-AS1	11.5812	2.88581	0.249181	0.000242925
CKB	7.4499	0.0998312	0.0134003	0.000249224
SNX24	24.6965	47.8858	1.93897	0.000250093
GINM1	59.593	96.2196	1.61461	0.000250271
PSMD7	256.212	228.855	0.893225	0.000252647
POGZ	16.1803	34.6522	2.14163	0.000252683
DNTTIP1	35.0505	62.1845	1.77414	0.000255174
EPRS	165.913	139.809	0.842665	0.00025945
RPS15A	409.16	383.308	0.936818	0.000259791
UBR2	28.1478	52.6921	1.87198	0.000262047
SRSF2	265.839	357.297	1.34403	0.000263911
PSMG4	24.7602	47.1178	1.90297	0.000264414
SEMA5A	1.0877	6.81751	6.26782	0.000265673
FST	40.0638	69.6861	1.73938	0.000266381
CNEP1R1	180.183	251.715	1.397	0.000267773
VPS9D1	0.771975	5.60268	7.25759	0.000270064
CHMP2A	128.371	103.519	0.806406	0.000270929
MRFAP1L1	60.0306	40.3372	0.671944	0.00027173
GOT2	149.209	123.883	0.830263	0.000273228
DDIT3	27.5342	13.7714	0.500157	0.000274528
SULF2	6.14403	17.0304	2.77186	0.000277879
CBX6	33.7759	60.6587	1.79592	0.000280026
NDUFS4	360.587	334.563	0.927829	0.000290136
VOPP1	30.0026	15.3414	0.511337	0.000297418
LACTB2	37.4826	21.0163	0.560694	0.000302334
ZNF75A	9.57682	23.5249	2.45644	0.000302388
ADH5	148.866	123.569	0.830067	0.000303407
SFTA1P	31.2034	16.9678	0.543782	0.000311728
TXNDC17	287.135	260.051	0.905675	0.000315751
WDYHV1	33.6821	18.6397	0.553401	0.000319092
C9ORF72	5.68784	16.074	2.82603	0.000323245
SUMO2	577.492	558.626	0.967332	0.000324079
PROSER2	3.18508	11.7116	3.67703	0.000325321
DCTN3	69.0721	108.317	1.56817	0.000329475
SAMD4A	1.48897	7.2362	4.85987	0.000329606
RNF2	7.34366	19.3454	2.6343	0.000333337
UQCRB	58.4533	39.6728	0.67871	0.000333637
SNAP23	44.7392	75.3471	1.68414	0.000337742
TLDC1	63.9214	101.286	1.58453	0.000345802
CASC5	18.4128	37.8862	2.0576	0.000346803
TRIM45	0.523619	4.3095	8.23021	0.000346925
NUTF2	499.822	478.973	0.958287	0.000350467
ZNF330	21.8021	9.3941	0.43088	0.000354406
KARS	245.726	219.279	0.892372	0.00035892
DRG1	242.643	216.191	0.890982	0.000365912
SHCBP1	9.71043	23.0095	2.36957	0.000366875
GLO1	223.227	303.053	1.3576	0.000370074
FADS1	21.7421	9.13749	0.420267	0.000370138
BRK1	279.449	253.957	0.908777	0.000371719
LTA4H	92.373	70.1853	0.759802	0.000377046
BRIX1	353.331	328.335	0.929256	0.00038061
PLIN3	10.3328	24.7988	2.40001	0.000381444
ANKRD18B	33.541	59.8125	1.78327	0.000392989
EIF2S1	345.288	320.816	0.929128	0.000395322
XYLT2	29.3657	53.2609	1.81371	0.00039826
SNRPD3	286.031	260.045	0.909152	0.000402521
EIF3D	330.451	305.895	0.925688	0.000402857
SWI5	71.4359	51.7214	0.724025	0.000411513
NEAT1	469.903	601.368	1.27977	0.000411984
GPN1	154.035	129.313	0.839504	0.000412345
RTCA	104.813	154.737	1.47632	0.000413288
ATL3	208.999	183.071	0.875942	0.000413486
FILIP1L	1.17378	6.31333	5.37864	0.000417018
KLHL42	9.21123	22.1701	2.40685	0.000417935
ACTL6A	211.971	186.045	0.877692	0.000418954
RB1	14.1002	30.6958	2.17697	0.000420268
MRPL20	172.403	147.47	0.855378	0.00042218
TRIM13	9.82198	23.515	2.39412	0.000429656
PSMF1	91.7529	137.528	1.4989	0.000430496
ANKLE2	12.2541	27.5754	2.2503	0.000433221
TMOD3	48.0634	79.4179	1.65236	0.000434057
ADRM1	46.6051	77.9934	1.67349	0.000434514
KIAA1407	0.55076	4.01358	7.28735	0.000435707
ETS1	10.4339	24.9272	2.38906	0.000437876
PEX11A	1.55593	7.62814	4.90261	0.000439197
TFG	169.011	235.762	1.39495	0.000439707
GPATCH2	44.449	74.6136	1.67863	0.000441456
PIK3C3	31.5944	56.4948	1.78813	0.00044146
PPID	66.833	47.0162	0.703488	0.000441635
IL6ST	38.6869	66.7885	1.72638	0.000443276
TNFAIP3	12.9034	28.5631	2.21362	0.000448933
PPP4R1L	1.96505	8.29488	4.2212	0.000452465
METAP2	101.497	79.9408	0.787615	0.000454259
GID8	71.2456	110.008	1.54407	0.000454743
PTHLH	34.3126	19.5631	0.570142	0.00045792
ANXA3	622.243	607.256	0.975914	0.000460732
DHRS7	121.536	175.115	1.44085	0.000463163
SAT1	1211.54	1472.01	1.21499	0.000464095
ANAPC10	28.0011	14.5368	0.519152	0.000470882
KMT2A	140.54	199.858	1.42208	0.000471828
DTL	15.4851	32.193	2.07896	0.000476745
RRAGA	22.7438	43.8085	1.92617	0.000479482
TMCC1	5.89423	16.9309	2.87245	0.000479582
MICB	0.562736	4.89624	8.70077	0.000479905
CINP	91.7147	70.4246	0.767867	0.000482103
ZNF451	85.1088	128.489	1.50971	0.000484435
BOD1L1	183.093	158.67	0.866611	0.000484911
CXCL16	1.2094	6.74837	5.57991	0.000496916
ZBTB25	14.2519	30.2695	2.12389	0.000499281
RAB33B	8.97666	1.58729	0.176824	0.000500507
SOX4	38.175	65.0109	1.70297	0.000506989
ST13	106.905	156.035	1.45957	0.000507779
MITD1	141.973	118.763	0.836519	0.00051053
LAMA3	43.967	73.9154	1.68116	0.000512343
PRKAR1A	54.257	87.7367	1.61706	0.000515281
TRMT10C	151.948	213.359	1.40416	0.000515837
ATP6V1D	219.171	194.45	0.887207	0.000516065
C1ORF123	35.3247	20.2163	0.5723	0.000517643
QRICH1	52.7921	85.0305	1.61067	0.000519689
SUMF2	316.38	292.599	0.924835	0.000523128
SMIM14	26.5414	13.1915	0.497016	0.000526927
SETD3	82.838	62.0414	0.748948	0.000530407
YBX3	299.15	394.878	1.32	0.000530758
GPR176	11.1891	25.2404	2.2558	0.000532457
SLC25A51	20.1798	39.1612	1.94061	0.00053393
BST2	416.211	535.357	1.28626	0.000538976
RNF213	25.6131	47.4344	1.85196	0.000541456
SS18	81.5477	123.668	1.51651	0.000545412
UBASH3B	2.90945	10.3307	3.55073	0.00055037
ATP2C2	0.580553	4.71129	8.11517	0.00055179
SPCS2	109.402	87.731	0.80191	0.000552657
TMEM40	17.5828	35.2379	2.00411	0.000558401
UFC1	173.422	149.753	0.863517	0.000558438
CACUL1	1487.29	1790.67	1.20398	0.000559862
RASSF3	9.42353	22.7159	2.41056	0.000566147
CAMK2N1	31.9538	56.0497	1.75408	0.000572775
C1ORF112	5.99212	16.7883	2.80173	0.000574061
C12ORF43	11.8672	26.2623	2.21301	0.000576154
CCT5	690.41	680.695	0.985929	0.000580173
USP14	40.5656	68.3125	1.684	0.00058802
SNX10	18.2976	36.5292	1.9964	0.000590676
GMPS	124.698	178.773	1.43365	0.000613568
PDZD11	182.186	158.571	0.87038	0.000616722
CDKAL1	19.6771	38.1145	1.937	0.00062116
PSMA1	152.588	129.566	0.849128	0.000627124
IL1A	124.032	177.813	1.4336	0.000640331
FNTA	36.157	21.9281	0.606468	0.00064155
SCFD1	155.56	132.164	0.849605	0.00064511
BSG	78.8716	119.308	1.51269	0.000646388
C2ORF68	16.4257	33.056	2.01245	0.000648766
VSIG10	34.2774	59.1813	1.72654	0.000657435
UHRF2	15.7927	32.2495	2.04205	0.000659974
UBE2W	109.959	159.022	1.44619	0.000661487
STYXL1	61.3837	43.5903	0.710128	0.000680377
NT5DC3	25.2181	46.7853	1.85523	0.000685325
TRPS1	2.08533	8.10155	3.88503	0.000686561
TXNRD1	250.851	227.324	0.906214	0.000691135
C1ORF56	9.56898	22.6432	2.36631	0.00069239
SRSF3	749.438	928.014	1.23828	0.00069406
FAM83D	6.09856	16.5884	2.72005	0.000694492
RIOK3	60.8028	95.6453	1.57304	0.000694639
EIF4B	109.315	158.744	1.45217	0.000696221
TMEM2	6.65856	17.521	2.63134	0.000696646
WEE1	51.8649	83.3508	1.60708	0.000703354
FAM76A	60.0907	94.0756	1.56556	0.000708408
HN1	199.781	176.179	0.88186	0.000713049
NAA50	61.6161	96.2651	1.56234	0.000716033
CHCHD7	64.5887	46.9974	0.727641	0.000718277
TNFRSF12A	44.5413	73.3212	1.64614	0.000721909
PIP4K2A	73.0095	111.931	1.5331	0.000723799
TM9SF2	157.847	219.361	1.38971	0.000725091
LRIF1	8.60797	1.94187	0.22559	0.000726463
PLRG1	61.2235	43.8031	0.715462	0.000729577
PPA1	436.309	417.809	0.9576	0.000749727
AMZ2	112.68	91.9717	0.816218	0.0007507
GATAD2B	2.55865	9.25211	3.61601	0.000753013
SLC44A1	60.2495	94.9408	1.57579	0.000766859
ANLN	90.126	133.765	1.48421	0.000784267
FBXW2	14.0233	29.2049	2.0826	0.000784783
LINC00941	1.30869	6.18881	4.729	0.000785304
PSMA3	984.575	993.526	1.00909	0.000790236
RPS24	1264.47	1291.87	1.02167	0.000804656
JAG1	30.3166	53.729	1.77226	0.000806395
EXOSC3	59.5988	93.3696	1.56664	0.000806534
PGD	56.5209	39.123	0.692186	0.00080901
TWIST1	3.05454	10.3996	3.40464	0.000813781
HIST1H1E	4.56546	13.8235	3.02784	0.000817619
LCLAT1	139.859	196.351	1.40392	0.000820758
KIAA0907	12.1754	26.4182	2.1698	0.000834371
FIS1	99.7528	79.417	0.796138	0.000834923
POFUT1	25.4739	46.2586	1.81592	0.000838994
LYSMD1	1.72198	7.20555	4.18446	0.000841809
SLC25A3	377.443	357.303	0.946641	0.000843857
TVP23B	299.208	277.683	0.928061	0.000856246
ARSB	2.6034	9.24671	3.55178	0.000856926
NOP10	705.955	875.135	1.23965	0.000864401
HSBP1	362.71	342.927	0.945457	0.00086519
INTS12	19.1946	8.76965	0.456882	0.000866483
ARL1	94.2768	74.3309	0.788433	0.000891123
BMP2	1.3395	6.44988	4.81513	0.000897512
ACTR3	180.338	246.192	1.36517	0.000899938
GOLT1B	88.9204	131.423	1.47799	0.000900757
KBTBD2	23.5086	43.8175	1.86389	0.000912268
ANXA4	65.1144	47.468	0.728993	0.000915503
DLEU2	5.70242	15.8804	2.78485	0.000916828
RPN1	154.623	214.493	1.3872	0.000918232
RPL26	394.442	375.244	0.951327	0.00091935
CASP4	252.225	334.221	1.32509	0.00092483
ITGA2	56.1443	88.6186	1.57841	0.000938249
KRT5	39.0107	24.642	0.631674	0.00094632
COMMD10	104.633	84.4893	0.807479	0.000949216
HADH	21.7185	10.4052	0.479095	0.000967234
CHIC2	16.1753	32.4221	2.00443	0.000972274
ZNF217	12.9618	27.2075	2.09905	0.000995164
RABGGTB	138.675	117.564	0.847763	0.0009964
PTPN4	12.3349	26.648	2.16037	0.00100386
STK17B	19.5417	37.747	1.93161	0.00100845
SBNO1	31.3461	54.3151	1.73276	0.00100976
ADAMTS6	0.38663	3.29275	8.51655	0.00101758
BUB1	35.6647	60.0148	1.68275	0.0010238
MDM4	15.576	31.9788	2.05308	0.0010283
ORC5	74.6227	56.0135	0.750623	0.00103273
DHCR7	6.17342	0.0998312	0.0161711	0.00103277
POLQ	4.68535	13.4529	2.87128	0.00104133
SH3YL1	11.6741	3.35399	0.287303	0.00104886
GMPR2	61.4593	44.6171	0.725961	0.00106046
ATP5E	1879.66	1954.65	1.0399	0.00106702
FXYD3	86.3119	67.2378	0.77901	0.00107536
CEP170	9.29327	21.0085	2.26062	0.00107734
CUTC	42.2455	27.2428	0.644869	0.00108455
ARHGAP11A	36.4813	61.3278	1.68108	0.00108705
NRSN2	1.38635	6.36756	4.59303	0.00109192
UQCRQ	166.821	145.787	0.873915	0.00110131
FAM208B	120.089	170.057	1.4161	0.00110236
GAREM	6.11253	0.0998312	0.0163322	0.00110524
ANAPC13	163.751	142.398	0.8696	0.00111112
ZBTB44	6.95089	17.7808	2.55806	0.00111892
ARID2	37.9865	63.4378	1.67001	0.00112495
SLC1A5	56.8776	40.2785	0.708162	0.00113183
TCF19	3.68557	11.1192	3.01696	0.00113605
MCM2	14.3718	29.4573	2.04965	0.00113767
OGT	79.4306	118.628	1.49348	0.00113882
PRDX6	381.511	363.944	0.953953	0.00115382
KRT6B	11.1973	24.2111	2.16223	0.0011555
PGBD1	2.24989	8.52837	3.79057	0.00115822
WDR61	173.691	152.135	0.875894	0.00115967
PTBP2	59.631	92.547	1.552	0.00118531
GLUD1	53.4209	37.0229	0.693041	0.00118849
JAGN1	28.0467	49.4365	1.76265	0.00119803
COQ5	60.0448	43.4785	0.724101	0.00120956
TRIM38	7.00125	17.7156	2.53035	0.00121018
TM4SF1	252.235	231.953	0.919588	0.00121345
KLF5	22.6824	11.2111	0.494263	0.00121377
SH3BGRL2	0.406706	3.09326	7.60564	0.00122423
WBSCR22	103.85	84.392	0.812631	0.00122823
C1ORF43	164.315	143.792	0.8751	0.00125011
DEGS1	84.3099	124.905	1.48149	0.00125168
TIMM17B	26.7049	47.6283	1.78351	0.0012571
TPD52L2	59.0319	91.8658	1.55621	0.00127866
DNAJC17	4.25887	12.8183	3.00979	0.00128164
MYL6	1189.54	1216.94	1.02304	0.00128223
CA2	118.265	98.1912	0.830264	0.00128227
KMT2E	151.009	130.748	0.865833	0.00129498
POMP	469.601	455.891	0.970805	0.00129569
MRPL49	50.9758	35.257	0.691643	0.00130231
POLR2L	230.135	209.536	0.910495	0.00130683
MAST4	44.8473	72.7239	1.62159	0.00130815
COX17	192.311	259.406	1.34889	0.00131695
NDUFV1	55.3953	39.8631	0.719611	0.0013303
EPCAM	46.4099	31.6138	0.681186	0.00133174
RPL22	79.2961	61.3391	0.773545	0.00134503
ANKRD40	30.3423	52.2948	1.7235	0.00134689
CCNB1IP1	81.4007	63.6652	0.782121	0.00136002
MOB1B	43.4396	70.8156	1.63021	0.00136081
APIP	47.4854	32.4239	0.682819	0.00136887
TUBG1	134.487	114.113	0.848506	0.00137314
MRPL40	215.012	194.422	0.904237	0.00137748
VCP	62.9914	96.7233	1.5355	0.00138078
XRCC5	367.851	350.028	0.951548	0.0013889
DANCR	99.2896	80.3954	0.809706	0.00138967
AGA	21.1775	10.7757	0.508828	0.00139366
TECR	191.028	170.173	0.890829	0.00139451
MYBL1	1.44801	6.16017	4.25424	0.00139643
PPT1	235.764	215.2	0.912775	0.00139931
FOXP1	29.6863	51.96	1.7503	0.00140017
WRB	23.7406	12.6872	0.534407	0.00140115
PIGF	41.725	27.9942	0.670921	0.00140525
DPH6	61.5089	94.1325	1.53039	0.0014063
MRPS7	203.967	183.15	0.897941	0.00140839
DENND4C	10.1168	22.4634	2.2204	0.0014121
PNPO	46.4722	74.5138	1.60341	0.00141366
C3	21.316	39.8336	1.86872	0.00143539
SP100	83.1381	122.484	1.47326	0.00145728
ATP5L	238.54	218.405	0.915594	0.0014584
RHOBTB3	23.6686	12.361	0.522252	0.00146688
CD9	317.967	299.77	0.942773	0.00146853
PSMC1	148.512	128.917	0.868058	0.00146936
RAP2C	113.017	160.566	1.42072	0.00147084
VPS53	17.9576	34.9151	1.9443	0.00148859
PTPN9	3.30172	10.5252	3.18779	0.00149887
SRPX2	4.87675	13.2513	2.71725	0.00150387
BIRC2	28.3915	49.7326	1.75167	0.00152947
CDC25B	20.0266	37.8733	1.89115	0.00153428
PSMD4	296.243	277.996	0.938403	0.00153926
SEC11A	302.098	283.306	0.937794	0.00154159
OIP5-AS1	117.133	165.222	1.41056	0.0015444
OTUB1	115.586	96.7692	0.837206	0.00154575
NDUFS8	141.161	121.872	0.863352	0.00156683
NFE2L2	99.9675	81.8579	0.818846	0.00156779
ASUN	165.424	225.033	1.36034	0.00159805
NME7	74.073	110.625	1.49346	0.00160351
ANKRD18A	0.740093	4.31834	5.83487	0.00160653
SLC41A3	0.741653	4.13422	5.57433	0.00162123
PSMD6	184.987	249.981	1.35134	0.00162841
IQGAP3	2.84259	9.66844	3.40128	0.001631
ORAI3	0.743538	4.45864	5.99651	0.00163913
PRNP	214.443	285.572	1.3317	0.00164254
LONP2	56.5306	87.9727	1.5562	0.0016471
ZC3H7A	14.7542	29.5549	2.00315	0.00167625
BNIP3L	82.7213	121.442	1.46808	0.00168054
SAMD8	29.2404	50.5324	1.72817	0.00168079
CBWD3	9.02575	20.7521	2.29921	0.00168809
BIK	21.521	39.8347	1.85096	0.00169512
TIMM8B	124.524	105.242	0.845154	0.0017018
CYFIP1	12.1711	25.6993	2.11149	0.00170551
POLB	23.4236	12.1024	0.516673	0.00171309
STX2	0.449077	3.91809	8.72475	0.00175348
FASTKD5	17.4975	33.2363	1.89949	0.00180222
EFNA1	47.6772	75.4361	1.58223	0.00180376
CAP1	258.51	338.906	1.311	0.00180601
KRCC1	18.1563	8.88193	0.489192	0.00181615
ATP1B1	52.9938	82.5846	1.55838	0.00185461
BEND3	1.52586	6.79844	4.45548	0.00187128
SERINC3	307.659	397.779	1.29292	0.00187473
CCRN4L	3.92014	11.1781	2.85145	0.00188534
FAM107B	11.6328	24.1877	2.07928	0.00190809
ZDHHC21	1.13135	5.55396	4.90914	0.00191211
SMAD3	29.4327	50.2594	1.7076	0.0019139
EXOSC8	182.696	163.775	0.89643	0.00192179
DR1	70.6745	105.049	1.48637	0.00194653
SEC22C	28.7445	49.6576	1.72755	0.00194956
OPTN	33.0662	55.3481	1.67386	0.00195108
KPNA1	14.2512	28.1797	1.97736	0.00195429
DNAJC19	107.582	89.5582	0.832467	0.0019571
IFT57	32.3587	54.0641	1.67078	0.00197184
PCID2	80.3621	63.1541	0.785869	0.00197411
FBXO46	1.13904	5.39499	4.73644	0.00197719
CKS1B	378.34	363.664	0.961208	0.00198883
CSTB	172.543	153.725	0.890935	0.00199198
LZTFL1	1.98415	7.98453	4.02416	0.00203178
XRCC6	544.994	537.714	0.986643	0.00204898
SCPEP1	32.4281	54.4593	1.67939	0.00206041
SNRPC	365.565	350.531	0.958876	0.00206304
MCM10	7.97979	18.8664	2.36428	0.00211798
PHKB	39.8019	64.8187	1.62853	0.00212809
SEC14L2	0.790224	4.00574	5.06912	0.0021303
IST1	215.017	196.606	0.914374	0.00214521
NRG1	19.2311	9.60055	0.49922	0.00214845
GOLGA8B	1.56508	6.76508	4.32251	0.00215353
CEP78	33.9572	56.9516	1.67716	0.00216053
PPA2	125.695	107.056	0.851713	0.00218943
DNPH1	5.65388	14.149	2.50252	0.00220676
TRAPPC2L	196.047	177.513	0.90546	0.0022108
DSTN	705.378	866.842	1.2289	0.0022118
CNIH1	404.684	391.323	0.966984	0.00221214
COPS5	194.023	175.999	0.907103	0.00222959
FAM210B	15.0515	29.8854	1.98554	0.00223526
SMIM20	30.2955	18.1731	0.59986	0.00225466
GEMIN6	111.222	93.2576	0.838479	0.00226946
SF3B2	106.035	88.4807	0.834447	0.00229182
TGFBI	449.581	438.608	0.975593	0.00229782
CD276	4.55994	12.6497	2.77409	0.00230362
EIF5A2	22.6174	40.3177	1.7826	0.0023177
TULP4	16.4413	31.2675	1.90176	0.00234148
CLTC	78.9124	115.1	1.45858	0.00235911
TSPO	84.3857	122.016	1.44593	0.00235914
GOLGA3	15.1099	29.4363	1.94815	0.00236195
UFSP2	19.0874	9.5559	0.500638	0.00236717
SLC16A3	0.49035	3.59068	7.32269	0.00240415
PLAUR	88.3676	127.691	1.445	0.0024102
ITGB1	191.516	255.607	1.33465	0.00245383
MRPS26	8.70491	19.5679	2.24791	0.00246112
EIF4E	112.971	95.7956	0.847964	0.00248642
POLR2K	397.181	384.689	0.968549	0.00250321
TAF12	69.0185	53.2345	0.771308	0.0025477
TEFM	54.4177	83.0919	1.52693	0.00255344
SNRPE	248.647	231.626	0.931545	0.00255526
KLHL7	10.6197	22.6234	2.13032	0.00256247
ASTE1	2.53609	8.95813	3.53225	0.00257558
PCNA	403.282	509.784	1.26409	0.00258726
TYMS	15.8804	30.542	1.92325	0.0025919
TAF1B	15.2199	29.9304	1.96653	0.0026177
NDUFB1	260.274	243.196	0.934386	0.00261882
TNIP1	8.75717	19.8294	2.26436	0.00262932
TPRA1	5.76234	14.5636	2.52738	0.00263019
NEK2	15.8968	30.2865	1.90519	0.00263078
RECQL	33.5529	55.2056	1.64533	0.0026334
LAPTM4B	98.3452	81.095	0.824595	0.00263409
PMPCA	29.923	50.2213	1.67835	0.00264014
ANKZF1	3.04714	9.88752	3.24485	0.00267351
LGMN	22.1086	39.7657	1.79865	0.00267833
RANBP1	117.283	163.794	1.39657	0.00270474
TRPM7	11.3093	23.2247	2.05359	0.0027067
AAR2	75.3772	110.899	1.47126	0.00272001
VBP1	183.214	165.077	0.901004	0.00272273
PTPN1	27.0983	46.3099	1.70896	0.00273453
SMIM11	34.6106	22.4326	0.648142	0.00275487
CYB5D2	3.06343	9.44109	3.08187	0.00277529
NPHP3	1.63978	6.38479	3.89369	0.00278083
IDI1	44.8087	31.4786	0.702512	0.00279192
NSMCE1	167.138	149.435	0.894082	0.0028047
PDCD4	23.5805	41.7396	1.77009	0.00281031
HLA-F	21.4764	38.7519	1.80439	0.00281942
RBM26	61.5506	92.5853	1.50422	0.00285394
DEPDC1B	8.82863	19.6554	2.22632	0.00287483
TAF8	14.6563	28.1973	1.92391	0.00288735
MPP6	38.1336	61.6556	1.61683	0.00289988
ASS1	5.2447	0.0998312	0.0190347	0.00290548
RTN3	69.7281	54.8992	0.787333	0.00290692
HEBP1	9.47456	20.4416	2.15752	0.00294762
DBR1	7.01532	16.5462	2.35859	0.00294969
SCOC	71.8054	56.6216	0.788542	0.00295911
EXO1	11.3962	23.7276	2.08207	0.00297302
MT1E	565.108	561.962	0.994432	0.0029731
PMPCB	66.4594	51.7366	0.778469	0.00298074
BIVM	2.59419	8.74302	3.37023	0.00298479
IL18	63.9889	95.9958	1.50019	0.00301276
SH2B3	4.71318	12.3197	2.61388	0.00303733
TMED10	158.809	141.794	0.892862	0.00303748
SOAT1	29.425	49.5813	1.68501	0.00304988
MTHFD1	52.3141	38.9727	0.744975	0.00309113
TBCC	1.24922	5.65583	4.5275	0.00310584
TJP1	54.0968	82.1387	1.51836	0.00313488
KCTD3	16.0975	30.0732	1.86819	0.00314722
CCDC14	36.0652	58.2695	1.61567	0.00315665
CRIP2	17.4652	32.1451	1.84053	0.0031601
SERPINB1	73.439	107.77	1.46748	0.00318362
PHLDB2	68.7771	101.662	1.47813	0.00319471
MGLL	4.18983	11.068	2.64164	0.00320373
MRPS23	208.22	191.834	0.921306	0.00321319
PBDC1	136.46	119.452	0.875365	0.00322451
PON2	85.2409	122.282	1.43454	0.00323392
MIER1	142.073	193.542	1.36227	0.00324964
DNAJB4	37.6952	25.4115	0.674129	0.00328819
MIR4426	89.3336	73.0154	0.817335	0.00329923
BOLA3	119.127	102.35	0.859169	0.00331495
GNPDA1	67.2333	52.0154	0.773656	0.00332314
CENPK	119.567	165.67	1.38558	0.00333377
AQR	23.1157	40.0932	1.73446	0.00334799
HADHB	160.397	143.91	0.897212	0.0033592
PHPT1	131.253	114.755	0.874301	0.00335923
INSIG2	23.1276	40.0645	1.73232	0.0033768
ATP5G3	246.221	230.671	0.936846	0.00340871
ESCO2	12.1798	24.3489	1.99912	0.00341449
ABCE1	97.5094	81.2676	0.833434	0.00341527
EHD4	5.93032	14.1357	2.38363	0.00341668
BORA	23.5317	13.8338	0.587882	0.00343394
DHDDS	30.3404	50.0507	1.64964	0.00343579
LUC7L3	169.977	227.095	1.33604	0.00344923
KIF23	95.7387	135.751	1.41793	0.00348672
PDGFC	36.2453	58.1038	1.60307	0.00349592
ZNF326	51.2929	78.0615	1.52188	0.00351462
GTF2H1	64.9326	50.8701	0.783429	0.00353627
ARL14EP	44.2706	31.1966	0.704681	0.00355319
SLC12A2	29.6704	49.2686	1.66053	0.00356124
PPFIA1	36.3896	24.1994	0.66501	0.00356544
SCD	5.05964	0.0998312	0.0197309	0.00357047
AURKAIP1	30.4135	50.0948	1.64712	0.00359468
ZC3H4	24.6438	42.5259	1.72562	0.00360736
L3MBTL3	3.1837	9.33507	2.93215	0.00362596
ELAVL2	5.96972	14.5623	2.43936	0.00362663
MRPL14	272.707	351.55	1.28911	0.00363813
TSPAN13	5.02856	0.0998312	0.0198529	0.00369625
SETD8	7.79958	17.8416	2.2875	0.00374161
RFX7	3.73018	10.745	2.88057	0.00375672
WARS	115.611	99.4556	0.860263	0.00377451
FAM98B	12.2802	24.5767	2.00132	0.0037788
TOP2A	83.3144	119.493	1.43425	0.00378761
KDM1A	18.3744	9.86369	0.536816	0.00380497
HAS3	29.782	49.0837	1.6481	0.00381728
BET1	46.2823	33.8612	0.731624	0.00388316
NARF	23.3249	40.0613	1.71754	0.00388546
PRR11	19.8066	35.205	1.77743	0.00391131
TRIM59	112.867	156.522	1.38679	0.00391413
BPGM	6.90336	1.07177	0.155254	0.00398005
CHCHD3	102.14	86.4773	0.846652	0.00398718
SP110	50.0517	76.7486	1.53339	0.00401187
TUBA1C	174.577	158.399	0.907329	0.0040139
TMEM161B	13.0049	25.0116	1.92324	0.00401986
LPGAT1	21.2501	37.9798	1.78728	0.00402829
TAOK1	17.7633	32.0678	1.80529	0.00404397
PGGT1B	44.76	69.4393	1.55137	0.00405558
PPP1R12A	117.006	161.071	1.37661	0.0040598
KRBOX4	13.6898	26.053	1.90309	0.00408744
MCM4	86.6933	123.933	1.42956	0.00409398
NUDT9	26.8346	16.0469	0.597994	0.00409711
IQGAP1	130.758	178.236	1.3631	0.00410078
C9ORF40	3.24244	9.9095	3.05619	0.00411036
SMURF2	38.0284	60.8384	1.59981	0.00411625
HINT2	9.13124	19.4164	2.12637	0.00413758
IGF1R	25.5695	43.5979	1.70507	0.00415558
CNPY3	11.7175	23.3146	1.98973	0.00415764
GLIPR1	65.5498	96.898	1.47823	0.00417027
GLRX3	213.865	198.041	0.926009	0.00417476
CYB561A3	31.4726	20.6265	0.655381	0.00419511
HERC4	53.2085	80.279	1.50876	0.0041985
NUCKS1	50.1505	76.9807	1.53499	0.00420082
ENTPD6	1.33211	5.10647	3.83337	0.00422876
CS	120.269	104.913	0.872322	0.00423851
TOP2B	17.8235	32.4912	1.82294	0.00424586
OSER1	289.798	276.186	0.953029	0.00425515
OSBP	29.1122	18.8079	0.646048	0.00427227
PARP8	4.3484	11.0576	2.54292	0.00427498
SMARCA2	7.90612	17.1942	2.1748	0.00428582
PIK3R4	3.2642	9.46249	2.89887	0.00430224
PTDSS1	48.2353	35.6095	0.738245	0.00430859
NUF2	32.9307	53.4973	1.62454	0.00434311
AHNAK	151.344	135.871	0.897758	0.00434652
PTRH2	130.167	177.399	1.36285	0.00436139
TULP3	7.3107	16.7998	2.29797	0.00440629
TMEM261	65.6899	96.2584	1.46535	0.0044121
ERMARD	24.9412	42.7337	1.71338	0.00441482
HNRNPD	159.242	143.063	0.898396	0.00443118
C20ORF194	0.941262	4.22722	4.49101	0.00445532
SMIM7	134.173	118.004	0.879486	0.00449719
RPL24	1388.94	1650.27	1.18815	0.00449735
ETFA	283.672	270.787	0.954577	0.00449866
PDCL	39.697	62.2426	1.56794	0.00450961
AGTPBP1	3.82895	10.6755	2.78809	0.00454378
ETV5	17.2186	31.7053	1.84134	0.00455523
ARL6IP1	176.981	161.424	0.912097	0.00456602
AVL9	6.12655	14.5059	2.36772	0.00456947
PPP1R15B	39.7231	62.3087	1.56857	0.00457139
TMEM208	218.322	203.407	0.931684	0.00457507
LY6E	32.2858	52.5858	1.62876	0.0045824
CHD1	36.0054	57.7515	1.60397	0.00462071
FAM136A	54.5722	41.5619	0.761596	0.00463445
CHRAC1	45.8058	70.4456	1.53792	0.00466808
PTPRA	12.4962	24.2794	1.94295	0.00467358
AKAP8L	0.592637	3.13747	5.29409	0.00469192
TSTD1	33.5417	22.1506	0.66039	0.00470446
TCP1	463.759	458.964	0.98966	0.00472276
TMEM230	484.267	600.432	1.23988	0.0047441
EFHD2	4.4093	11.3524	2.57465	0.00475563
MAK16	56.5747	84.3691	1.49129	0.00476917
ORMDL2	53.407	40.1978	0.752668	0.00479469
RPL14	1083.25	1117.51	1.03162	0.00479718
SNRPB2	161.494	215.136	1.33216	0.00481717
VRK1	153.906	138.784	0.901745	0.004823
SLX4IP	15.9152	29.2333	1.83681	0.00484304
ANXA2	6168.44	6657.69	1.07931	0.0048659
TOPORS	26.5385	44.6733	1.68334	0.00488119
PGM2	33.4644	22.9344	0.685336	0.00488646
SPCS3	52.2723	39.569	0.756978	0.00489914
FAM177A1	35.7275	24.3738	0.682215	0.00490302
FIGNL1	19.4055	34.2453	1.76472	0.00491454
LRP12	9.92436	20.6898	2.08475	0.00492084
CCNDBP1	20.8285	36.1092	1.73364	0.00496268
MDK	35.6892	24.299	0.680849	0.00499293
TCF12	11.9076	23.7953	1.99834	0.00502824
MVP	3.89017	10.7675	2.76788	0.00509378
TIMP2	6.80839	15.8163	2.32306	0.00509501
ASNA1	20.8656	36.7475	1.76115	0.00509823
DENND1A	4.45075	11.4952	2.58276	0.00510676
ATRAID	297.409	285.11	0.958645	0.00515456
FXYD5	697.774	849.746	1.2178	0.00516619
ILF2	616.597	620.628	1.00654	0.0051763
COPRS	3.89959	10.1725	2.60861	0.00518287
NUDT2	47.5503	72.7494	1.52995	0.00518537
NCBP2	157.579	142.042	0.9014	0.00518712
TBRG4	98.55	137.17	1.39188	0.00519826
SESTD1	0.308565	2.00057	6.48346	0.00523919
DLGAP5	22.3267	38.4202	1.72082	0.00523994
VCPIP1	13.3013	25.051	1.88335	0.00531357
RAB27A	2.84174	8.97909	3.15972	0.00533411
RRP15	31.0728	50.788	1.63448	0.00533523
SF3B4	10.6515	21.6617	2.03368	0.00534395
POLR2D	53.7566	80.5948	1.49925	0.00535187
GJB5	35.5397	24.1317	0.679007	0.00535984
STOML2	256.363	329.722	1.28615	0.00538297
INO80D	18.1294	32.022	1.76631	0.00540773
SPRED1	1.40508	5.52726	3.93376	0.00544335
NUP153	14.0046	26.3486	1.88142	0.00544875
YME1L1	50.7221	76.1257	1.50084	0.00545229
MPZL1	49.1895	74.9124	1.52293	0.00545486
PDIA5	2.34408	7.77373	3.31633	0.0054609
CENPF	40.0706	62.0372	1.5482	0.00546449
ZNF286A	27.4581	45.5351	1.65835	0.00550942
TXLNA	131.027	177.148	1.35199	0.00553487
MCEE	8.21137	2.14382	0.261079	0.0055459
ACOT8	10.0387	20.1293	2.00516	0.00556755
SLMAP	28.2083	46.5032	1.64856	0.00557572
KIAA1524	26.0314	43.7434	1.68041	0.00561146
SGOL1	7.49943	16.186	2.15829	0.00561323
IL20RB	4.65179	0.742699	0.159659	0.0056234
SPTBN1	53.8728	80.0713	1.4863	0.00562853
ULBP2	13.3652	25.3562	1.89718	0.00563388
MUM1	6.88543	15.4442	2.24303	0.00564376
KANSL1L	8.76633	18.5859	2.12015	0.00565932
CENPI	6.27888	14.4724	2.30493	0.00566704
KLHL9	8.13617	17.2605	2.12146	0.00568461
CYTH1	1.41904	5.75748	4.05731	0.0057019
TTLL7	0.0998312	1.7803	17.8331	0.00574136
FAIM3	0.0998312	1.16059	11.6255	0.00574136
ZNF124	0.0998312	1.09129	10.9314	0.00574136
UBE2J2	0.0998312	1.06946	10.7127	0.00574136
RNF207	0.0998312	1.34459	13.4687	0.00574136
FBXO44	0.0998312	1.03798	10.3974	0.00574136
SEPN1	0.0998312	1.45091	14.5336	0.00574136
ZC3H12A	0.0998312	1.4307	14.3312	0.00574136
RAD54L	0.0998312	1.00375	10.0544	0.00574136
APH1A	0.0998312	1.79634	17.9938	0.00574136
SCYL3	0.0998312	1.06096	10.6276	0.00574136
ABCB10	0.0998312	1.66449	16.673	0.00574136
ELMOD3	0.0998312	1.46035	14.6282	0.00574136
ST3GAL5	0.0998312	1.99416	19.9754	0.00574136
C2ORF76	0.0998312	1.61133	16.1405	0.00574136
MGAT5	0.0998312	1.59134	15.9403	0.00574136
TMEM194B	0.0998312	1.42561	14.2802	0.00574136
CASP10	0.0998312	1.07269	10.745	0.00574136
ZBTB20	0.0998312	1.84596	18.4908	0.00574136
IRAK2	0.0998312	1.34869	13.5097	0.00574136
FBXL2	0.0998312	1.44583	14.4828	0.00574136
SNRK	0.0998312	1.21779	12.1985	0.00574136
POC1A	0.0998312	1.56366	15.6631	0.00574136
IFT122	0.0998312	1.63399	16.3675	0.00574136
TRPC1	0.0998312	1.12943	11.3133	0.00574136
TMEM42	0.0998312	1.67024	16.7306	0.00574136
ZNF654	0.0998312	1.14461	11.4654	0.00574136
GATA2	0.0998312	1.02157	10.2329	0.00574136
C3ORF33	0.0998312	1.37637	13.787	0.00574136
MAGEF1	0.0998312	1.01302	10.1473	0.00574136
BMP2K	0.0998312	1.02526	10.2699	0.00574136
CYP4V2	0.0998312	1.0156	10.1731	0.00574136
GRAMD3	0.0998312	1.19901	12.0104	0.00574136
ITGA1	0.0998312	1.3683	13.7061	0.00574136
PDLIM4	0.0998312	1.34267	13.4494	0.00574136
C5ORF34	0.0998312	1.00004	10.0174	0.00574136
RGMB	0.0998312	1.74009	17.4303	0.00574136
LRRTM2	0.0998312	1.35496	13.5726	0.00574136
ZNF354A	0.0998312	1.62719	16.2994	0.00574136
PPARD	0.0998312	1.63885	16.4162	0.00574136
TJAP1	0.0998312	1.21082	12.1287	0.00574136
KHDC1	0.0998312	1.18013	11.8213	0.00574136
FAM20C	0.0998312	1.59506	15.9776	0.00574136
GRB10	0.0998312	1.19792	11.9995	0.00574136
DAGLB	0.0998312	1.35119	13.5347	0.00574136
PMS2CL	0.0998312	1.48455	14.8706	0.00574136
CCDC126	0.0998312	1.50576	15.0831	0.00574136
POLM	0.0998312	1.08837	10.9021	0.00574136
ZNF250	0.0998312	1.21194	12.1399	0.00574136
ARRDC1	0.0998312	1.39734	13.997	0.00574136
SHB	0.0998312	1.08136	10.8319	0.00574136
COL5A1	0.0998312	1.64109	16.4386	0.00574136
MIR181A2HG	0.0998312	1.52814	15.3072	0.00574136
LRSAM1	0.0998312	1.82573	18.2882	0.00574136
FTX	0.0998312	1.2112	12.1325	0.00574136
BCOR	0.0998312	1.01717	10.1889	0.00574136
ATG4A	0.0998312	1.85406	18.5719	0.00574136
2006-09-01	0.0998312	1.82915	18.3224	0.00574136
MPP1	0.0998312	1.04917	10.5095	0.00574136
GEMIN8	0.0998312	1.23358	12.3567	0.00574136
PIGA	0.0998312	1.92702	19.3028	0.00574136
SLC35A2	0.0998312	1.41591	14.1831	0.00574136
FGD1	0.0998312	1.47835	14.8085	0.00574136
PRKY	0.0998312	1.79349	17.9653	0.00574136
CSGALNACT2	0.0998312	1.31749	13.1972	0.00574136
CREM	0.0998312	1.69034	16.9319	0.00574136
TRIM22	0.0998312	1.80034	18.0338	0.00574136
MTRNR2L8	0.0998312	1.02219	10.2392	0.00574136
RNF26	0.0998312	1.26814	12.7029	0.00574136
OAF	0.0998312	1.33143	13.3368	0.00574136
TBCEL	0.0998312	1.36309	13.6539	0.00574136
ST14	0.0998312	1.49363	14.9616	0.00574136
RASSF8	0.0998312	1.71027	17.1316	0.00574136
ITFG2	0.0998312	1.99763	20.0101	0.00574136
MDM1	0.0998312	1.14748	11.4942	0.00574136
GAS2L3	0.0998312	1.61469	16.1742	0.00574136
EID3	0.0998312	1.16744	11.6942	0.00574136
TBX3	0.0998312	1.46087	14.6334	0.00574136
VPS37B	0.0998312	1.45622	14.5868	0.00574136
MIPEP	0.0998312	1.4352	14.3762	0.00574136
FARP1	0.0998312	1.94364	19.4693	0.00574136
NEK3	0.0998312	1.00443	10.0613	0.00574136
DDHD1	0.0998312	1.79744	18.0048	0.00574136
PLEKHG3	0.0998312	1.12535	11.2726	0.00574136
ZNF410	0.0998312	1.15136	11.5331	0.00574136
PAK6	0.0998312	1.23028	12.3236	0.00574136
ZFYVE19	0.0998312	1.44047	14.429	0.00574136
SLC30A4	0.0998312	1.0543	10.5608	0.00574136
MAN2C1	0.0998312	1.27393	12.7609	0.00574136
IDH2	0.0998312	1.10318	11.0505	0.00574136
TFAP4	0.0998312	1.49778	15.0031	0.00574136
MAPK3	0.0998312	1.3506	13.5288	0.00574136
GFOD2	0.0998312	1.17702	11.7901	0.00574136
MARVELD3	0.0998312	1.35231	13.546	0.00574136
BCAR1	0.0998312	1.17142	11.734	0.00574136
CDT1	0.0998312	1.6369	16.3966	0.00574136
PGS1	0.0998312	1.08208	10.8391	0.00574136
ULK2	0.0998312	1.91893	19.2217	0.00574136
ANKRD13B	0.0998312	1.32603	13.2827	0.00574136
LHX1	0.0998312	1.00859	10.103	0.00574136
EME1	0.0998312	1.42761	14.3002	0.00574136
C18ORF8	0.0998312	1.73481	17.3775	0.00574136
HSBP1L1	0.0998312	1.61993	16.2267	0.00574136
YIF1B	0.0998312	1.16987	11.7185	0.00574136
RNF126	0.0998312	1.58864	15.9133	0.00574136
ZNF700	0.0998312	1.10513	11.07	0.00574136
WDR18	0.0998312	1.06424	10.6604	0.00574136
GNA11	0.0998312	1.08347	10.853	0.00574136
HMG20B	0.0998312	1.27273	12.7488	0.00574136
STXBP2	0.0998312	1.75963	17.626	0.00574136
ANGPTL4	0.0998312	1.38876	13.9111	0.00574136
2002-03-01	0.0998312	1.5855	15.8818	0.00574136
ZNF266	0.0998312	1.50984	15.1239	0.00574136
ICAM3	0.0998312	1.663	16.6582	0.00574136
AP1M1	0.0998312	1.44978	14.5223	0.00574136
PGLS	0.0998312	1.15477	11.5672	0.00574136
B3GNT3	0.0998312	1.33132	13.3357	0.00574136
MPV17L2	0.0998312	1.90561	19.0883	0.00574136
SHKBP1	0.0998312	1.07003	10.7184	0.00574136
TOMM40	0.0998312	1.27792	12.8008	0.00574136
VASP	0.0998312	1.13775	11.3968	0.00574136
FAM110A	0.0998312	1.19477	11.9679	0.00574136
SIRPA	0.0998312	1.23705	12.3914	0.00574136
SPAG4	0.0998312	1.77573	17.7873	0.00574136
SNHG11	0.0998312	1.05365	10.5543	0.00574136
C20ORF197	0.0998312	1.58435	15.8703	0.00574136
OGFR	0.0998312	1.46067	14.6314	0.00574136
SLC2A4RG	0.0998312	1.0818	10.8363	0.00574136
COL6A1	0.0998312	1.02348	10.2521	0.00574136
ZMAT5	0.0998312	1.89441	18.9761	0.00574136
PRAME	0.0998312	1.14853	11.5047	0.00574136
MAPK12	0.0998312	1.7851	17.8812	0.00574136
SAYSD1	0.0998312	1.25077	12.5289	0.00574136
PIN4P1	0.0998312	1.67267	16.755	0.00574136
GABPB1-AS1	0.0998312	1.28967	12.9185	0.00574136
TANGO6	0.0998312	1.91721	19.2045	0.00574136
GGH	219.22	284.71	1.29874	0.00576083
ADI1	21.434	12.5561	0.585804	0.00578384
NUDT3	45.5033	69.5378	1.52819	0.00580677
HPS3	1.88275	6.4216	3.41075	0.00581639
POLR2M	11.3965	22.8051	2.00105	0.00583711
PIGP	65.6563	52.1902	0.7949	0.00586044
TRIM35	2.89336	8.24559	2.84984	0.0059672
HNRNPM	35.7434	56.5411	1.58186	0.00600248
CCDC25	23.7663	14.5227	0.611063	0.00602256
TTBK2	3.98491	10.2529	2.57292	0.00604717
FUT11	3.43392	9.05958	2.63826	0.00605223
ARPC5	240.277	309.193	1.28682	0.00605682
C11ORF1	39.7263	28.8841	0.727077	0.00609492
SEC23A	18.2863	32.9426	1.80149	0.00610066
HAUS1	154.885	140.478	0.906984	0.00611732
CYB5A	4.57107	0.0998312	0.0218398	0.00615238
HIST1H4C	1764.69	1855.78	1.05161	0.0061855
HMMR	19.7155	34.2272	1.73606	0.00618701
AIMP2	86.316	121.345	1.40582	0.00619269
DMXL2	1.90572	6.30319	3.30752	0.00619623
PYGL	87.9246	123.102	1.40009	0.00622409
LRCH1	1.02549	4.701	4.58414	0.00633886
KMT2C	157.701	209.476	1.32831	0.00635794
LINC00657	1412.38	1672.03	1.18384	0.00639357
LNPEP	15.5605	28.9257	1.85892	0.00639722
GBP3	22.6194	38.9539	1.72215	0.00640381
NIPAL1	12.3707	5.68481	0.459536	0.00642265
CNDP2	23.3473	39.8718	1.70777	0.00643684
MSANTD3	70.5882	101.492	1.43781	0.00644107
IKBIP	17.6564	31.9302	1.80843	0.00644334
GPNMB	6.40152	1.26692	0.19791	0.00651244
CUL2	16.9761	30.7782	1.81303	0.00653889
GOLGB1	35.9076	56.5723	1.5755	0.00654744
NOL9	14.9158	27.5117	1.84446	0.00663875
NMT2	4.03796	10.0715	2.49422	0.00663899
RCL1	10.2069	20.1125	1.97048	0.00664392
CPOX	1.46656	5.14693	3.50953	0.00664952
ELP3	8.91013	18.4271	2.0681	0.00665951
EYA3	45.0442	68.8579	1.52867	0.00669518
NUP35	77.7809	64.9505	0.835044	0.00671
ACADM	44.987	33.0466	0.734581	0.00671555
TMEM39A	21.2587	36.0872	1.69753	0.00673516
CRIM1	39.7355	61.4058	1.54536	0.00674802
LAP3	78.7978	65.7113	0.833922	0.00674891
TRAPPC4	110.436	96.2616	0.871648	0.00679115
SLC30A9	22.3611	13.7785	0.616183	0.00679311
RAC2	27.073	44.8487	1.65659	0.00681276
LRRC58	21.9932	37.0301	1.6837	0.00681735
NOLC1	198.719	185.383	0.932892	0.00682784
ZCCHC11	10.2376	20.5089	2.00329	0.00685749
SUPT20H	50.4794	75.4732	1.49513	0.00688249
PCNXL4	37.5113	58.009	1.54644	0.00689351
SDF2	192.793	179.055	0.928744	0.00689529
DCAF6	22.7338	38.9963	1.71534	0.00691421
NONO	166.293	219.593	1.32052	0.00694727
CHMP2B	48.1982	72.8341	1.51114	0.00696938
E2F7	13.6075	25.3198	1.86072	0.00699729
STON2	88.2852	123.011	1.39334	0.00700579
ADPRM	13.6109	25.8085	1.89616	0.00701828
RSPRY1	66.8891	96.9037	1.44872	0.00702816
CHSY1	17.0755	30.4317	1.78219	0.00706598
DTD1	61.4371	89.9073	1.46341	0.00712523
EIF3E	1485.24	1555.8	1.04751	0.007171
SH2D3A	1.05827	4.24372	4.01005	0.00720314
SPDL1	136.093	182.687	1.34237	0.00720717
AP4E1	1.96298	6.6535	3.3895	0.0072235
FAM217B	59.7869	47.0229	0.786508	0.00723967
NAV2	2.46332	7.62455	3.09523	0.00724844
CEP41	56.8079	83.5898	1.47145	0.00727288
CARS2	3.53287	9.26359	2.62212	0.00730198
PANX1	1.49867	5.32608	3.55387	0.00735131
ECT2	93.2528	129.115	1.38457	0.00738595
MCC	19.9784	34.0172	1.7027	0.00747249
MFSD1	14.3752	26.4488	1.83989	0.00751497
CMAS	33.9225	53.6315	1.581	0.00753102
ACVR2A	4.11189	10.9905	2.67287	0.00753838
KIF14	15.7641	28.0158	1.7772	0.00754987
LSM6	124.105	110.348	0.88915	0.00756149
IPO5	66.2979	95.7069	1.44359	0.00756156
MAPRE1	228.073	293.841	1.28836	0.00759161
AGO3	52.2543	77.5985	1.48501	0.00759603
PPP3CA	115.141	156.997	1.36352	0.00762796
TRAPPC13	67.9076	97.8677	1.44119	0.00766107
RMI1	29.4875	47.527	1.61177	0.00768318
CXORF56	20.7424	35.4008	1.70668	0.00773313
MRPL34	25.8235	42.8513	1.65939	0.00777094
SPINT1	9.70348	19.0993	1.96829	0.00777837
FICD	1.51842	5.55862	3.66079	0.00780863
UBL5	519.713	521.428	1.0033	0.00782067
ZDHHC12	48.4702	72.8218	1.5024	0.00786098
FAHD1	22.2076	37.1492	1.67282	0.00787244
HNRNPA0	28.7911	46.5793	1.61783	0.00787956
CENPL	15.128	27.6451	1.82741	0.00791379
ACO1	7.78386	16.6072	2.13355	0.00792747
PIK3CB	12.394	23.1128	1.86483	0.0079651
PROCR	54.2194	42.7688	0.78881	0.00798846
NUB1	36.8974	26.6143	0.721306	0.00801129
XBP1	34.6737	24.8964	0.718017	0.00802187
ADAR	94.3251	130.211	1.38045	0.00803332
SVIL	11.0601	21.1852	1.91546	0.00804575
TSC1	15.1509	27.4453	1.81146	0.00806262
RNF114	64.9044	93.019	1.43317	0.0080877
SLC25A43	0.361857	2.91147	8.04591	0.00808859
REEP5	171.376	158.635	0.925658	0.00815563
CAPZA2	243.508	232.454	0.954608	0.00820901
GNL2	99.6103	86.9011	0.87241	0.00824238
HES1	33.4824	23.4958	0.701735	0.00830481
SNHG16	162.406	149.714	0.921848	0.0083499
PTBP3	664.163	805.587	1.21293	0.00837508
PPFIBP1	26.6871	43.3994	1.62624	0.00840314
SLC25A32	35.6418	55.9723	1.57041	0.00842669
CRYZL1	36.776	26.934	0.732381	0.00845578
SRRD	3.6145	9.21531	2.54954	0.00847557
R3HDM4	4.18234	10.5237	2.51622	0.00848103
TRIP13	38.6864	59.1223	1.52825	0.00849575
SMIM19	4.276	0.0998312	0.0233469	0.008546
NKTR	31.9166	50.0386	1.56779	0.0085666
BAZ1A	54.0277	42.1254	0.7797	0.00857708
SELK	141.504	128.901	0.910934	0.00861742
ATF6	108.292	147.075	1.35814	0.00865134
CST3	51.7931	76.4725	1.4765	0.00866978
FASTKD3	150.773	199.532	1.32339	0.00868304
NUAK1	0.372349	2.51926	6.76585	0.00873752
EIF4A3	77.0036	108.824	1.41323	0.00877769
ISCA2	19.4984	33.7281	1.72979	0.00881124
RRBP1	15.9599	28.195	1.76661	0.00881563
DIS3L	13.1916	24.3763	1.84786	0.00883284
RGS10	40.294	61.5834	1.52835	0.00885336
COG1	0.71358	3.0663	4.29706	0.00887921
EIF3J-AS1	4.21144	10.2861	2.44243	0.00889588
BCCIP	206.144	194.228	0.942196	0.00894802
DNAJC13	16.6833	29.2214	1.75153	0.00896291
ARFRP1	2.04761	6.59482	3.22074	0.00896556
LYRM4	53.4386	78.5247	1.46944	0.0090022
YWHAH	95.5027	131.298	1.37481	0.00900446
KDELR2	97.1194	133.392	1.37349	0.0090182
BRE	26.5179	17.9588	0.677234	0.00902406
UBXN1	81.9538	69.6072	0.849347	0.00908872
VKORC1	25.3586	41.3124	1.62913	0.00915168
CCDC113	2.05696	6.23004	3.02877	0.00917521
FRMD5	0.721592	3.66368	5.07723	0.00922058
LTV1	92.0974	79.7882	0.866347	0.00924807
CENPQ	23.1826	38.6074	1.66536	0.00925687
MB21D2	7.92206	16.5279	2.08631	0.00929985
SLC35E3	5.42763	12.1827	2.24457	0.00934414
RAD51C	94.072	81.6227	0.867662	0.00939565
RAB34	63.2416	51.4256	0.813161	0.00939601
URM1	7.93114	16.706	2.10638	0.00939619
SUPT3H	2.58088	7.08948	2.74693	0.00941057
NOB1	46.2948	35.2498	0.76142	0.00947893
VPS25	303.308	295.92	0.975644	0.00955292
ELP6	38.203	58.8722	1.54104	0.00972085
WWP1	24.7348	40.4051	1.63353	0.00978618
CAAP1	15.3954	27.7046	1.79954	0.00980038
DOCK7	4.86055	11.8793	2.44401	0.00980399
PRKRIR	11.7949	5.97478	0.506554	0.00981926
INTS6	3.14091	8.09547	2.57743	0.00984145
OSGEP	16.8906	9.59128	0.567848	0.00984255
IGFBP7	30.6813	48.0397	1.56576	0.00986649
ABR	0.13269	1.29138	9.73228	0.00990102
TOR1A	28.461	45.8318	1.61033	0.00996438
RUVBL1	115.312	155.561	1.34904	0.0100044
ITFG1	16.124	28.9534	1.79567	0.010006
DDX3X	121.843	163.679	1.34336	0.0100254
TPD52	23.3097	38.5736	1.65483	0.0100288
TMEM14B	275.115	266.743	0.969568	0.0101007
TCEB1	192.845	181.914	0.943317	0.0101183
RHNO1	52.1734	76.1759	1.46005	0.0101449
APOL6	11.9849	22.4265	1.87122	0.0101556
AARS	27.4266	18.3697	0.669777	0.0101584
KXD1	18.9888	32.0323	1.6869	0.0101773
PSMC4	284.222	358.981	1.26303	0.0102134
FAM178A	45.2125	67.4786	1.49248	0.0102249
TMEM242	86.6607	74.0232	0.854173	0.0102276
ZNF207	274.977	347.307	1.26304	0.0102554
WNT3	73.4825	103.997	1.41526	0.0102574
CKS2	585.314	593.685	1.0143	0.0102739
KRT80	5.49841	12.9029	2.34666	0.0103092
PROM2	4.10705	0.536567	0.130645	0.0103153
MRPL17	81.5302	69.4811	0.852213	0.0103177
GSTCD	3.1676	8.01733	2.53104	0.0103513
RDX	144.109	190.467	1.32169	0.0103699
HMBS	34.5405	53.573	1.55102	0.0103774
BCKDK	3.17027	8.22962	2.59587	0.0104033
KDM3A	6.75108	14.1712	2.09911	0.0104747
ERI3	19.7523	33.952	1.71889	0.0104984
FARSB	207.244	196.113	0.94629	0.0105192
SRP72	176.993	165.906	0.937363	0.0105869
LIPA	67.0437	55.8821	0.833518	0.0105869
SHMT2	46.0119	35.8399	0.778927	0.0105884
DAPP1	57.7619	83.3372	1.44277	0.0106119
SLC29A1	6.76288	14.0859	2.08282	0.0106265
PLK1	6.764	14.8457	2.19481	0.0106411
CHCHD6	9.35265	18.8993	2.02075	0.0106694
NRM	9.35385	18.4535	1.97282	0.0106824
TEX264	12.7279	23.0304	1.80944	0.0106971
DUSP11	144.515	132.578	0.917399	0.0107059
SLC2A6	0.401761	2.21209	5.506	0.0107154
SEC61B	502.995	506.318	1.00661	0.0107211
NANP	3.74937	9.55356	2.54805	0.0107249
SEC31A	116.701	104.71	0.897253	0.010753
SQLE	23.8612	15.091	0.632451	0.010829
2007-09-01	311.6	390.787	1.25413	0.0108354
PCBD2	16.9405	29.7985	1.759	0.0108623
HNRNPA1P33	1.1733	4.68902	3.99643	0.0108829
NFIL3	0.758208	3.12829	4.1259	0.0108892
COX14	81.3475	69.4737	0.854036	0.0108927
CALCOCO2	63.3523	90.209	1.42393	0.0109256
KPNA3	43.0522	64.7845	1.50479	0.0109394
ORC6	113.213	152.304	1.34529	0.0109806
YTHDF1	30.1327	47.1424	1.56449	0.0109936
ARL6IP6	8.07302	16.1508	2.00059	0.0110086
VWA9	85.3877	73.7487	0.863692	0.0110104
CBX3	290.58	365.615	1.25822	0.011023
PLEKHA8	0.406474	2.09291	5.14894	0.0110544
EEA1	29.3971	46.2945	1.5748	0.0110718
PRKDC	59.4519	85.2077	1.43322	0.0110989
NELFCD	194.143	250.969	1.2927	0.0111658
HNRNPH3	134.419	122.657	0.912501	0.0112264
COQ4	19.8546	33.2646	1.67541	0.0112492
POLR2J	60.614	49.6285	0.818763	0.0112871
FMNL2	22.7678	37.8608	1.66291	0.0112872
MRPL18	306.029	299.433	0.978447	0.0113719
MRPS2	12.1143	22.2729	1.83856	0.0113869
LPAR6	0.411687	2.46871	5.99656	0.0114364
PPP6R3	118.262	158.254	1.33817	0.0114397
TTC28-AS1	38.5608	58.9965	1.52996	0.0115285
PDCD6IP	27.9814	44.2289	1.58065	0.0115586
PXDC1	10.7769	20.6409	1.91529	0.0116212
[truncated: 756 more rows]

## Sheet: cluster2_VS_all
GENEID	median.all	median.cl	fc	pv
FGGY	0.0998312	9.54436	95.605	0
GPR157	0.0998312	9.16127	91.7676	0
CDA	57.0142	173.29	3.03942	0
PRDX1	2205.88	3094.32	1.40276	0
TSPAN1	30.3894	140.031	4.6079	0
TACSTD2	70.2278	207.587	2.95591	0
GBP6	0.0998312	18.2969	183.279	0
GSTM3	1.87928	28.6675	15.2545	0
PHGDH	0.0998312	78.2859	784.182	0
S100A2	2002.11	3502.94	1.74962	0
S100A14	153.024	715.593	4.67635	0
RAB25	1.94196	26.9749	13.8906	0
CRABP2	0.0998312	227.502	2278.87	0
PVRL4	0.0998312	20.4337	204.682	0
VSNL1	0.0998312	128.701	1289.18	0
PROM2	4.10705	36.9245	8.99052	0
KRTCAP3	0.0998312	13.1386	131.608	0
IL1RN	0.0998312	69.3398	694.57	0
PSD4	1.04562	19.1435	18.3083	0
IDH1	75.7481	230.81	3.04708	0
IL20RB	4.65179	75.5619	16.2436	0
TNFSF10	8.50404	79.3984	9.33656	0
TBL1XR1	659.693	1052.32	1.59516	0
AP2M1	202.664	421.338	2.079	0
C3ORF14	0.0998312	78.1134	782.455	0
RBP1	26.4514	114.236	4.31872	0
TRIM59	112.867	326.511	2.89288	0
NDUFB5	395.564	665.778	1.68311	0
CLDN1	0.454126	19.1371	42.1405	0
OCIAD2	483.626	807.571	1.66983	0
NMU	0.0998312	64.9577	650.676	0
EREG	0.19143	77.1645	403.095	0
RAB33B	8.97666	46.7607	5.20915	0
ANXA10	0.0998312	87.6631	878.113	0
AFAP1-AS1	0.0998312	38.1696	382.341	0
ZNF518B	0.0998312	17.0309	170.597	0
FGFBP1	130.416	352.523	2.70307	0
LIAS	11.2028	53.8836	4.80981	0
RPL9	1585.78	2465.7	1.55488	0
UCHL1	0.0998312	383.764	3844.13	0
GNPDA2	0.885553	48.9431	55.2684	0
SNHG8	126.091	243.099	1.92796	0
RPS3A	963.346	1434.12	1.48869	0
TMEM154	9.67338	66.89	6.91485	0
EDIL3	0.0998312	17.8177	178.478	0
GJA1	0.0998312	13.7812	138.045	0
PPP1R14C	137.428	344.653	2.50787	0
SYTL3	0.0998312	9.13103	91.4647	0
TMEM14A	228.275	508.746	2.22865	0
GCLC	11.1575	72.1352	6.46515	0
C6ORF57	0.0998312	10.8187	108.37	0
EEF1A1	2170.46	2962.34	1.36484	0
RAET1G	0.0998312	12.523	125.441	0
ACAT2	1.55939	196.642	126.102	0
MACC1	0.0998312	13.5947	136.177	0
EGFR	612.897	1248.38	2.03684	0
PSPH	72.9452	226.446	3.10433	0
SGCE	0.0998312	24.8176	248.596	0
ACTB	4364.34	1818.98	0.416781	0
STEAP1B	0.0998312	37.0835	371.462	0
GPNMB	6.40152	79.2092	12.3735	0
IGFBP3	1.32914	63.8067	48.006	0
SEC61G	1339.44	2604.2	1.94425	0
CCT6A	1204.46	2204.51	1.83029	0
SUMF2	316.38	492.609	1.55702	0
CHCHD2	1189.45	1608.16	1.35202	0
HSPB1	16.5635	66.5297	4.01664	0
TP53TG1	14.4508	63.4578	4.39131	0
GNGT1	0.0998312	48.9203	490.03	0
ASNS	0.0998312	181.289	1815.96	0
CAV1	871.241	1695.33	1.94588	0
MEST	0.0998312	97.8224	979.878	0
AKR1B1	243.782	437.6	1.79505	0
GSTK1	115.073	284.372	2.47123	0
NEFM	0.0998312	15.2661	152.919	0
CA2	118.265	912.346	7.71442	0
CLU	12.054	65.7739	5.45661	0
FABP5	309.2	799.608	2.58606	0
MAL2	31.5837	108.579	3.43782	0
LY6D	0.0998312	123.128	1233.36	0
EPPK1	0.0998312	12.5198	125.41	0
STOM	83.0781	222.904	2.68306	0
PRSS3	0.0998312	16.0535	160.807	0
PSAT1	74.3303	188.256	2.53269	0
RPL12	2187.97	2869.03	1.31127	0
ASS1	5.2447	121.349	23.1375	0
SH3BGRL	0.0998312	16.4123	164.401	0
RNF128	0.0998312	9.8483	98.6496	0
COX7B	1385.91	1794.57	1.29487	0
SLC25A5	1930.65	2429.65	1.25846	0
PRTFDC1	0.0998312	24.4282	244.695	0
AKR1C3	0.0998312	11.0242	110.429	0
GSTO2	0.0998312	180.559	1808.64	0
MGMT	0.0998312	11.8339	118.539	0
AKR1C2	0.0998312	51.6279	517.152	0
AKR1C1	0.0998312	40.2565	403.245	0
CALML3	0.0998312	9.86111	98.7778	0
PDLIM1	216.947	540.694	2.49229	0
SCD	5.05964	55.2386	10.9175	0
CTTN	944.955	1555.27	1.64586	0
ATL3	208.999	535.955	2.56439	0
MALAT1	1354.32	2516.75	1.85831	0
IFITM2	3.05418	55.8492	18.2861	0
TALDO1	248.619	425.404	1.71107	0
NRIP3	24.4523	80.2757	3.28294	0
PRRG4	6.86244	44.2446	6.44736	0
POLR2G	451.074	842.08	1.86683	0
PLA2G16	3.18017	68.9545	21.6826	0
TRMT112	530.264	1111.95	2.09698	0
PRDX5	794.347	1610.61	2.02759	0
FAU	823.904	1207.85	1.466	0
NEAT1	469.903	730.2	1.55394	0
TMEM134	0.0998312	10.715	107.331	0
GSTP1	2710.05	9126.32	3.36758	0
PAAF1	107.842	225.824	2.09403	0
RPS3	4754.45	7125.09	1.49861	0
RAB38	130.667	518.65	3.96925	0
SESN3	0.0998312	12.344	123.649	0
TRIM29	5.46369	37.2596	6.8195	0
SLC48A1	123.581	255.227	2.06526	0
KRT6A	214.168	732.835	3.42177	0
KRT5	39.0107	176.23	4.51749	0
KRT6B	11.1973	101.845	9.09551	0
IGFBP6	26.5887	98.7635	3.71449	0
LTA4H	92.373	216.113	2.33957	0
ALKBH2	0.0998312	42.8588	429.313	0
RPL6	922.753	1328.26	1.43945	0
RPLP0	2930.83	5937.68	2.02594	0
COX6A1	753.588	1066.3	1.41497	0
UBC	1000.85	1342.43	1.34129	0
SCEL	0.0998312	12.5868	126.081	0
GJB2	0.0998312	10.0201	100.37	0
KLF5	22.6824	81.757	3.60442	0
COMMD6	20.6753	71.114	3.43956	0
PSMA6	139.781	324.248	2.31969	0
SLC7A8	0.0998312	19.819	198.525	0
SNX6	172.461	401.92	2.3305	0
CFL2	71.7114	157.146	2.19136	0
SRP54	192.345	353.52	1.83795	0
HSPA2	0.0998312	9.61798	96.3424	0
GPX2	0.0998312	1232.45	12345.4	0
BDKRB1	0.0998312	15.983	160.1	0
CKB	7.4499	125.147	16.7985	0
NRG4	0.0998312	16.2736	163.011	0
B2M	8125.21	4659.22	0.573427	0
CA12	0.0998312	10.8146	108.329	0
RPLP1	5020.91	6205.22	1.23588	0
CTSH	12.1388	192.404	15.8504	0
CDH1	53.0099	151.08	2.85004	0
RPS2	615.156	917.777	1.49194	0
C16ORF54	0.0998312	19.8366	198.701	0
MT1L	0.0998312	19.6069	196.401	0
MT2A	2690.18	1033.44	0.384153	0
NQO1	418.887	623.881	1.48938	0
SLC9A3R1	1.8421	28.0195	15.2106	0
ALDH3A1	0.0998312	19.802	198.355	0
ALDOC	0.0998312	70.9998	711.199	0
PSMB3	1594.12	2047.95	1.28469	0
KRT15	20.778	183.854	8.84847	0
KRT16	0.0998312	11.1247	111.435	0
KRT14	229.968	1454.17	6.32337	0
HOXB7	0.0998312	37.3793	374.425	0
TOB1	247.52	820.105	3.31329	0
CDR2L	0.0998312	19.2975	193.301	0
ATP5H	509.063	780.631	1.53347	0
MYL12B	2600.4	31932.9	12.28	0
DSC3	27.7918	180.428	6.49212	0
C18ORF25	26.1954	85.9236	3.2801	0
CYB5A	4.57107	163.425	35.752	0
MYL12A	1129.53	11018.1	9.75464	0
TGIF1	91.3646	449.707	4.92211	0
DSC2	16.8621	114.34	6.7809	0
DSG3	19.7153	203.673	10.3307	0
ATP5A1	717.521	1927.43	2.68623	0
SERPINB5	308.284	615.163	1.99544	0
SERPINB13	0.0998312	158.586	1588.54	0
SERPINB2	0.451079	60.5548	134.244	0
PTPRS	9.2994	75.7712	8.14796	0
FXYD3	86.3119	404.462	4.68606	0
SEPW1	142.835	293.982	2.05819	0
FTL	5253.94	11380.8	2.16614	0
RPS11	1780.69	3247.49	1.82373	0
KLK7	0.0998312	53.975	540.663	0
KLK8	0.0998312	270.177	2706.34	0
KLK10	0.0998312	31.1263	311.789	0
RPS5	1409.99	1863.39	1.32157	0
THBD	2.46436	32.8814	13.3428	0
SOD1	682.363	1003.53	1.47067	0
ATP5O	225.609	395.737	1.75408	0
ATP6V1E1	294.013	487.521	1.65816	0
RPL3	2095.43	2837.53	1.35416	0
SMC1B	0.0998312	26.4225	264.671	0
TIMP3	6.08855	82.5221	13.5536	0
KDELR3	30.6958	103.696	3.37819	0
AGO1	68.0064	188.542	2.77241	0
ACKR3	0.0998312	140.096	1403.33	0
SMIM14	26.5414	106.042	3.99534	0
MSMO1	212.273	537.425	2.53177	0
FAM83H-AS1	11.5812	88.1279	7.60957	0
ZNF252P	127.741	242.366	1.89733	0
CTSV	244.515	531.624	2.1742	0
FAM213A	2.00858	208.306	103.708	0
CACUL1	1487.29	2073.42	1.39409	0
LINC00263	0.0998312	22.2037	222.412	0
LINC00667	20.048	116.171	5.79463	0
GAREM	6.11253	191.808	31.3794	0
DLGAP1-AS2	0.0998312	22.763	228.015	0
DLGAP1-AS1	10.6935	132.125	12.3556	0
COLGALT1	1391.26	1913.51	1.37538	0
LINC00162	0.0998312	11.7244	117.442	0
LDHA	4715.69	2855.65	0.605564	9.35143e-230
AXL	471.319	28.7065	0.0609066	2.45287e-169
SAA1	322.98	0.0998312	0.000309094	9.31135e-148
RPS4Y1	322.678	0.0998312	0.000309384	1.27832e-147
CD44	1418.85	641.118	0.451858	1.2551e-135
CALM2	3077.81	1954.74	0.635106	1.05977e-129
HSP90AB1	3392.68	2242.34	0.660934	2.622e-124
HSPA8	2949.1	1877.94	0.636785	2.54794e-123
UCA1	217.302	0.0998312	0.000459412	1.21373e-99
DNAJA1	1427.29	760.696	0.532964	1.77964e-98
F3	2764.14	1933.6	0.699529	1.59559e-81
RPL24	1388.94	800.836	0.576579	4.10536e-79
RPS18	5137.44	4101.4	0.798335	3.55696e-75
IFI27	2561.65	1807.73	0.705691	5.857e-73
RPS15	995.977	519.273	0.521371	1.10488e-72
SNORD100	533.664	204.941	0.384025	4.6246e-67
MIR29B1	269.671	50.6513	0.187826	2.56623e-65
INHBA	194.81	17.3319	0.0889682	1.20767e-64
SPARC	140.309	0.0998312	0.000711509	1.36374e-64
UBE2C	238.524	36.3882	0.152556	1.76919e-64
SNHG5	425.385	148.058	0.348058	1.61272e-60
ANXA2	6168.44	5210.11	0.84464	2.22981e-59
RAN	1708.99	1153.32	0.674854	7.13033e-59
SNORD99	127.437	0.0998312	0.000783376	9.86999e-59
LDHB	2146.31	1535.08	0.715218	7.23999e-58
TAPBP	602.538	275.332	0.456953	1.16237e-57
SMS	321.406	92.7045	0.288434	1.84268e-56
S100A11	3907.66	3132.84	0.801719	4.35004e-56
IFITM1	272.012	69.3559	0.254974	2.90263e-53
RPL5	3641.66	2925.33	0.803297	1.14974e-51
UGCG	754.528	407.984	0.540714	2.0301e-51
GAPDH	4257.51	3512.11	0.824921	6.91554e-50
PSMA7	1277.99	837.165	0.655064	1.66047e-49
AAED1	189.492	33.6072	0.177355	5.2534e-48
TMSB10	2628.37	2052.46	0.78089	4.84938e-45
TAF9	775.795	448.688	0.578359	1.02493e-44
SRP14	1037.92	661.982	0.637795	1.60532e-44
CCNB1	161.587	25.1179	0.155445	1.11704e-43
KYNU	93.9647	0.0998312	0.00106243	1.70197e-43
ANKRD10	311.598	116.887	0.375121	2.79304e-41
KNSTRN	153.473	25.4331	0.165717	1.53452e-40
NAA20	916.482	582.566	0.635655	6.8522e-40
S100A10	947.106	611.177	0.64531	4.1642e-39
FKBP1A	769.064	467.791	0.608261	1.19184e-38
BTF3	796.072	494.039	0.620596	1.80329e-37
ATP5E	1879.66	1438.31	0.765196	1.16552e-36
COX5B	510.727	272.294	0.53315	2.04598e-36
AURKB	109.085	10.2437	0.0939055	2.56755e-36
SDCBP	574.472	323.409	0.562967	6.5801e-36
KRT8	126.608	18.7237	0.147887	6.91566e-36
ARHGDIB	75.9785	0.0998312	0.00131394	2.61827e-35
RPL36AL	967.63	647.123	0.668772	2.83651e-35
ISG15	143.005	27.3088	0.190964	5.03744e-35
TPT1	1199.13	849.657	0.708561	1.33016e-34
NOP10	705.955	435.413	0.616772	3.82317e-34
CCND2	72.7366	0.0998312	0.0013725	7.82799e-34
PSMA3	984.575	670.167	0.680666	1.29505e-33
THBS1	148.768	32.3174	0.217233	1.37046e-33
DSTN	705.378	438.23	0.62127	2.40331e-33
NDUFB4	539.335	308.315	0.571657	1.51132e-32
RPS6	5207.61	4623.31	0.887799	1.38814e-31
TP53	70.6219	1.62782	0.0230498	5.38723e-31
CLIC1	557.609	329.29	0.59054	7.23426e-31
KPNA2	439.171	239.59	0.545551	4.42573e-30
SRSF6	981.377	688.81	0.701881	7.76848e-30
SRSF3	749.438	491.83	0.656266	9.27543e-30
LGALS1	1718.52	1347.75	0.78425	2.11489e-29
PRDX4	216.613	81.3594	0.375599	4.70392e-29
CD63	864.474	592.097	0.684922	4.88108e-29
COX17	192.311	66.4343	0.345453	9.78339e-29
PDCD5	334.561	165.573	0.494897	1.43655e-28
SNORD12C	135.479	34.4153	0.254028	1.44255e-27
TPI1	3176.18	2726.08	0.858286	1.80037e-27
TMEM14C	369.958	195.394	0.528151	1.80331e-27
ACOT9	83.9271	9.36537	0.111589	6.09758e-27
PPIC	61.4401	1.95401	0.0318035	7.09617e-27
SLC35F2	235.632	99.7784	0.42345	7.35978e-27
KRT18	198.099	74.4497	0.37582	9.53272e-27
PLK2	110.943	22.4601	0.202447	9.61645e-27
IL32	56.6278	0.0998312	0.00176294	1.68241e-26
PSMB9	136.668	37.7608	0.276295	3.60716e-26
DCBLD2	264.978	122.549	0.462489	5.78691e-26
RPL18A	1685.13	1346.65	0.799138	9.11172e-26
UPP1	110.008	23.4825	0.213463	1.08012e-25
PSMD6	184.987	68.8592	0.372237	1.38946e-25
GNG5	282.736	136.772	0.483746	1.47104e-25
CTNNAL1	132.802	36.1483	0.272198	1.90901e-25
LINC00657	1412.38	1100.08	0.778883	2.15678e-25
NPM1	3289.25	2864.57	0.87089	6.38429e-25
NDUFAB1	273.13	131.097	0.479981	7.06685e-25
SDC4	439.801	261.896	0.595488	2.41713e-24
PTMA	1515.01	1207.27	0.796875	1.0146e-23
DKK1	50.3041	0.0998312	0.00198455	1.27129e-23
YWHAZ	2497.67	2128.11	0.852037	2.20582e-23
PPIB	291.149	149.267	0.512682	2.37339e-23
NDUFS6	284.129	144.635	0.509047	2.84615e-23
CDKN3	170.477	64.1446	0.376264	4.19782e-23
HMGA2	67.2402	6.77682	0.100785	4.61622e-23
ASUN	165.424	61.9399	0.374431	5.80166e-23
NACA	1260.41	982.347	0.77939	8.31473e-23
PAK1IP1	174.648	68.713	0.393438	1.46126e-22
LINC00152	106.647	26.0919	0.244658	1.67261e-22
ATG3	172.589	67.037	0.388419	2.11748e-22
GMNN	142.76	48.5527	0.340099	3.10839e-22
EMC4	412.19	248.356	0.602528	4.30041e-22
CNN3	106.508	27.3029	0.256347	7.82436e-22
MORF4L1	1105.83	850.763	0.769343	9.12242e-22
SIVA1	170.111	67.9419	0.399397	1.08812e-21
MRPL51	623.134	426.809	0.68494	1.45116e-21
MSANTD3	70.5882	9.1604	0.129772	1.54647e-21
GGH	219.22	102.236	0.466363	2.1699e-21
DEGS1	84.3099	16.5152	0.195887	3.3961e-21
SMIM15	121.437	37.7042	0.310484	4.0781e-21
ERO1L	301.83	165.542	0.548462	5.28473e-21
PCNP	272.991	143.91	0.527161	5.48212e-21
NDC80	56.6406	4.6659	0.0823773	9.19742e-21
MRPL14	272.707	144.421	0.529583	1.27278e-20
CSE1L	324.246	184.491	0.568983	1.41832e-20
CAPZA1	2524.13	2188.31	0.866955	2.41034e-20
PFN1	197.981	90.6703	0.457975	3.08221e-20
STOML2	256.363	133.671	0.521415	3.32617e-20
DHRS7	121.536	39.2338	0.322816	4.23937e-20
CDK1	239.71	121.289	0.505981	4.726e-20
ESD	309.715	175.244	0.565823	6.23409e-20
COPS3	301.888	169.868	0.562685	6.71036e-20
UQCC1	129.852	45.8565	0.353144	1.03082e-19
TMED2	228.056	114.709	0.502989	1.62216e-19
TFG	169.011	72.3105	0.427846	2.43672e-19
ANXA5	1056.33	824.247	0.78029	2.84673e-19
RUVBL1	115.312	37.6063	0.326126	3.76731e-19
CTPS1	201.592	96.401	0.478198	4.92345e-19
HNRNPH1	954.186	734.097	0.769344	6.01233e-19
TBCA	363.717	222.7	0.612289	6.13299e-19
HSPA5	310.012	179.231	0.578144	6.22491e-19
IFITM3	2657.4	2338.61	0.880037	1.47362e-18
TEX30	131.9	49.6944	0.376759	1.81414e-18
ZNF106	223.614	114.596	0.51247	1.84435e-18
DERL2	282.237	159.443	0.564927	1.92976e-18
SNHG12	161.203	69.653	0.432082	2.15488e-18
PCNA	403.282	257.178	0.637713	2.38499e-18
TPX2	128.235	47.7325	0.372226	2.74493e-18
PAFAH1B2	662.015	479.451	0.72423	3.46221e-18
IL18	63.9889	10.7239	0.16759	4.46054e-18
GYG1	73.7335	15.6011	0.211588	5.44958e-18
ARF4	539.612	374.127	0.693326	5.72789e-18
TRMT10C	151.948	64.3564	0.423543	7.74663e-18
CACYBP	222.067	115.466	0.51996	8.68794e-18
PLOD2	37.395	0.660992	0.0176759	9.54852e-18
TMEM14B	275.115	156.752	0.569768	9.59144e-18
CKS2	585.314	415.624	0.710088	1.06281e-17
NABP1	321.997	194.712	0.604702	1.44134e-17
MRPL32	358.851	224.611	0.625918	1.47899e-17
SLC25A37	195.478	96.6339	0.494346	1.59388e-17
HLA-B	241.154	131.891	0.546914	2.35117e-17
RPS29	1269.96	1038.76	0.817947	3.68363e-17
HDAC9	35.7832	0.92855	0.0259493	5.1709e-17
PTGES3	496.057	342.626	0.690699	5.48235e-17
FXYD5	697.774	519.757	0.744878	7.27254e-17
RBBP7	112.551	40.4086	0.359024	8.05852e-17
ILF2	616.597	448.742	0.727771	9.32536e-17
EIF2S3	640.15	469.209	0.732968	1.03147e-16
KMT2A	140.54	59.2743	0.421762	1.07593e-16
AIG1	124.351	234.718	1.88755	1.11022e-16
STMN1	776.622	591.426	0.761536	1.24532e-16
NELFCD	194.143	98.7274	0.508529	1.4929e-16
ATP5B	1201.49	981.156	0.816612	1.92204e-16
EIF3I	1086.36	1423.24	1.3101	2.22045e-16
AKR1A1	124.162	233.166	1.87793	2.22045e-16
PTGFRN	123.887	232.057	1.87313	2.22045e-16
UGDH	53.3675	126.048	2.36189	2.22045e-16
RPN1	154.623	70.7072	0.457289	2.89438e-16
SEC61B	502.995	352.416	0.700635	2.9293e-16
PTRH2	130.167	53.1854	0.408593	3.0311e-16
TP63	48.3469	117.359	2.42745	4.44089e-16
MRPS18B	200.082	104.167	0.520621	4.53179e-16
HSPA4L	25.9478	78.2328	3.015	5.55112e-16
SPCS3	52.2723	123.522	2.36306	6.66134e-16
CUTA	129.956	54.7104	0.420992	8.8662e-16
RDH10	59.3299	134.746	2.27113	8.88178e-16
TUBB	498.249	351.28	0.705029	1.02894e-15
ATP5C1	603.214	443.05	0.734482	1.10949e-15
CPNE1	244.573	140.94	0.576269	1.31711e-15
RNF168	55.8183	128.819	2.30783	1.33227e-15
REXO2	155.569	73.5601	0.472846	1.96486e-15
PDE4DIP	46.2869	5.05574	0.109226	2.13235e-15
MIR4435-1HG	96.9532	33.4359	0.344867	2.13483e-15
MRPL36	443.905	306.233	0.689862	2.17838e-15
SDC1	62.6105	138.49	2.21192	2.22045e-15
DSG2	146.114	259.266	1.7744	2.55351e-15
GBAS	69.955	149.753	2.1407	2.88658e-15
EMG1	199.194	106.701	0.53566	2.90053e-15
PFDN2	169.834	84.4138	0.497038	3.05762e-15
CD47	91.4036	30.9352	0.338446	3.7515e-15
LIPH	0.0998312	8.08282	80.9649	3.77476e-15
HSD17B11	0.0998312	8.75304	87.6784	3.77476e-15
CRISPLD2	0.0998312	8.54904	85.635	3.77476e-15
MMP28	0.0998312	8.53856	85.53	3.77476e-15
COX6B2	0.0998312	8.78218	87.9703	3.77476e-15
BCAT1	2.6226	23.4913	8.95724	3.9968e-15
CMSS1	114.331	45.1801	0.395171	4.16367e-15
HAS3	29.782	83.7919	2.81351	4.44089e-15
PTPN13	4.78664	30.2637	6.32254	4.88498e-15
ARPC3	670.671	917.052	1.36737	4.996e-15
TUBB6	128.599	55.1868	0.42914	5.20929e-15
HRSP12	150.829	264.839	1.75589	5.55112e-15
NGFRAP1	341.767	222.079	0.649796	6.57218e-15
RPS7	955.012	1253.02	1.31204	7.21645e-15
CDCA3	30.9678	0.0998312	0.00322371	8.04081e-15
ROMO1	744.877	576.051	0.77335	9.1497e-15
HMCES	62.7902	14.7876	0.235508	1.09197e-14
SRP9	809.418	1079.56	1.33374	1.22125e-14
TECR	191.028	316.514	1.6569	1.68754e-14
CAMK2D	44.236	106.398	2.40524	1.9762e-14
CCNB2	181.002	95.3234	0.526642	2.06226e-14
MCM3	136.703	242.602	1.77466	2.17604e-14
HPRT1	228.487	132.031	0.577847	2.26965e-14
GSKIP	76.1182	155.395	2.0415	2.9754e-14
BNIP3	61.5309	14.2049	0.230858	3.09379e-14
SLMO2	739.227	575.383	0.778357	3.21439e-14
TIMMDC1	189.231	102.165	0.539899	3.37157e-14
MIR205HG	680.002	920.567	1.35377	4.39648e-14
SPDL1	136.093	63.6703	0.467843	5.29204e-14
RBM39	361.376	243.939	0.675028	5.3731e-14
SOD2	384.806	263.704	0.68529	5.53783e-14
NT5E	29.0252	0.67855	0.0233779	6.15822e-14
ATP6V0B	274.526	171.668	0.625327	6.63192e-14
CWC15	135.704	63.6491	0.46903	6.6585e-14
SH3BGRL3	455.005	324.366	0.712885	6.70476e-14
PPP2R3C	39.062	96.0373	2.45858	6.99441e-14
FAM171B	2.44122	21.2366	8.69919	7.30527e-14
PDK1	40.1575	4.97346	0.123849	7.60616e-14
RPL34	908.459	1188.05	1.30777	7.61613e-14
MOB1A	1229.09	1561.22	1.27022	7.80487e-14
LRRC1	9.29935	40.444	4.34912	7.90479e-14
YWHAB	550.971	409.683	0.743565	8.49467e-14
DCTN3	69.0721	19.0063	0.275166	8.71229e-14
LEPROT	390.437	269.121	0.689282	9.19504e-14
PCNXL4	37.5113	3.26378	0.0870079	9.24663e-14
AURKA	77.1524	24.754	0.320845	1.06323e-13
AAR2	75.3772	23.4165	0.310658	1.17797e-13
TPM1	114.973	49.2231	0.42813	1.19114e-13
TMSB4X	1212.04	1018.71	0.840491	1.25963e-13
ACAT1	68.4334	19.1551	0.279908	1.43077e-13
COX7C	1370.22	1168.36	0.85268	1.45752e-13
SEL1L3	0.334157	10.0574	30.098	1.76525e-13
BROX	1076.51	1380.16	1.28207	1.84075e-13
RPN2	476.928	346.442	0.726403	1.98383e-13
RAB12	5.18569	29.6218	5.71222	2.25819e-13
PSTPIP2	27.5123	75.611	2.74826	2.26485e-13
HLA-C	80.8989	27.1004	0.33499	2.34202e-13
ATOX1	308.709	202.636	0.656398	2.55203e-13
RAB7A	104.927	43.283	0.412505	2.79725e-13
LCN2	49.3452	9.01889	0.182771	3.05182e-13
SLC39A11	47.561	108.986	2.29149	3.09974e-13
CFH	0.0998312	7.87419	78.875	3.24407e-13
NEFL	0.0998312	7.7598	77.7292	3.24407e-13
SLC16A5	0.0998312	7.12337	71.3542	3.24407e-13
APRT	158.592	82.0378	0.517287	3.33546e-13
PLP2	197.38	112.031	0.567587	3.58865e-13
SUCLA2	108.774	46.1563	0.424334	3.87629e-13
TNC	10.254	41.4405	4.0414	4.1811e-13
ATP6V1H	67.0174	19.6491	0.293194	4.27285e-13
MTHFD2	129.399	226.674	1.75174	5.13589e-13
SSR2	407.396	288.234	0.707504	5.57585e-13
DPH6	61.5089	16.4785	0.267904	5.67334e-13
LSM2	88.9315	33.4888	0.376568	5.77163e-13
ERP29	87.5971	167.645	1.91381	6.63691e-13
MIR24-2	117.868	53.8908	0.457212	6.66563e-13
FAM162A	227.223	137.859	0.606713	7.40218e-13
FAM83F	2.46502	20.8954	8.47677	7.57172e-13
TMEM159	55.4042	119.387	2.15483	8.04912e-13
GABARAPL2	219.398	131.515	0.599437	8.76305e-13
CLK1	66.0665	19.7207	0.298498	8.86809e-13
NOP58	417.377	298.567	0.715341	9.39235e-13
IFT57	32.3587	2.81034	0.0868497	1.14164e-12
XRN2	201.295	117.022	0.581348	1.14448e-12
PQBP1	106.906	46.6431	0.4363	1.25152e-12
ERGIC2	217.262	130.267	0.599585	1.31639e-12
GTF2F2	189.572	108.266	0.571108	1.34381e-12
ACTR10	102.361	43.3365	0.42337	1.44258e-12
RPS19	1375.79	1714.99	1.24656	1.44462e-12
C14ORF166	333.801	227.849	0.682588	1.45238e-12
PPA1	436.309	316.333	0.725022	1.63401e-12
SNAPC5	145.364	245.772	1.69074	1.96199e-12
STRAP	202.474	119.185	0.588645	2.1408e-12
SKIL	221.137	134.421	0.607861	2.14923e-12
CTSL	229.737	141.702	0.616803	2.17977e-12
HMGN3	152.284	254.459	1.67095	2.23577e-12
ID2	1.55035	16.4133	10.5869	2.33025e-12
TEFM	54.4177	13.5375	0.248771	2.38111e-12
SEC11C	108.684	48.9577	0.45046	2.42854e-12
TMEM216	9.48736	38.6459	4.07341	2.498e-12
IL6ST	38.6869	5.28873	0.136706	2.55836e-12
ADM	25.4438	0.0998312	0.00392359	2.6273e-12
IL1B	312.877	211.873	0.677178	3.21232e-12
DHCR7	6.17342	30.1767	4.88816	3.23297e-12
NME7	74.073	25.3011	0.34157	3.24369e-12
2007-09-01	311.6	210.438	0.675346	3.3348e-12
TSC22D1	53.9699	13.2451	0.245416	3.42722e-12
NFKBIA	133.631	228.714	1.71153	3.52296e-12
PPFIA1	36.3896	87.1345	2.39449	3.68394e-12
BRIX1	353.331	246.429	0.697446	3.82142e-12
CYR61	25.0605	0.54866	0.0218934	3.92637e-12
RPL26	394.442	282.12	0.715236	4.4285e-12
PDCD6	215.369	131.423	0.610221	5.40266e-12
LSM7	93.0024	38.4709	0.413655	5.47673e-12
PSMC4	284.222	188.942	0.66477	5.60075e-12
BANF1	390.244	553.229	1.41765	5.68889e-12
SNX24	24.6965	0.911893	0.036924	5.75e-12
GJB5	35.5397	85.9327	2.41794	6.18716e-12
SLC18A2	2.18969	18.4751	8.43731	6.68021e-12
CDC20	76.0977	27.0629	0.355634	7.07707e-12
COA3	282.419	187.804	0.664982	7.12596e-12
TRA2A	471.983	352.333	0.746496	8.2239e-12
SNRPB	230.193	144.535	0.627886	8.81616e-12
ZFAND2A	78.6848	29.3524	0.373038	9.90473e-12
ATP6AP2	90.5764	37.6168	0.415305	1.02037e-11
STARD3NL	111.899	52.0783	0.465405	1.02373e-11
ARRDC3	80.1229	30.737	0.383623	1.04736e-11
CDC123	256.338	166.518	0.649605	1.06661e-11
BPGM	6.90336	31.7365	4.59725	1.11029e-11
UGP2	108.975	50.0011	0.458831	1.11411e-11
TPM3	338.59	236.981	0.699906	1.16961e-11
RAI14	55.9408	15.8313	0.283	1.17187e-11
PSMB8	138.532	72.4039	0.522651	1.28877e-11
MT1E	565.108	437.324	0.773877	1.32138e-11
ANXA3	622.243	489.906	0.787322	1.37171e-11
GBP1	27.0772	1.06163	0.0392075	1.39349e-11
NOP56	382.997	275.633	0.719675	1.40455e-11
ELMSAN1	737.521	595.455	0.807375	1.47502e-11
CKAP2L	60.6472	18.6398	0.307349	1.54398e-11
FKBP11	70.3057	24.6117	0.350066	1.55481e-11
TMEM230	484.267	365.724	0.755213	1.65254e-11
PTEN	218.093	335.812	1.53977	1.79998e-11
CD59	191.587	114.583	0.598074	1.83315e-11
CREB3	50.0403	12.4147	0.248094	1.9508e-11
SYPL1	378.092	534.071	1.41254	2.03513e-11
PER3	0.523538	10.3555	19.7798	2.05632e-11
YWHAE	858.928	709.297	0.825794	2.07336e-11
GTPBP4	185.037	109.077	0.589489	2.11022e-11
NAE1	209.728	129.965	0.619686	2.20712e-11
BLCAP	291.295	197.436	0.677786	2.21325e-11
LINC00669	7.10531	31.802	4.4758	2.27909e-11
PSMC6	281.784	189.112	0.671125	2.28281e-11
EMC7	60.093	18.6732	0.310738	2.3475e-11
DIAPH3	40.3929	7.9285	0.196284	2.37657e-11
TMEM258	257.391	384.135	1.49242	2.4439e-11
TTC22	0.0998312	6.73267	67.4405	2.48406e-11
MAP2	0.0998312	6.49517	65.0615	2.48406e-11
PEG10	0.0998312	6.70407	67.154	2.48406e-11
RPS6KA5	0.0998312	6.05453	60.6477	2.48406e-11
PCK2	0.0998312	6.76744	67.7888	2.48406e-11
GSTZ1	0.0998312	6.63569	66.4691	2.48406e-11
CASC9	0.0998312	6.34344	63.5416	2.48406e-11
CDK7	187.075	111.29	0.594895	2.61407e-11
CBX3	290.58	197.026	0.678043	2.89825e-11
GABPB1	45.8922	10.7431	0.234094	2.96604e-11
RPL37A	2675.88	2465.1	0.921231	3.0493e-11
NDUFB11	81.5174	32.4734	0.398362	3.07914e-11
NUSAP1	160.11	90.3086	0.56404	3.25313e-11
EXOSC3	59.5988	18.5503	0.311253	3.40681e-11
GLUL	11.8556	41.4326	3.49477	3.65069e-11
TRIM16L	102.681	181.282	1.76548	4.17253e-11
FAM177A1	35.7275	83.6047	2.34007	4.259e-11
SNRPD1	403.216	296.816	0.73612	4.70543e-11
FKBP9	177.973	281.098	1.57944	4.72007e-11
COPG1	70.2871	25.7231	0.365972	4.73435e-11
MRPL15	173.21	101.558	0.586332	4.88235e-11
NUDT15	54.0177	15.8307	0.293065	5.26453e-11
COX7A2	817.858	1052.83	1.2873	5.53211e-11
ELOVL5	87.959	160.056	1.81967	5.6553e-11
AIMP2	86.316	36.4297	0.42205	6.17867e-11
LAMTOR4	137.504	227.248	1.65267	7.06882e-11
EPG5	7.02339	30.3679	4.32382	7.49065e-11
RPL13A	815.868	1048.1	1.28465	7.87979e-11
CDCP1	204.079	127.794	0.6262	8.90478e-11
CNBP	299.994	208.386	0.694634	1.03184e-10
PLAUR	88.3676	38.0271	0.430329	1.04347e-10
DPM1	336.865	240.14	0.712867	1.07175e-10
YAE1D1	62.8386	21.5187	0.342444	1.10652e-10
WRB	23.7406	62.7617	2.64364	1.1134e-10
EIF6	505.395	390.198	0.772065	1.15473e-10
GPX4	228.58	148.153	0.648145	1.30727e-10
MYL6	1189.54	1030.95	0.866685	1.37873e-10
RPS21	1696.27	1518.23	0.895041	1.40577e-10
KATNBL1	59.3002	19.3601	0.326475	1.42586e-10
CD9	317.967	454.514	1.42944	1.46869e-10
RPS13	2393.86	2829.23	1.18187	1.59722e-10
ALDH2	2.35167	17.169	7.30079	1.71496e-10
VOPP1	30.0026	72.6025	2.41987	1.77682e-10
SERINC3	307.659	216.014	0.702121	1.83358e-10
MARCKS	290.252	201.077	0.692766	1.83864e-10
RPL29	1074.49	922.086	0.858159	1.88769e-10
STYXL1	61.3837	120.998	1.97117	1.95689e-10
C3	21.316	0.0998312	0.00468338	1.98729e-10
AVPI1	8.7184	33.0161	3.78694	2.28254e-10
JKAMP	218.742	141.47	0.646742	2.34677e-10
EIF3L	393.26	544.756	1.38523	2.47155e-10
MAPRE1	228.073	149.002	0.653309	2.60467e-10
CCDC82	24.1671	1.6996	0.070327	2.63635e-10
GLO1	223.227	145.922	0.653692	2.66935e-10
WISP3	2.42035	17.6582	7.29572	2.69091e-10
SH3YL1	11.6741	39.3563	3.37126	2.6915e-10
RPSA	1112.91	1383.05	1.24273	3.08592e-10
SPECC1	53.3629	16.2092	0.303754	3.13026e-10
HLA-A	150.284	86.4022	0.574927	3.28278e-10
FAM210A	182.713	112.6	0.616268	3.28584e-10
LSM3	537.581	423.708	0.788175	3.61502e-10
MOB3A	41.0377	9.93428	0.242077	3.65604e-10
HAT1	412.246	310.012	0.752007	3.82177e-10
PDIA3	73.2566	29.5488	0.403361	3.82902e-10
CCNH	116.321	60.2895	0.518303	3.85463e-10
LAMP2	269.497	185.701	0.689062	3.95782e-10
TSC22D2	84.7771	37.9517	0.447665	4.01298e-10
DDB2	14.9564	45.4685	3.04008	4.02084e-10
HTATIP2	141.959	229.102	1.61386	4.16485e-10
OLFML2A	3.86311	21.3995	5.53946	4.31099e-10
SOWAHC	34.3984	78.8765	2.29302	4.39684e-10
DNTTIP1	35.0505	6.64936	0.189708	4.51833e-10
ELP5	103.951	51.4495	0.494939	4.58396e-10
ANAPC5	125.104	67.3902	0.538672	4.81837e-10
NUF2	32.9307	5.51962	0.167613	4.87755e-10
DEK	191.538	120.46	0.628909	4.99845e-10
TOMM34	134.092	74.8284	0.558036	5.0291e-10
ATP2C1	38.7836	8.9828	0.231613	5.08978e-10
TRIP13	38.6864	8.0392	0.207805	5.52718e-10
NIT2	203.351	130.793	0.643189	5.68953e-10
GLA	87.0349	39.2395	0.450848	5.69644e-10
H2AFZ	1669.53	2009.91	1.20387	6.05381e-10
ALDOA	2422.71	2239.71	0.924465	6.30698e-10
TPD52L1	69.7068	130.706	1.87508	6.69771e-10
CSRP2	132.92	216.773	1.63086	6.87017e-10
RRM2	103.045	51.835	0.503035	7.63985e-10
JAGN1	28.0467	3.76229	0.134144	8.06214e-10
MRPL55	114.939	60.8974	0.529824	8.09762e-10
ALG5	96.0905	46.2277	0.481085	8.3769e-10
NDUFB7	116.066	61.5134	0.529986	8.95918e-10
FDFT1	113.829	190.043	1.66955	9.3775e-10
SLC39A10	19.8337	0.786126	0.0396359	9.39621e-10
PSMD14	395.765	298.645	0.754603	9.57183e-10
MORF4L2	749.604	623.961	0.832387	1.00326e-09
ADORA2B	74.659	31.8298	0.426336	1.03432e-09
TGFBI	449.581	606.54	1.34912	1.13448e-09
STON2	88.2852	155.734	1.76399	1.14489e-09
KIAA0101	166.157	258.751	1.55727	1.16605e-09
DEF8	62.5706	23.3814	0.373681	1.19188e-09
LINC00969	34.5691	77.0098	2.22771	1.20214e-09
TUBB4B	423.742	324.189	0.765061	1.29377e-09
SNRPC	365.565	272.248	0.744732	1.30637e-09
DNAJC3	207.31	135.067	0.65152	1.31809e-09
MDH2	218.49	324.064	1.4832	1.35951e-09
OTUD1	0.789683	10.8772	13.7742	1.46594e-09
XRCC4	47.9399	14.7314	0.307288	1.55786e-09
CD99	22.3658	1.38176	0.06178	1.61653e-09
NEDD4L	33.5886	6.14112	0.182834	1.63238e-09
SULT1E1	0.0998312	5.13909	51.4778	1.66518e-09
NUDT12	0.0998312	5.74617	57.5589	1.66518e-09
DDX43	0.0998312	5.53067	55.4002	1.66518e-09
MATN2	0.0998312	5.24932	52.582	1.66518e-09
HAS2	0.0998312	5.69106	57.0068	1.66518e-09
ARMCX3	0.0998312	5.75106	57.6078	1.66518e-09
MCAM	0.0998312	5.18694	51.9571	1.66518e-09
CNTN1	0.0998312	5.71939	57.2906	1.66518e-09
HCAR2	0.0998312	5.52936	55.3871	1.66518e-09
IVD	0.0998312	5.5332	55.4255	1.66518e-09
IGFBP4	0.0998312	5.93952	59.4956	1.66518e-09
CYP4F11	0.0998312	5.1792	51.8796	1.66518e-09
DLGAP5	22.3267	1.14767	0.0514036	1.68129e-09
AHNAK	151.344	238.593	1.57649	1.68558e-09
IFT52	58.9721	21.6183	0.366584	1.72717e-09
GSTO1	273.473	192.178	0.702731	1.77441e-09
PRPF39	46.0967	13.1804	0.28593	1.77646e-09
HMGN4	29.3688	4.01072	0.136564	1.83698e-09
TRAPPC13	67.9076	27.9847	0.4121	1.85565e-09
SNX5	253.55	175.779	0.69327	1.90126e-09
PSMG4	24.7602	2.3563	0.0951649	1.95588e-09
CHORDC1	89.0948	42.3902	0.475788	2.01092e-09
EIF4A2	520.667	688.653	1.32264	2.0112e-09
GPX1	76.4676	33.4819	0.437857	2.03585e-09
GOLT1B	88.9204	42.8273	0.481636	2.2269e-09
DIMT1	99.7536	50.0704	0.501941	2.26413e-09
LGALS3	63.0156	24.817	0.393823	2.46767e-09
HSPA14	31.107	5.94669	0.191169	2.50372e-09
TASP1	62.9596	24.935	0.396047	2.56283e-09
CBR1	36.5314	79.7699	2.1836	2.71396e-09
FSTL1	18.8033	0.0998312	0.00530924	2.76641e-09
MED21	77.2414	34.3997	0.445353	3.04416e-09
MYEOV2	171.403	107.816	0.629017	3.17404e-09
FAM208B	120.089	66.167	0.550985	3.25624e-09
AGA	21.1775	54.124	2.55573	3.28133e-09
ISG20	18.6287	0.0998312	0.005359	3.32188e-09
STT3A	145.244	86.6565	0.596629	3.57897e-09
SAMD9	59.7523	113.9	1.90621	3.62879e-09
EIF2B1	38.1828	9.14818	0.239589	3.87859e-09
CDH13	49.9203	16.1992	0.324501	4.07815e-09
STX8	123.399	69.5745	0.563818	4.2787e-09
MRPL49	50.9758	100.156	1.96479	4.37586e-09
HNRNPDL	782.961	661.387	0.844726	4.61992e-09
GLTP	170.468	260.871	1.53032	4.72073e-09
KIF23	95.7387	48.3233	0.504741	4.74611e-09
NCL	549.142	443.282	0.807227	5.01722e-09
ABCC5	7.0103	27.8331	3.97032	5.02236e-09
STAU1	96.8903	49.1947	0.507737	5.26384e-09
PRIM1	61.8345	24.8592	0.402029	5.45917e-09
PALLD	15.7829	44.718	2.83332	5.80373e-09
ZNF165	18.0606	0.642197	0.035558	6.02523e-09
BSG	78.8716	36.5867	0.463877	6.24395e-09
GM2A	22.8113	56.2112	2.46418	6.48313e-09
ALCAM	78.7958	36.6142	0.464672	6.53476e-09
GPN3	101.943	170.009	1.66769	6.7946e-09
EIF5A	176.76	113.558	0.642444	7.16874e-09
EZR	508.293	668.048	1.3143	7.26112e-09
ACTR3	180.338	116.2	0.644345	7.27461e-09
SLC41A2	17.8638	0.660321	0.0369641	7.40487e-09
CDK4	35.5134	8.70285	0.245058	7.91241e-09
TIMM10	201.533	134.593	0.667844	8.17318e-09
PCMT1	219.094	149.83	0.683862	8.5627e-09
GDI2	296.333	216.49	0.730564	8.57982e-09
FOXP1	29.6863	5.0006	0.168448	8.85478e-09
CASP1	83.8047	40.0667	0.478096	8.85781e-09
POLD2	105.06	56.0916	0.533902	9.384e-09
USP14	40.5656	11.4778	0.282945	9.4428e-09
TLDC1	63.9214	26.4393	0.413623	9.64635e-09
FN1	17.5377	0.0998312	0.00569238	1.04221e-08
CTNNBL1	149.03	91.6731	0.615133	1.07271e-08
BUB1B	17.5097	0.563588	0.0321872	1.07327e-08
ZIC2	31.405	6.80025	0.216534	1.0896e-08
DAAM1	113.725	63.0322	0.554251	1.15278e-08
MELK	125.181	72.5428	0.579505	1.15834e-08
IFI6	76.427	35.2163	0.460783	1.1733e-08
EIF3E	1485.24	1341.43	0.903172	1.17471e-08
SREK1	109.778	60.1286	0.54773	1.20181e-08
PIR	39.1821	81.4126	2.0778	1.2118e-08
TMEM180	2.08473	14.08	6.75388	1.2269e-08
SPCS1	391.487	302.753	0.773342	1.22865e-08
SPC25	31.2339	6.709	0.214798	1.26297e-08
ERAP2	17.3294	0.0998312	0.00576081	1.29648e-08
RNF114	64.9044	27.7327	0.427285	1.30815e-08
ALDH1L2	0.249239	6.05411	24.2904	1.30996e-08
OPTN	33.0662	7.21228	0.218116	1.31947e-08
APOO	29.2133	5.9852	0.204879	1.34527e-08
ST6GALNAC2	0.758213	9.09446	11.9946	1.34559e-08
TXNDC9	214.239	146.197	0.682403	1.41503e-08
CIB1	101.658	54.8804	0.539853	1.41911e-08
ADRM1	46.6051	15.955	0.342345	1.43758e-08
ETV5	17.2186	0.0998312	0.00579789	1.45615e-08
UBA3	101.513	54.8548	0.540371	1.53139e-08
PIGC	67.5294	29.2704	0.433447	1.53487e-08
POMP	469.601	374.74	0.797997	1.58374e-08
RND3	247.596	175.144	0.70738	1.59457e-08
BLOC1S6	78.6463	37.5535	0.477499	1.62564e-08
SNX2	130.715	77.2949	0.591322	1.65473e-08
CNIH1	404.684	315.985	0.780819	1.69924e-08
PSMD8	90.6694	46.7185	0.515262	1.78415e-08
RPS8	1539.05	1838.9	1.19483	1.85842e-08
DESI2	16.973	0.61408	0.0361799	1.8836e-08
BASP1	50.8538	18.4483	0.362771	2.00228e-08
TOMM7	502.202	405.539	0.807521	2.08783e-08
ELOVL6	42.4486	85.7595	2.02032	2.22843e-08
CRKL	21.8597	53.449	2.44509	2.27769e-08
TCP1	463.759	370.973	0.799925	2.32022e-08
RHNO1	52.1734	19.9656	0.382678	2.32531e-08
ITCH	91.4471	47.2443	0.51663	2.41354e-08
LRRC28	4.87387	21.1291	4.33518	2.62751e-08
SMAGP	16.5893	0.465901	0.0280844	2.81579e-08
PFDN4	138.192	84.9884	0.615004	2.89053e-08
ADNP	85.7569	43.0681	0.502211	2.93891e-08
MTMR2	21.9503	2.66003	0.121184	2.95039e-08
ABLIM1	25.1489	58.2814	2.31745	3.09174e-08
RNF34	60.6637	25.9057	0.427037	3.0995e-08
ATP6V0E1	708.066	599.459	0.846614	3.12841e-08
NDUFA12	660.113	838.36	1.27002	3.23386e-08
KTN1	164.666	106.119	0.644452	3.28307e-08
PLAU	112.855	64.0702	0.567721	3.35255e-08
ARF1	238.535	169.534	0.71073	3.3739e-08
CCT4	197.834	134.504	0.67988	3.39946e-08
TSTD1	33.5417	71.3392	2.12688	3.42608e-08
DGKA	9.69103	31.5031	3.25075	3.47922e-08
RPL23A	729.082	917.691	1.25869	3.56442e-08
BNIP2	218.972	315.569	1.44114	3.69942e-08
RPL41	1110.38	1351.4	1.21706	3.79169e-08
LSM10	46.8146	16.3275	0.348769	3.88695e-08
L3HYPDH	16.2701	0.678615	0.0417092	3.93429e-08
ABT1	29.8384	6.94784	0.232849	4.18467e-08
LGALS3BP	236.694	168.387	0.711412	4.28677e-08
DTX3L	55.7648	22.3514	0.400816	4.31265e-08
APOBEC3B	48.6733	93.3504	1.9179	4.5447e-08
ATP6V1D	219.171	153.773	0.701611	4.61275e-08
EEF1E1	108.385	61.8306	0.570474	4.62002e-08
MAP1B	16.1081	0.446863	0.0277416	4.66266e-08
EIF3J	65.7335	29.5508	0.449555	4.69578e-08
LAMB3	129.689	78.8834	0.608251	4.72791e-08
DTD1	61.4371	26.5518	0.432178	4.76409e-08
TMEM261	65.6899	29.2264	0.444914	4.82377e-08
RDH11	96.0977	158.86	1.65311	5.05745e-08
SQRDL	40.0603	12.6627	0.316092	5.06291e-08
CENPK	119.567	70.9388	0.593297	5.07645e-08
POLR3C	34.9878	9.17824	0.262327	5.15272e-08
DDX60	17.647	45.3073	2.56743	5.29873e-08
DYNLRB1	347.534	267.482	0.769657	5.39511e-08
TNFAIP2	87.9728	147.319	1.67459	5.49226e-08
ICT1	64.0347	28.7758	0.449379	5.59701e-08
KBTBD2	23.5086	3.44686	0.146621	5.63388e-08
SNRPF	495.532	644.582	1.30079	5.73934e-08
NEK2	15.8968	0.0998312	0.00627995	5.81814e-08
NDUFB6	249.461	180.845	0.724944	5.98747e-08
NTMT1	83.1282	42.4574	0.510745	6.01536e-08
IL7R	15.8278	0.0998312	0.00630735	6.25479e-08
PPIF	34.7374	9.59584	0.276239	6.29319e-08
XAF1	15.8069	0.0998312	0.00631566	6.39284e-08
TNFRSF12A	44.5413	15.8228	0.355239	6.45978e-08
EIF3G	93.5371	50.7344	0.542399	6.49605e-08
MRPL3	211.221	147.932	0.700366	6.59368e-08
RBMX	242.304	174.674	0.720889	6.62654e-08
GUCD1	191.504	279.378	1.45886	7.20638e-08
ARHGAP29	23.2048	3.17714	0.136917	7.46242e-08
UTP6	106.103	60.0528	0.565984	7.5987e-08
ACTN1	56.3652	23.4185	0.415478	7.62324e-08
VMP1	413.344	328.07	0.793697	7.66524e-08
MANF	30.928	7.22886	0.233732	7.89608e-08
ZNF622	39.4615	12.4187	0.314705	7.95998e-08
PHB2	60.5209	26.5222	0.438233	8.50094e-08
SFT2D1	207.015	144.032	0.695757	8.56491e-08
ITGB1BP1	90.3325	48.096	0.532432	8.87488e-08
SUCO	50.21	19.3273	0.38493	8.95466e-08
ARID5B	9.07881	29.539	3.25362	8.96043e-08
CROT	5.24645	21.6113	4.11923	9.18508e-08
RDX	144.109	91.1409	0.632444	9.18511e-08
KIAA0020	118.253	70.6055	0.597073	9.40749e-08
OCIAD1	131.787	203.12	1.54127	9.54674e-08
FHAD1	0.0998312	4.52215	45.298	9.57393e-08
LIMS3L	0.0998312	4.22412	42.3126	9.57393e-08
RASSF6	0.0998312	4.364	43.7138	9.57393e-08
BMPR1B	0.0998312	4.405	44.1244	9.57393e-08
BDH2	0.0998312	4.28759	42.9484	9.57393e-08
STARD4	0.0998312	4.10185	41.0879	9.57393e-08
AUTS2	0.0998312	4.13948	41.4648	9.57393e-08
HMGN5	0.0998312	4.65144	46.593	9.57393e-08
RARG	0.0998312	4.3468	43.5415	9.57393e-08
CYP2S1	0.0998312	4.6967	47.0464	9.57393e-08
ERVMER34-1	0.0998312	4.75458	47.6262	9.57393e-08
LINC00491	0.0998312	4.77548	47.8356	9.57393e-08
GALNT18	0.0998312	4.12866	41.3564	9.57393e-08
SSB	328.875	252.861	0.768866	9.65825e-08
ABCF1	64.5063	29.715	0.460653	9.96542e-08
PARP9	63.096	28.6002	0.45328	9.9978e-08
MED10	234.069	168.009	0.717778	1.05437e-07
HSP90AA1	2566.61	2425.25	0.944926	1.06397e-07
NME1	321.81	246.893	0.767201	1.08544e-07
FH	68.5079	32.427	0.473332	1.10285e-07
TIMM23	195.733	135.557	0.69256	1.15332e-07
CSTB	172.543	254.519	1.47511	1.16235e-07
FASTKD3	150.773	97.5916	0.647274	1.17145e-07
PEX11B	18.0619	1.77924	0.0985075	1.19902e-07
RPL18	658.887	559.871	0.849723	1.28547e-07
KITLG	3.66032	17.0211	4.65016	1.36139e-07
FAM210B	15.0515	0.0998312	0.00663264	1.41097e-07
MIS12	22.4876	3.40983	0.151632	1.44599e-07
ATP5G1	724.639	904.346	1.248	1.54264e-07
PFDN1	133.167	83.223	0.624953	1.55116e-07
THOC1	46.3872	17.2628	0.372145	1.55346e-07
DENND2C	3.6948	17.3132	4.68583	1.55808e-07
SUGT1	235.186	170.387	0.724475	1.56144e-07
SLC25A6	22.4019	3.90716	0.174412	1.56467e-07
FOSL1	115.856	69.8062	0.602527	1.60622e-07
CXCL1	14.9178	0.0998312	0.0066921	1.62326e-07
TMED7	67.8457	32.2355	0.47513	1.62963e-07
COA4	217.103	308.11	1.41919	1.6871e-07
TENM3	8.8503	28.2788	3.19524	1.7191e-07
TFAM	79.8537	41.0787	0.514425	1.7504e-07
IKBIP	17.6564	1.73437	0.0982295	1.795e-07
HIST1H2BK	20.014	2.83138	0.14147	1.88185e-07
COX6C	768.594	953.692	1.24083	1.92975e-07
MCFD2	52.0152	21.7762	0.41865	1.93923e-07
PBK	57.7671	25.6284	0.44365	1.95753e-07
POLR1C	104.148	60.2723	0.578718	1.97249e-07
ERP44	76.9104	39.8839	0.518576	2.04673e-07
LRR1	33.2056	9.02388	0.271757	2.11761e-07
SLC25A46	17.4784	1.50227	0.0859504	2.14235e-07
ITGA5	14.6511	0.632619	0.043179	2.14667e-07
MPP6	38.1336	12.6747	0.332376	2.15072e-07
PPP4R2	45.9132	17.9528	0.391016	2.15496e-07
KIAA1524	26.0314	5.17383	0.198754	2.16878e-07
GINS2	129.783	81.1712	0.625437	2.34029e-07
SCAMP3	50.2317	20.2821	0.40377	2.38953e-07
RWDD2B	95.6391	154.827	1.61887	2.41078e-07
RBL1	29.5393	7.59143	0.256994	2.48286e-07
CSTF2	53.0616	22.6227	0.426348	2.52838e-07
SRPK1	61.4361	28.383	0.461993	2.74939e-07
EMC3	157.009	104.303	0.664314	2.76851e-07
TMEM11	60.0258	27.4594	0.457459	2.77282e-07
LINC00116	34.5347	10.9923	0.318298	2.77343e-07
RPL38	1960.89	2285.39	1.16548	2.79324e-07
CCDC90B	110.522	173.687	1.57151	2.83688e-07
NUDT3	45.5033	17.0653	0.375035	2.85585e-07
MFSD1	14.3752	0.982307	0.0683335	2.86641e-07
ADSL	136.571	87.6085	0.641485	2.88378e-07
RPP40	34.4243	10.4354	0.303139	3.01891e-07
CDK5RAP1	46.8667	18.743	0.399921	3.13107e-07
MRPS10	212.545	152.251	0.716323	3.14203e-07
FXN	21.6261	3.69002	0.170628	3.18906e-07
TBC1D23	55.564	24.4487	0.44001	3.19316e-07
RIOK2	23.6169	4.25269	0.180069	3.2968e-07
TMEM41B	221.385	311.132	1.40539	3.38221e-07
POGLUT1	43.7213	16.3719	0.374461	3.43881e-07
THAP5	133.596	202.79	1.51794	3.49934e-07
CCT2	390.017	312.499	0.801245	3.51868e-07
NSA2	150.411	99.9497	0.664511	3.59732e-07
DCTN2	62.3191	29.7159	0.476834	3.71742e-07
EEF1B2	1000.01	1211.17	1.21115	3.98951e-07
IGFBP7	30.6813	8.81385	0.287271	4.04551e-07
AKAP12	14.0246	0.0998312	0.00711829	4.13906e-07
EID1	49.3838	20.8434	0.42207	4.17409e-07
MOSPD1	16.8056	1.86778	0.11114	4.17772e-07
RPL4	2312.72	2669.48	1.15426	4.25063e-07
HIF1A	116.185	71.3374	0.613998	4.26491e-07
PAK1	13.6896	36.6827	2.67961	4.28672e-07
NT5C3A	167.64	114.02	0.680149	4.33652e-07
GTF2E1	82.073	44.8865	0.546909	4.39114e-07
SAMHD1	16.7519	1.03891	0.0620175	4.40655e-07
LPIN2	4.41157	18.9895	4.30447	4.50172e-07
FAM111A	171.041	117.402	0.686397	4.52161e-07
TTC39C	71.8258	121.332	1.68926	4.64559e-07
FEZ1	13.9035	0.0998312	0.00718032	4.69942e-07
SNRPB2	161.494	109.27	0.67662	4.81632e-07
RPL19	3157.15	3593.49	1.13821	4.8475e-07
QTRTD1	33.7969	10.7149	0.317037	4.8791e-07
TNNT1	4.88401	19.7592	4.0457	4.93084e-07
VDAC1	324.18	253.696	0.782577	4.98013e-07
TPD52L2	59.0319	27.6413	0.468243	5.0651e-07
CENPF	40.0706	14.0606	0.350897	5.19541e-07
CDH3	73.517	123.507	1.67997	5.31291e-07
C1ORF116	10.4497	30.2617	2.89594	5.37817e-07
MGST3	121.774	76.4039	0.627421	5.38721e-07
PDZD8	69.1243	117.4	1.69838	5.56748e-07
TMEM126B	207.97	293.468	1.4111	5.59633e-07
MTAP	36.7938	12.0629	0.327851	5.78394e-07
C11ORF73	152.963	225.266	1.47268	5.81214e-07
SAR1A	819.747	720.917	0.879439	5.83251e-07
KRBOX4	13.6898	0.892702	0.0652091	5.87859e-07
SFT2D2	280.466	214.913	0.766271	5.8801e-07
HACL1	24.865	5.91616	0.237931	5.91136e-07
UNC50	90.4969	51.9694	0.574267	5.91292e-07
ANKRD18B	33.541	10.264	0.306014	5.92915e-07
CAMSAP2	174.92	121.269	0.693281	6.04877e-07
MIR22HG	13.6353	0.0998312	0.00732151	6.22408e-07
SOX4	38.175	13.8239	0.36212	6.64182e-07
SYS1	22.8196	4.37502	0.191722	6.66751e-07
SUB1	220.534	161.43	0.731996	6.72576e-07
EBNA1BP2	204.522	147.655	0.721951	6.88142e-07
RRAGA	22.7438	4.21683	0.185406	7.12787e-07
CKAP2	44.119	17.5333	0.397409	7.32245e-07
NXT1	26.4361	6.94477	0.2627	7.36172e-07
EXOSC5	28.1956	7.3701	0.261392	7.42206e-07
RPL11	1670.69	1955.51	1.17048	7.55567e-07
SFPQ	182.413	128.493	0.704407	7.57353e-07
PDLIM5	42.7772	80.8122	1.88914	7.59544e-07
ZFP36L2	30.4428	62.3084	2.04674	7.62808e-07
KIAA1715	24.5651	5.39073	0.219447	7.63798e-07
HINT1	987.912	884.002	0.894818	7.69347e-07
CFL1	384.974	503.741	1.3085	7.79346e-07
PRPF3	55.5286	25.8425	0.465392	7.81453e-07
ANP32E	646.019	805.951	1.24756	7.87278e-07
THAP9-AS1	57.8603	101.494	1.75413	7.93133e-07
PPL	0.673124	7.59678	11.2858	8.14386e-07
NDUFS4	360.587	288.707	0.800657	8.24226e-07
ULBP2	13.3652	0.599311	0.0448412	8.26088e-07
CASP2	141.774	210.365	1.4838	8.30662e-07
AP3S1	162.331	111.441	0.6865	8.5303e-07
ALG8	181.393	259.954	1.4331	8.82626e-07
CANX	294.405	228.208	0.77515	9.253e-07
TMX1	102.116	61.3108	0.600401	9.31277e-07
MPHOSPH9	13.2485	0.908298	0.0685583	9.33514e-07
SLC39A9	174.263	250.65	1.43834	9.48847e-07
SNX10	18.2976	2.42942	0.132773	9.58981e-07
MOB3B	13.2225	0.0998312	0.00755008	9.59299e-07
DECR1	97.2946	153.321	1.57584	9.63355e-07
EIF3B	46.64	19.0288	0.407992	9.68017e-07
HBEGF	24.2848	5.99765	0.246971	9.69854e-07
ATP5L	238.54	178.471	0.74818	9.82797e-07
SUMO1	490.077	409.658	0.835906	9.83229e-07
NADSYN1	15.984	39.5365	2.47351	9.96369e-07
SFTA1P	31.2034	9.13615	0.292794	1.00691e-06
ACOT7	57.8502	27.8998	0.482277	1.02719e-06
FLII	31.1463	9.58631	0.307783	1.05216e-06
AARS	27.4266	57.5646	2.09886	1.05767e-06
UBE2E3	79.0593	43.9093	0.555398	1.07254e-06
SF3B2	106.035	164.413	1.55055	1.0797e-06
PARP14	44.9815	18.5339	0.412034	1.10287e-06
HMGCL	28.8021	59.1794	2.05469	1.11649e-06
PTS	87.9287	50.5949	0.575409	1.12242e-06
SRI	128.147	192.578	1.50279	1.13964e-06
CLNS1A	353.174	464.027	1.31388	1.14265e-06
UBE2H	45.4078	83.7651	1.84473	1.17551e-06
TPM2	7.63621	24.175	3.16583	1.17859e-06
CERS5	24.0192	5.74669	0.239254	1.2156e-06
TOMM22	279.076	376.848	1.35034	1.21943e-06
STAG3L2	1.88995	11.9953	6.34687	1.23573e-06
WTAP	329.544	261.919	0.794793	1.25136e-06
MDK	35.6892	69.4156	1.945	1.2543e-06
PPIL1	83.8838	47.4597	0.565779	1.25708e-06
FADS1	21.7421	48.5619	2.23354	1.27036e-06
LLPH	80.0122	44.8586	0.560646	1.27495e-06
EXOC6B	11.4734	31.1975	2.71912	1.2946e-06
NDUFAF2	116.089	73.2498	0.63098	1.30217e-06
SUPT20H	50.4794	22.6397	0.448494	1.30308e-06
LAMC2	269.945	207.382	0.768239	1.31212e-06
CMC1	56.0468	26.3723	0.47054	1.32223e-06
TNFAIP3	12.9034	0.0998312	0.00773684	1.34037e-06
MLF2	65.435	33.2981	0.508872	1.40484e-06
SLC7A11	15.6176	38.821	2.48571	1.41516e-06
TIMM13	53.0889	24.8905	0.468846	1.47555e-06
DTWD1	32.3157	10.5717	0.327138	1.49627e-06
NDUFA1	1257.85	1152.33	0.916114	1.55087e-06
MED8	78.3338	43.2385	0.551977	1.55751e-06
CLDND1	164.054	114.209	0.696171	1.64203e-06
STK3	62.4512	31.0457	0.49712	1.66874e-06
C5ORF15	87.0809	50.3337	0.578011	1.69916e-06
ITGB1	191.516	138.155	0.721374	1.73141e-06
LZIC	83.7756	134.49	1.60536	1.77823e-06
UQCR10	358.242	468.277	1.30715	1.80642e-06
PCDH7	0.331678	5.86296	17.6766	1.82009e-06
GOLIM4	100.839	156.349	1.55048	1.86147e-06
GCAT	1.01614	8.88083	8.73979	1.87003e-06
SSR4	548.553	467.826	0.852837	1.88022e-06
TM9SF2	157.847	109.199	0.691804	1.89855e-06
HN1	199.781	279.68	1.39993	1.91826e-06
FUT8	31.9734	10.839	0.339	1.93333e-06
TAF1D	257.499	197.894	0.768525	1.94365e-06
EIF3D	330.451	435.685	1.31846	1.95274e-06
BCL2L13	33.4173	65.5322	1.96103	1.96877e-06
PSMF1	91.7529	54.9635	0.599039	2.01061e-06
ARGLU1	134.215	89.58	0.667437	2.01268e-06
EMP3	12.5064	0.0998312	0.00798243	2.03196e-06
PLSCR1	179.512	128.917	0.71815	2.09807e-06
NIPSNAP1	8.97293	26.6219	2.96692	2.14785e-06
TRAFD1	2.36348	12.217	5.16907	2.15798e-06
ABL2	15.1237	1.72464	0.114035	2.20421e-06
PPP4R1	56.5495	27.5117	0.486506	2.20979e-06
C1GALT1	19.478	3.87303	0.198842	2.24727e-06
RARS	261.415	201.602	0.771198	2.2614e-06
NIPAL1	12.3707	32.9387	2.66263	2.26869e-06
HSPD1	969.304	873.54	0.901204	2.39846e-06
FIGNL1	19.4055	3.2204	0.165953	2.39898e-06
NSRP1	76.0949	42.8022	0.562484	2.5342e-06
VAPA	88.7179	52.4513	0.591215	2.58987e-06
VCP	62.9914	32.8458	0.521434	2.60405e-06
TRAPPC8	8.53007	25.3165	2.96791	2.61246e-06
NHP2	109.607	69.8859	0.637604	2.62785e-06
DBNL	26.6019	7.23228	0.271871	2.66883e-06
KRT17	17.2855	40.3727	2.33564	2.6758e-06
M6PR	57.5722	28.9028	0.502028	2.68523e-06
MRPS12	37.7095	14.4879	0.384198	2.71329e-06
LIPA	67.0437	111.502	1.66313	2.72173e-06
RPL7L1	281.704	220.52	0.782808	2.74152e-06
ATP6V1F	181.047	255.387	1.41061	2.75399e-06
COX6B1	391.639	505.03	1.28953	2.86194e-06
HNRNPA2B1	910.308	817.037	0.89754	2.97441e-06
SBDS	88.4227	52.433	0.592982	2.97884e-06
EIF2S2	207.96	154.799	0.744365	3.02524e-06
KIAA1217	19.1461	3.98321	0.208042	3.03001e-06
NHSL1	26.4192	54.2947	2.05513	3.06496e-06
GNG12	85.8515	50.6446	0.58991	3.07592e-06
ERCC6L2	43.3652	18.4062	0.424447	3.17137e-06
ALDH6A1	11.425	30.8428	2.6996	3.22597e-06
DYNLL1	1364.99	1263.98	0.925995	3.31969e-06
SP100	83.1381	48.5982	0.584548	3.38633e-06
C1ORF198	19.3506	43.1629	2.23057	3.40878e-06
TIMM8B	124.524	82.4349	0.661999	3.495e-06
KLF6	31.0943	10.0116	0.321974	3.71591e-06
ELL2	60.9952	31.1841	0.511255	3.76727e-06
YBX3	299.15	237.12	0.792645	3.78101e-06
DPYSL2	87.8907	52.9388	0.602325	3.82789e-06
TOMM5	68.8199	37.9818	0.551902	3.87378e-06
CENPW	223.955	169.022	0.754714	3.92538e-06
NFE2L2	99.9675	153.226	1.53276	3.99929e-06
SP110	50.0517	23.839	0.476287	4.00211e-06
FAM83B	8.2062	24.574	2.99457	4.05088e-06
DPAGT1	41.5222	17.3836	0.418659	4.1045e-06
BNIP3L	82.7213	48.0092	0.580373	4.14102e-06
ADI1	21.434	46.2927	2.15978	4.1506e-06
PSMC2	587.89	729.205	1.24038	4.35696e-06
C12ORF45	139.117	202.91	1.45856	4.36524e-06
PDS5B	52.6503	25.864	0.491241	4.38139e-06
NUP88	63.3292	33.7474	0.532889	4.46298e-06
MRPS27	72.4123	40.8264	0.563805	4.47382e-06
ZDHHC12	48.4702	22.6882	0.468087	4.4994e-06
ACN9	18.3067	41.7505	2.28061	4.52314e-06
CMAS	33.9225	12.5279	0.369308	4.58043e-06
CLCA2	0.0998312	3.74579	37.5212	4.59171e-06
NPL	0.0998312	3.50726	35.1319	4.59171e-06
SLC39A8	0.0998312	3.74074	37.4707	4.59171e-06
ELOVL4	0.0998312	3.34288	33.4853	4.59171e-06
RPL23P8	0.0998312	3.2402	32.4568	4.59171e-06
ZNF138	0.0998312	3.44091	34.4673	4.59171e-06
ARMCX6	0.0998312	3.90086	39.0745	4.59171e-06
MPP7	0.0998312	3.62034	36.2646	4.59171e-06
SHANK2	0.0998312	3.82807	38.3454	4.59171e-06
ALDH3B1	0.0998312	3.00581	30.1089	4.59171e-06
PLBD1	0.0998312	3.89459	39.0117	4.59171e-06
TMEM116	0.0998312	3.22982	32.3528	4.59171e-06
SLFN13	0.0998312	3.03115	30.3627	4.59171e-06
MRPL45P2	0.0998312	3.99736	40.0412	4.59171e-06
PYCR1	0.0998312	3.29983	33.0541	4.59171e-06
NDUFV2	0.0998312	3.78999	37.964	4.59171e-06
TMEM246	0.0998312	3.64902	36.5519	4.59171e-06
CNPY3	11.7175	0.480266	0.0409871	4.64477e-06
ZBTB14	0.855455	7.62254	8.9105	4.68359e-06
ERBB2IP	45.593	20.7225	0.45451	4.71385e-06
DLEU1	29.1505	9.10161	0.312228	4.80745e-06
TMEM69	111.799	72.7671	0.650875	4.8131e-06
CAST	123.71	82.2139	0.664568	4.83943e-06
NEDD1	38.6128	71.1984	1.84391	4.91626e-06
RPS14	3324.13	3226.36	0.970587	4.96774e-06
SNRPE	248.647	192.263	0.773238	5.06954e-06
FZD6	50.9122	88.8364	1.74489	5.12684e-06
LIMA1	198.192	147.106	0.742243	5.5012e-06
NAA50	61.6161	32.3937	0.525735	5.53549e-06
TOP2A	83.3144	49.2912	0.591628	5.67369e-06
ARCN1	48.0787	22.4149	0.466213	5.70521e-06
VPS35	275.71	217.483	0.78881	5.74223e-06
PMEPA1	14.142	1.88756	0.133472	5.7904e-06
EIF4EBP1	35.1059	13.4635	0.38351	5.79154e-06
NOP16	402.101	334.725	0.83244	5.7924e-06
CASC5	18.4128	3.24927	0.176468	5.84853e-06
TES	185.569	136.276	0.734368	5.86936e-06
FAM208A	235.945	181.289	0.76835	5.89562e-06
KANSL1	95.5446	59.8292	0.626192	5.99851e-06
ITGA2	56.1443	28.5054	0.507715	6.05613e-06
MRPS35	104.025	66.4036	0.638344	6.06757e-06
ZCCHC9	37.9962	15.5008	0.407957	6.12917e-06
P4HA1	85.6267	51.1969	0.597908	6.17039e-06
FBXO32	11.4355	0.635303	0.0555554	6.24187e-06
MNAT1	79.325	46.7333	0.589137	6.33815e-06
POLR2L	230.135	176.835	0.768396	6.36614e-06
ALG14	40.8192	17.9475	0.439682	6.47844e-06
HARS	65.2026	35.1154	0.538559	6.62107e-06
MROH1	30.3088	10.4312	0.344164	6.62131e-06
UBE2G1	129.975	88.4737	0.680699	6.64446e-06
APOBEC3C	206.63	283.238	1.37075	6.71677e-06
H3F3B	1116.24	1321.99	1.18432	6.72637e-06
MAT2A	28.7014	9.36628	0.326335	6.73235e-06
COPS5	194.023	144.652	0.745542	7.07029e-06
UXT	100.026	63.3435	0.633272	7.10898e-06
VKORC1	25.3586	7.46951	0.294555	7.13003e-06
PSMG2	238.559	184.056	0.771532	7.23735e-06
SS18	81.5477	48.0979	0.589813	7.25221e-06
BCLAF1	113.118	74.9935	0.662968	7.49002e-06
DUSP12	33.1902	12.0883	0.364213	7.67113e-06
MORN2	68.7841	38.3819	0.558005	7.6909e-06
ZBTB8OS	302.212	396.098	1.31066	7.71354e-06
DDX10	37.6463	15.0502	0.399778	7.73701e-06
TJP2	21.8096	5.86838	0.269073	7.77564e-06
ZNRD1	21.7917	5.84327	0.268142	7.89227e-06
MPHOSPH6	153.858	109.183	0.709632	7.99139e-06
DDX5	651.95	573.495	0.879661	8.02029e-06
NDUFS7	23.5102	6.48041	0.275643	8.06532e-06
MPC2	87.5196	53.5683	0.612072	8.07084e-06
GPR176	11.1891	0.0998312	0.00892218	8.08071e-06
MRPS33	156.855	222.025	1.41549	8.09235e-06
BRI3BP	43.2648	19.2265	0.444392	8.35896e-06
SNX3	118.776	79.0694	0.6657	8.37542e-06
GUSB	1.22771	8.8251	7.18824	8.42344e-06
SURF2	21.7012	5.21914	0.2405	8.50711e-06
WBSCR22	103.85	156.81	1.50996	8.5293e-06
CAP2	11.1343	0.0998312	0.00896607	8.55813e-06
PLS1	5.93789	19.935	3.35726	8.71769e-06
KIAA1551	29.9053	10.2385	0.342364	8.88798e-06
ALG11	13.6837	1.7669	0.129125	9.07629e-06
TYMS	15.8804	2.19856	0.138445	9.24178e-06
EI24	57.975	30.5355	0.526701	9.57427e-06
APMAP	204.211	154.13	0.754756	9.73575e-06
MSRB1	10.3468	27.5915	2.66668	9.76559e-06
MPC1	38.7328	16.6777	0.430584	9.84327e-06
MFAP1	49.8766	24.4029	0.489265	1.00013e-05
BORA	23.5317	48.4787	2.06015	1.00437e-05
UBR2	28.1478	9.90556	0.351912	1.01686e-05
ZDHHC4	10.9679	0.0998312	0.00910212	1.01888e-05
MAPK1IP1L	147.354	104.235	0.707377	1.04159e-05
GTPBP8	28.106	9.8058	0.348886	1.04887e-05
FST	40.0638	17.0749	0.426191	1.0525e-05
TIMM9	32.7076	12.6453	0.386619	1.07452e-05
POLR2K	397.181	332.691	0.837632	1.08033e-05
TMEM167A	108.636	71.5253	0.658394	1.08357e-05
BUB1	35.6647	14.2657	0.399994	1.0905e-05
GOT1	52.7567	89.3104	1.69287	1.12027e-05
UMPS	38.5171	16.2561	0.422049	1.13219e-05
GNL3	181.272	134.574	0.742384	1.13446e-05
RBM3	89.1931	55.3453	0.620511	1.14866e-05
HIGD1A	200.252	151.151	0.754804	1.17161e-05
TPM4	251.143	197.827	0.787705	1.17858e-05
ISCA2	19.4984	4.51287	0.231449	1.19068e-05
STIP1	204.178	278.052	1.36181	1.19503e-05
CTSB	134.213	93.7951	0.698855	1.2123e-05
PLEKHA1	22.3839	46.2628	2.06679	1.2222e-05
TMEM40	17.5828	3.95866	0.225144	1.22471e-05
TMEM39A	21.2587	5.94453	0.279629	1.22666e-05
TSFM	63.9961	35.6015	0.556307	1.24157e-05
SOAT1	29.425	10.308	0.350316	1.25906e-05
LAPTM4B	98.3452	148.392	1.50888	1.26938e-05
PSMA4	1160.5	1365.81	1.17692	1.29585e-05
IFNGR1	152.466	109.679	0.719368	1.29899e-05
TGFBR2	10.6901	0.982593	0.0919162	1.36324e-05
POLR3F	15.4556	2.10666	0.136304	1.37083e-05
MAPKAPK5-AS1	11.7275	29.0733	2.47906	1.37863e-05
PNN	78.9348	47.9046	0.606888	1.38051e-05
C9ORF156	10.6287	0.596237	0.0560966	1.45375e-05
MPZL3	73.6195	116.435	1.58158	1.45458e-05
GAS5	1286.36	1197.98	0.931293	1.45664e-05
TUBGCP4	22.7641	6.78505	0.29806	1.46634e-05
SUN1	106.613	70.5588	0.661822	1.52013e-05
ERH	219.382	169.73	0.773674	1.52363e-05
COQ3	51.8277	26.2441	0.506372	1.52776e-05
DAXX	27.5909	9.90911	0.359144	1.53476e-05
UTP15	20.9696	5.62772	0.268375	1.55626e-05
ARL4C	22.6785	6.25374	0.275756	1.5698e-05
EDF1	375.247	313.888	0.836486	1.57197e-05
BAZ1A	54.0277	90.5247	1.67552	1.5979e-05
TIMM22	49.0459	24.5698	0.500954	1.617e-05
CLN5	10.5196	0.945008	0.0898334	1.62999e-05
ARHGAP11A	36.4813	15.4581	0.423726	1.66605e-05
TAF11	24.2624	7.33545	0.302338	1.67471e-05
TMEM33	218.614	294.279	1.34611	1.68104e-05
TAF1B	15.2199	2.79941	0.183931	1.70493e-05
MX1	10.4735	0.99764	0.0952536	1.71057e-05
METAP1	80.1092	124.439	1.55337	1.71165e-05
MRPL50	407.781	344.962	0.845949	1.72502e-05
PIGT	103.907	68.2885	0.657206	1.735e-05
CCNDBP1	20.8285	5.47201	0.262717	1.74742e-05
HOMER2	3.32437	13.0737	3.93267	1.76967e-05
DTYMK	60.7267	33.0316	0.543939	1.77669e-05
ETS1	10.4339	0.294654	0.0282401	1.78308e-05
STK4	55.505	29.3319	0.528456	1.79388e-05
ZFP90	2.47776	11.3531	4.582	1.81907e-05
ATP6V1A	123.809	85.1284	0.687577	1.82054e-05
PEA15	22.49	6.31891	0.280965	1.82382e-05
WAC	46.1283	22.8698	0.495788	1.825e-05
EZH2	13.1248	31.6411	2.41079	1.83978e-05
ORC6	113.213	76.7048	0.677526	1.856e-05
PARD6B	55.4407	29.8849	0.539043	1.8574e-05
CLTA	72.0417	42.9945	0.5968	1.88593e-05
IMP4	73.2839	43.5811	0.594688	1.89381e-05
MTFR2	30.3776	11.9922	0.394772	1.90287e-05
NCAPG	27.2808	9.77266	0.358224	1.92735e-05
PDGFC	36.2453	15.7788	0.435334	1.94279e-05
RSL24D1	148.983	107.52	0.721695	1.9602e-05
PPP2R1B	18.9075	4.86978	0.257558	1.96864e-05
SNHG3	153.502	111.447	0.726031	1.98993e-05
LTB4R	0.301546	4.8682	16.1441	2.02028e-05
CDV3	212.827	164.734	0.77403	2.04831e-05
SEC22C	28.7445	10.6209	0.369493	2.05368e-05
CHAC2	2.93096	12.6501	4.31603	2.05532e-05
SNX7	37.5667	16.4674	0.43835	2.08603e-05
CUL2	16.9761	3.14885	0.185487	2.09443e-05
CASP4	252.225	200.844	0.796288	2.13675e-05
ARL4D	2.94328	12.4017	4.21357	2.14506e-05
WDR73	27.1235	9.27413	0.341922	2.16261e-05
TTC9C	31.1832	58.8988	1.8888	2.18794e-05
ASAP1	41.6942	19.474	0.467068	2.20052e-05
RCL1	10.2069	0.443014	0.0434034	2.26199e-05
POFUT1	25.4739	8.77335	0.344406	2.28067e-05
SERPINE1	58.9345	32.4565	0.550721	2.30707e-05
TEX264	12.7279	1.89238	0.148679	2.30985e-05
PIK3C3	31.5944	12.6752	0.401186	2.31622e-05
SFN	48.6341	82.0087	1.68624	2.33664e-05
SEC61A1	12.7141	1.64752	0.129582	2.34111e-05
MIR4426	89.3336	135.969	1.52204	2.34428e-05
RIOK1	40.1605	18.4277	0.458852	2.40174e-05
KANSL2	81.4095	50.4599	0.619829	2.41962e-05
CLTC	78.9124	48.0012	0.608285	2.46696e-05
MEA1	165.303	122.464	0.740847	2.48158e-05
DST	136.039	193.762	1.42431	2.48333e-05
PTRHD1	28.4746	10.2888	0.361333	2.49e-05
TOR1A	28.461	10.8159	0.380026	2.51418e-05
TRPT1	15.8572	35.3117	2.22685	2.5424e-05
RBM7	34.3862	14.8783	0.432682	2.54823e-05
MGME1	184.139	139.478	0.757458	2.67998e-05
ACOT8	10.0387	0.0998312	0.0099446	2.69789e-05
KMT2E	151.009	211.632	1.40146	2.71248e-05
HCCS	12.5367	1.31319	0.104748	2.78301e-05
PLCD3	0.539387	5.0069	9.28257	2.79802e-05
NDUFAF3	44.0328	21.3444	0.484739	2.80912e-05
ORMDL1	79.814	49.4075	0.619033	2.8586e-05
FARSB	207.244	160.124	0.772634	2.86257e-05
C1QBP	74.8532	45.8205	0.612138	2.91155e-05
NSMAF	21.8699	6.26603	0.286514	2.97899e-05
CEP57	58.4407	32.0079	0.547698	2.98135e-05
SPAG7	83.3527	52.7627	0.633005	3.01842e-05
BCKDHB	0.812246	6.86202	8.44821	3.06455e-05
IFIT3	31.1833	12.4616	0.399624	3.0654e-05
ATF2	38.3539	17.6374	0.45986	3.09255e-05
PTBP2	59.631	33.3542	0.559344	3.12678e-05
TMEM107	12.4154	1.55495	0.125244	3.13178e-05
PUF60	79.6089	49.8295	0.625928	3.13448e-05
RAB18	144.179	104.051	0.721678	3.14065e-05
SNHG15	118.855	82.3004	0.692442	3.14269e-05
SERPINB1	73.439	44.7039	0.608722	3.16155e-05
DNAJA2	123.469	86.1472	0.697725	3.17711e-05
EPB41L2	9.87666	0.877548	0.0888506	3.19736e-05
ETHE1	9.87439	0.0998312	0.0101101	3.20499e-05
ECD	51.8072	27.8899	0.53834	3.21182e-05
ANKEF1	16.4389	3.23602	0.196852	3.35877e-05
RAE1	229.748	181.295	0.789105	3.38097e-05
YES1	21.701	6.61397	0.304777	3.40231e-05
NARF	23.3249	7.14702	0.306412	3.44111e-05
CCDC12	40.9501	19.3718	0.473058	3.45161e-05
VPS25	303.308	249.572	0.822834	3.49275e-05
IRF2BP2	96.217	63.6445	0.661469	3.52446e-05
SLC35B1	150.496	110.423	0.733726	3.71896e-05
MCM2	14.3718	2.50003	0.173954	3.72474e-05
ST7	19.8959	5.9455	0.298831	3.73876e-05
SPRYD7	12.2244	1.64886	0.134883	3.77126e-05
SHCBP1	9.71043	0.0998312	0.0102808	3.80585e-05
ETV6	27.8269	10.3408	0.37161	3.94052e-05
RABAC1	18.0821	4.90065	0.271022	3.95091e-05
RBM6	42.072	20.752	0.49325	3.99803e-05
MRPL39	162.665	121.606	0.747585	4.02744e-05
OSER1	289.798	237.931	0.821025	4.04207e-05
PGM1	9.64309	0.0998312	0.0103526	4.08413e-05
CHMP2A	128.371	182.52	1.42182	4.16558e-05
MRPS22	135.354	97.9949	0.723989	4.17934e-05
LINC00998	116.188	167.844	1.44459	4.18036e-05
NUDC	143.327	104.731	0.73071	4.1905e-05
HEXB	29.2405	11.4675	0.392179	4.19384e-05
EYA3	45.0442	76.5436	1.6993	4.23036e-05
CERS2	12.1004	1.58362	0.130873	4.25391e-05
PTGR1	227.588	301.971	1.32684	4.28886e-05
CSNK2A2	308.709	396.767	1.28525	4.29144e-05
SRPK2	22.913	45.9068	2.00353	4.29234e-05
VPS72	34.9939	15.596	0.445678	4.34655e-05
GOSR1	30.6589	12.8936	0.42055	4.37094e-05
COMMD4	108.608	74.6447	0.687286	4.44063e-05
B4GALT1	176.853	134.646	0.761344	4.50785e-05
DCXR	16.3264	35.9046	2.19918	4.54438e-05
DNTTIP2	218.8	172.736	0.78947	4.55239e-05
HN1L	77.5133	48.3232	0.623418	4.63229e-05
TIPARP	54.9858	30.4544	0.55386	4.70949e-05
VPS29	573.035	698.075	1.21821	4.72578e-05
COPB2	276.206	225.099	0.814968	4.75481e-05
C1GALT1C1	109.577	75.3801	0.687918	4.7901e-05
RAB30	1.19139	7.55668	6.34272	4.86733e-05
HEBP1	9.47456	0.0998312	0.0105368	4.87308e-05
MOB4	56.1585	31.4944	0.560813	4.98801e-05
DUSP14	21.2079	6.70916	0.316352	5.00568e-05
SKA3	15.9645	3.42525	0.214554	5.08508e-05
NUDCD2	137.061	99.0767	0.722867	5.09168e-05
RGS10	40.294	19.7999	0.491385	5.10896e-05
CTNNB1	138.163	100.642	0.728432	5.1559e-05
RTN3	69.7281	108.448	1.5553	5.18992e-05
NUP153	14.0046	2.76782	0.197636	5.21479e-05
TMCO1	85.7001	55.5232	0.647878	5.23634e-05
ZC3H13	45.632	23.195	0.508305	5.25858e-05
LRTOMT	9.02753	23.4441	2.59695	5.26732e-05
EIF4B	109.315	75.9909	0.695157	5.28956e-05
C12ORF43	11.8672	1.71714	0.144696	5.33458e-05
PPWD1	69.8346	42.9155	0.614531	5.34713e-05
ELK3	31.8069	13.1807	0.414399	5.36486e-05
LYRM4	53.4386	29.481	0.551679	5.38957e-05
RAB1A	135.75	98.1026	0.722671	5.39793e-05
ARPC2	1180.54	1103.58	0.934813	5.43163e-05
CEP55	19.4188	5.90144	0.303904	5.49651e-05
NRM	9.35385	0.968924	0.103586	5.53025e-05
CHCHD6	9.35265	0.0998312	0.0106741	5.53721e-05
RAB9A	21.0684	6.23553	0.295966	5.58072e-05
HUS1	35.9952	16.9788	0.471696	5.61385e-05
SWI5	71.4359	110.382	1.54519	5.62702e-05
FGD5-AS1	110.3	76.1092	0.690021	5.65903e-05
LINC00704	9.32506	0.0998312	0.0107057	5.69961e-05
DDX3X	121.843	86.6147	0.710872	5.71901e-05
AP2S1	110.235	76.4337	0.693372	5.79877e-05
NEDD4	19.3499	5.76135	0.297746	5.80981e-05
DNM1L	50.6857	27.3783	0.540158	5.8755e-05
SEMA3A	36.6885	64.8214	1.7668	5.90297e-05
UCHL3	33.0897	14.1883	0.428783	5.91907e-05
TIMP1	235.156	188.847	0.803071	6.12201e-05
FYB	19.2834	5.62762	0.291838	6.12884e-05
UQCRB	58.4533	93.9906	1.60796	6.15277e-05
TSPYL1	221.221	292.526	1.32233	6.19482e-05
ISCU	29.5663	54.5146	1.84381	6.20192e-05
SERF2	154.559	115.192	0.745293	6.20735e-05
PRDX6	381.511	325.057	0.852024	6.30237e-05
TRAF3IP2	17.9221	37.6901	2.103	6.36315e-05
NCOA5	9.2175	0.0998312	0.0108306	6.37972e-05
ETS2	15.3175	33.8841	2.21212	6.38959e-05
IMMP2L	2.82898	11.9816	4.23531	6.39445e-05
KLHL42	9.21123	0.0998312	0.010838	6.42178e-05
FASTKD5	17.4975	4.32144	0.246975	6.44234e-05
FRMD8	103.476	150.777	1.45711	6.45535e-05
SLC38A6	13.7663	2.81669	0.204608	6.48379e-05
TUBGCP5	9.19819	0.26466	0.028773	6.51011e-05
BUB3	370.794	315.067	0.849708	6.51035e-05
PFKP	45.2417	23.8399	0.526945	6.54278e-05
CAB39	75.5104	47.6458	0.630983	6.56274e-05
ACO2	8.00298	21.834	2.72823	6.5722e-05
BBS4	5.79365	17.4312	3.00868	6.5935e-05
SAV1	20.8517	6.89816	0.33082	6.60439e-05
MMD	11.6429	1.90944	0.164001	6.63071e-05
RPL36	1470.84	1693.03	1.15106	6.64826e-05
FAM107B	11.6328	1.45702	0.125251	6.6959e-05
DNAJB14	35.4069	62.3152	1.75997	6.72789e-05
TNFRSF10A	11.6272	1.50055	0.129055	6.73207e-05
KLF3	9.79169	24.1217	2.46348	6.99769e-05
C2ORF47	9.12529	0.0998312	0.0109401	7.02701e-05
RAP2B	328.038	416.811	1.27062	7.10378e-05
PIAS2	28.4424	11.1155	0.390807	7.23853e-05
TEX10	36.959	17.2317	0.466237	7.28401e-05
MORN4	4.79977	15.2112	3.16916	7.38734e-05
ADPRM	13.6109	2.12726	0.156291	7.4706e-05
BIRC2	28.3915	11.1995	0.394466	7.4929e-05
BLZF1	62.914	37.8583	0.601746	7.49479e-05
DFNA5	32.7038	14.8241	0.453284	7.57871e-05
CBR4	31.9583	57.7712	1.8077	7.63801e-05
OSBP	29.1122	53.361	1.83294	7.70072e-05
DTL	15.4851	3.50567	0.22639	7.71409e-05
PPP1R18	20.6485	6.17219	0.298917	7.73015e-05
TMTC3	67.3728	104.726	1.55443	7.80537e-05
PDHA1	90.6868	60.6196	0.66845	7.83266e-05
AASDHPPT	43.5731	22.0767	0.506658	7.92442e-05
DNAJB11	114.01	80.8264	0.708943	7.95504e-05
HSPE1	419.255	362.552	0.864754	7.97873e-05
ARL2BP	25.3082	9.29265	0.367179	8.00289e-05
AMOTL1	17.2287	4.90161	0.284503	8.05597e-05
ITPA	78.6714	50.6659	0.64402	8.06312e-05
DKC1	249.234	202.635	0.813031	8.09568e-05
RPL21	3073.46	3009.57	0.979214	8.0987e-05
TMEM189	88.1694	58.6931	0.665686	8.30796e-05
ATPIF1	647.227	582.898	0.900609	8.33538e-05
POLR2M	11.3965	1.47918	0.129792	8.41565e-05
FAT2	0.409842	4.75425	11.6002	8.53159e-05
POLD3	32.8174	58.4964	1.78248	8.53244e-05
NDUFS8	141.161	104.209	0.738229	8.58878e-05
BRD2	33.911	15.3357	0.452233	8.60441e-05
DDX27	53.8119	30.9655	0.575439	8.61464e-05
HILPDA	19.535	39.1195	2.00253	8.6156e-05
STAM	20.5081	6.48694	0.316311	8.61601e-05
TIMM17B	26.7049	10.3417	0.387258	8.62745e-05
SNAP23	44.7392	23.1458	0.51735	8.64838e-05
TOMM70A	20.5003	6.4781	0.316001	8.66837e-05
FRMD6	38.0342	18.0293	0.474028	8.69624e-05
SURF4	35.2794	16.2858	0.461625	8.73333e-05
KLF7	68.7648	42.1434	0.612862	8.74069e-05
FHL2	74.8525	47.6506	0.636594	8.76704e-05
IL1A	124.032	89.3349	0.720256	8.87684e-05
TVP23B	299.208	249.826	0.834956	9.06174e-05
TBRG4	98.55	67.8335	0.688316	9.08695e-05
TRPM7	11.3093	1.86941	0.165299	9.15627e-05
CYB561A3	31.4726	56.3914	1.79176	9.20823e-05
APLP2	135.292	99.9277	0.73861	9.22217e-05
RPL30	1011.3	1183.92	1.17068	9.34168e-05
CCDC167	56.1726	32.8874	0.585471	9.41692e-05
ATP6V0D1	58.6804	34.4412	0.586929	9.4602e-05
DEPDC1B	8.82863	0.0998312	0.0113077	9.58936e-05
AP1M2	38.8214	66.7727	1.72	9.64546e-05
GLRX2	8.82157	0.0998312	0.0113167	9.66061e-05
LARP4	44.5384	23.7659	0.533604	9.66174e-05
ASPH	70.9751	44.7595	0.630636	9.71391e-05
RPL10	601.96	726.489	1.20687	9.72564e-05
DAP	47.0926	25.2826	0.536871	9.9906e-05
SIGMAR1	52.2331	29.8746	0.571948	0.000100557
SNAI2	15.17	3.21488	0.211924	0.000101316
NFX1	13.2747	2.93026	0.220741	0.000101441
STT3B	54.7426	31.1483	0.568995	0.00010226
CORO1C	105.215	73.3144	0.696807	0.000102712
SNX4	8.756	0.0998312	0.0114015	0.000103478
ARHGAP5	33.0711	58.2326	1.76083	0.000104015
ANXA8L1	10.0537	24.8505	2.47179	0.000104593
CENPL	15.128	3.04716	0.201424	0.000105051
EIF1B	59.6783	35.5775	0.596155	0.00010691
NCAPH	8.72414	0.918384	0.105269	0.000106991
NDUFS5	1061.14	1237.04	1.16577	0.00010702
VWA9	85.3877	126.488	1.48134	0.000108604
CHEK1	29.26	12.8792	0.440165	0.000110875
RTFDC1	323.799	273.903	0.845904	0.000111536
PSMD12	362.9	310.071	0.854425	0.000111825
ZWILCH	68.0541	104.414	1.53428	0.000111998
TPD52	23.3097	8.41526	0.36102	0.000112177
MTCH1	23.3025	8.89103	0.381548	0.00011276
NDUFA4	343.089	431.842	1.25869	0.000113503
DIRC2	8.66692	0.0998312	0.0115187	0.000113603
RAP2C	113.017	80.4478	0.711818	0.00011362
CSTF1	83.8335	55.4027	0.660866	0.000113843
NSUN2	38.8988	19.4677	0.500471	0.00011584
BBX	50.6755	28.2801	0.558063	0.000116077
RNF141	39.0883	66.5301	1.70205	0.000116497
VIMP	109.475	77.0208	0.703546	0.000117329
RQCD1	1138.68	1068.99	0.938792	0.000117998
TMOD3	48.0634	26.4277	0.54985	0.000118708
CENPQ	23.1826	8.33387	0.359488	0.000122959
ZNHIT3	79.2884	118.357	1.49274	0.00012332
AGTRAP	131.013	96.663	0.737813	0.000123547
GLIPR1	65.5498	40.8023	0.622463	0.000123705
TUBA1B	315.709	399.012	1.26386	0.000124543
HSCB	12.0349	27.4102	2.27756	0.000126158
PSMD10	183.291	143.45	0.782637	0.000126453
UROD	81.189	53.8177	0.66287	0.000126936
SNX12	21.5837	7.2393	0.335406	0.000127555
C11ORF54	6.67236	18.2063	2.72861	0.000128108
NELFE	38.71	19.4374	0.50213	0.000129198
CHD1	36.0054	17.4507	0.484667	0.000129209
TMEM161B	13.0049	2.57763	0.198204	0.000129548
TXNIP	0.714932	5.74939	8.04186	0.000129838
SNAPIN	83.5088	55.2368	0.661449	0.000129979
PSMD5	72.7357	46.5723	0.640295	0.000130174
HAUS6	29.0025	12.568	0.433344	0.000131252
FAM219B	3.54186	12.4685	3.52033	0.000134475
ASNSD1	41.3042	21.8873	0.529907	0.000134476
ZNF217	12.9618	2.38966	0.184362	0.000134705
MAP7D3	33.1848	15.9854	0.481708	0.000134985
ASB8	8.50232	0.552592	0.0649931	0.000134992
CKMT2-AS1	8.48787	0.0998312	0.0117616	0.000137052
POLR1D	82.1894	54.4896	0.662976	0.000137188
REL	5.60799	16.3898	2.92258	0.000137751
SOX9	37.2148	18.3373	0.492742	0.0001409
ADK	223.208	180.605	0.809135	0.000142145
MAP4K5	16.5355	4.83952	0.292674	0.000142796
SEC22A	22.9683	8.22528	0.358114	0.00014346
RNF14	10.8333	1.94243	0.179302	0.000144935
TTF1	47.6719	26.4924	0.555723	0.000145759
DNMT3A	14.7407	3.4327	0.232872	0.000146609
RABIF	10.8164	1.78557	0.165081	0.000147318
NFKBIZ	14.7311	3.1784	0.215762	0.000147827
GNPNAT1	19.786	6.41459	0.324198	0.000149917
DBI	474.229	579.337	1.22164	0.000150698
ENO1	3612.85	3566.31	0.98712	0.000152044
TMEM99	22.8788	8.97526	0.392297	0.000152983
SCD5	4.59848	14.7384	3.20507	0.000153619
ORAOV1	2.65396	10.8795	4.09937	0.000154658
ALKBH3	28.7475	12.1234	0.421719	0.000154989
MRPL10	34.3293	59.9631	1.7467	0.000155175
ANLN	90.126	61.3982	0.681248	0.000155947
DARS2	34.3246	16.5393	0.481848	0.00015601
RFC3	46.2448	25.0212	0.541061	0.000156817
CCT3	439.688	385.357	0.876433	0.000157392
PTTG1	553.621	495.123	0.894335	0.00015843
C6ORF48	99.4023	69.5151	0.699331	0.000158786
GUK1	73.4744	47.249	0.643067	0.00015907
FIBP	103.189	147.564	1.43004	0.000159132
DNAJC7	134.749	100.746	0.747656	0.000159143
PPP6C	75.8679	49.3177	0.650048	0.000159371
OGT	79.4306	52.9768	0.666957	0.000160441
AEN	8.33654	0.878496	0.105379	0.000160605
EOGT	8.32812	0.0998312	0.0119872	0.000162028
GUSBP1	19.6751	6.02682	0.306317	0.000163135
OSBPL2	25.757	10.6005	0.411557	0.000165228
SRPRB	356.747	306.05	0.857891	0.000165861
COPS6	315.288	397.781	1.26164	0.000168586
CD82	19.6205	6.55866	0.334276	0.000170053
UBE3A	25.6961	10.998	0.428002	0.000172202
TCEAL4	132.253	98.8622	0.747523	0.000172266
FRG1B	32.7739	15.5299	0.47385	0.00017367
SEC23B	73.2467	47.8709	0.653557	0.000175275
CROCCP2	0.0998312	2.3972	24.0126	0.000176488
SORT1	0.0998312	2.34537	23.4934	0.000176488
PKP1	0.0998312	2.56997	25.7431	0.000176488
PPARG	0.0998312	2.86145	28.6629	0.000176488
HPSE	0.0998312	2.31978	23.237	0.000176488
MAP3K5	0.0998312	2.1279	21.315	0.000176488
FOXQ1	0.0998312	2.79496	27.9969	0.000176488
MTRNR2L9	0.0998312	2.23774	22.4152	0.000176488
SAMD9L	0.0998312	2.63376	26.3821	0.000176488
CTHRC1	0.0998312	2.20514	22.0886	0.000176488
GALNT12	0.0998312	2.16851	21.7218	0.000176488
C9ORF84	0.0998312	2.68864	26.9318	0.000176488
TSPAN7	0.0998312	2.06274	20.6623	0.000176488
KLHL13	0.0998312	2.04856	20.5203	0.000176488
GABRE	0.0998312	2.61418	26.186	0.000176488
TSC22D3	0.0998312	2.12793	21.3153	0.000176488
ANO1	0.0998312	2.33274	23.3669	0.000176488
TMPRSS4	0.0998312	2.852	28.5682	0.000176488
BARX2	0.0998312	2.45128	24.5543	0.000176488
CRADD	0.0998312	2.08775	20.9128	0.000176488
STARD5	0.0998312	2.18448	21.8817	0.000176488
RAPGEFL1	0.0998312	2.07283	20.7634	0.000176488
ZFP36	0.0998312	2.435	24.3912	0.000176488
LYPD3	0.0998312	2.15826	21.6191	0.000176488
BMP7	0.0998312	2.00779	20.1119	0.000176488
SYCP2	0.0998312	2.28189	22.8575	0.000176488
SLC4A11	0.0998312	2.77214	27.7683	0.000176488
FBLN1	0.0998312	2.21527	22.1902	0.000176488
SLC35G2	0.0998312	2.64843	26.5291	0.000176488
NELFA	0.0998312	2.6683	26.7281	0.000176488
APCDD1L-AS1	0.0998312	2.15683	21.6047	0.000176488
PTPN1	27.0983	11.154	0.411611	0.000178305
MRE11A	24.1677	9.0231	0.373353	0.000178348
NME4	8.23216	0.0998312	0.012127	0.00017917
ARHGEF28	8.23127	0.0998312	0.0121283	0.000179337
SLC25A11	25.6346	10.2289	0.399027	0.000179532
PDIA6	162.223	125.463	0.773398	0.000179622
SNRPD2	659.219	786.339	1.19283	0.000180125
CFLAR	31.3287	14.6405	0.46732	0.000180243
MRPS18A	36.7826	18.1401	0.493171	0.000181171
SELT	159.941	123.85	0.774351	0.000183335
ALDH7A1	14.9136	31.4797	2.11081	0.000185215
ALDH9A1	31.2703	14.1234	0.451654	0.000186894
DHX9	71.8946	46.985	0.653527	0.000186972
RAP1B	55.9726	33.5396	0.599214	0.000191296
FAM92A1	84.8839	57.5031	0.677432	0.000193112
DCLRE1C	33.968	16.85	0.496053	0.000193218
DRG2	21.0192	7.61679	0.362373	0.00019344
C6ORF62	1182.62	1116.89	0.944416	0.000194004
EPRS	165.913	222.809	1.34293	0.000195713
BTBD6	4.19357	13.446	3.20634	0.000198809
CTSD	11.1212	25.54	2.29652	0.000199238
OAS2	8.121	0.0998312	0.012293	0.000201307
SREBF2	2.29437	9.1849	4.00324	0.00020449
G3BP1	393.354	342.969	0.871909	0.000206952
KDM1A	18.3744	36.7549	2.00033	0.000210899
TTK	28.2675	12.0772	0.427248	0.000211463
TRIM27	8.0429	0.980485	0.121907	0.000218477
RNASEH2B	20.8505	7.39054	0.354454	0.000218891
LINC00493	115.691	84.7707	0.732732	0.000219622
RICTOR	60.6031	37.8476	0.624516	0.000220866
KPNA1	14.2512	3.91558	0.274754	0.00022285
SLC1A5	56.8776	88.2908	1.5523	0.000224993
NHP2L1	314.833	395.556	1.2564	0.000225327
UQCRC1	170.208	133.911	0.786746	0.000228008
EIF2B3	87.9713	60.7862	0.690978	0.000228196
RHOC	110.943	80.0842	0.721852	0.000235001
GALK2	7.97276	0.0998312	0.0125215	0.000235141
PRR4	7.96625	0.0998312	0.0125318	0.000236751
SNRPG	902.725	840.786	0.931386	0.000237239
SMIM4	20.7228	7.95826	0.384033	0.000240288
KIF18A	29.4627	13.3461	0.452983	0.000242018
METTL1	30.8501	14.6532	0.474982	0.000242331
MBD4	30.8456	14.4703	0.46912	0.000243004
CETN3	44.0942	24.5895	0.55766	0.000246892
DDB1	25.5167	46.8309	1.83531	0.000246999
MB21D2	7.92206	0.478298	0.0603755	0.000247972
FAM98B	12.2802	2.40976	0.196231	0.000248993
WDR36	40.1805	21.3245	0.530717	0.000250344
WDR76	10.2642	1.58809	0.154721	0.000250442
TXNL1	229.56	188.211	0.819874	0.000250468
RB1	14.1002	3.18398	0.225811	0.000253413
ANKLE2	12.2541	2.03393	0.16598	0.000254901
PRRC2C	104.987	75.285	0.717091	0.000256155
RMDN3	7.87968	0.0998312	0.0126695	0.000259235
SEPHS1	7.87772	0.525422	0.0666972	0.000259768
OAT	336.641	289.524	0.860035	0.00025978
REEP3	145.021	196.966	1.35819	0.000263177
P4HA2	84.0331	57.371	0.682719	0.000269492
DHRS1	10.732	24.7	2.30153	0.000274524
MRS2	7.81741	0.0998312	0.0127704	0.000276715
IQGAP1	130.758	98.1174	0.750373	0.000277565
TMEM144	2.38674	9.64723	4.04201	0.000278426
AIP	27.8171	12.8615	0.462358	0.000282245
GLUD1	53.4209	83.2457	1.5583	0.000284426
IFT74	41.2457	22.0154	0.533763	0.000284481
ZFAS1	614.57	558.878	0.909381	0.000285518
PFN2	262.95	334.278	1.27126	0.000286465
ACO1	7.78386	0.726659	0.0933546	0.000286617
UCK2	21.9494	8.6852	0.395692	0.000296137
MRPS9	99.9822	71.6905	0.717032	0.000297426
RBX1	114.777	84.9894	0.740473	0.000298655
GOLGB1	35.9076	18.3024	0.509709	0.000299357
ZNF326	51.2929	30.4657	0.593956	0.000301129
SOGA1	7.7316	0.0998312	0.0129121	0.000302754
TMEM222	10.061	1.35454	0.134633	0.000304263
PAPD4	18.8482	6.48051	0.343827	0.000304591
PVT1	13.8681	3.66643	0.264379	0.00030861
ACTR6	40.5558	66.4192	1.63772	0.000311828
RHOBTB3	23.6686	43.328	1.83061	0.000314629
LRP11	10.8372	24.5031	2.26102	0.000315943
CAP1	258.51	216.415	0.837163	0.000316484
NEMF	61.0169	38.9137	0.637752	0.000317873
VIPAS39	8.37336	20.8943	2.49533	0.000318193
NANS	38.4244	20.5901	0.53586	0.000320065
PRKAR2A	42.3131	23.7244	0.560687	0.000320321
BLVRB	29.4589	51.3765	1.74401	0.000322909
C7ORF73	234.11	300.003	1.28146	0.000323154
ABCF2	33.1338	56.2668	1.69817	0.000323565
CCNB1IP1	81.4007	118.593	1.45691	0.000325595
ZW10	7.64372	0.0998312	0.0130605	0.000331959
TMEM170A	108.776	79.8919	0.73446	0.000334104
NOL11	144.618	111.939	0.774029	0.000334738
CAND1	33.0324	16.3086	0.493714	0.000336123
TMEM45A	7.61306	0.0998312	0.0131131	0.000342799
MAD2L1BP	49.7602	29.2342	0.587501	0.000345726
THOC7	145.616	112.098	0.76982	0.000345728
SMIM12	63.2414	40.1849	0.635422	0.000346651
TCF12	11.9076	2.74936	0.230892	0.00034763
KIF4A	15.4403	4.27693	0.276998	0.00034838
MT1X	119.196	164.57	1.38066	0.000348996
KMT2C	157.701	123.152	0.780921	0.000350252
MPLKIP	40.8522	22.2429	0.544472	0.000350993
GSR	6.09066	16.5278	2.71363	0.000351752
U2SURP	80.9816	55.9512	0.690912	0.000355251
TWISTNB	50.9245	30.2252	0.59353	0.000359682
ELP6	38.203	20.2704	0.530598	0.000361367
COPS2	63.1385	40.1836	0.636436	0.000362544
MRPL37	84.4275	58.8173	0.696661	0.000362742
LIX1L	7.55742	0.0998312	0.0132097	0.000363384
POP4	20.1406	7.62284	0.378481	0.000366591
CCT5	690.41	634.032	0.918341	0.000366609
TRAPPC2	34.1712	17.3647	0.508168	0.000377471
UFM1	107.269	78.0978	0.728055	0.000379082
LSM5	136.412	104.982	0.769595	0.000382333
USP1	45.7755	26.8031	0.585535	0.000385128
SGOL1	7.49943	0.578149	0.0770924	0.000386151
GMFB	38.0573	20.2628	0.532428	0.000391277
BAG2	44.7316	71.0874	1.5892	0.000392614
EIF1AX	49.498	29.1263	0.588434	0.000392653
ATF6	108.292	79.629	0.73532	0.000393629
UBE2R2	31.4118	15.8499	0.504583	0.000394302
SMC3	94.5875	67.7916	0.716708	0.000396497
TSPAN3	53.1733	32.3463	0.608318	0.000400443
WBP11	41.8427	23.5613	0.563093	0.000409771
CCNT1	53.1016	32.5268	0.612539	0.000414102
EIF4G1	46.861	27.2899	0.582358	0.000419753
WDR43	122.727	92.1916	0.751191	0.000420277
KPNA3	43.0522	24.4573	0.568085	0.000423987
RIF1	39.2058	21.1682	0.539925	0.000424123
DYNC1LI1	18.4002	6.41781	0.34879	0.000425415
CCS	2.07382	8.11158	3.91143	0.000430657
PAQR7	23.3268	42.4465	1.81965	0.000430799
TBK1	33.9317	17.6996	0.521623	0.000432821
LYPLA1	205.789	168.406	0.818342	0.000435272
MGAT1	7.37665	0.947115	0.128394	0.000439178
PROCR	54.2194	83.0345	1.53145	0.000439751
HIST1H2BD	7.34834	0.0998312	0.0135856	0.000452404
UBE2L6	157.877	124.703	0.789871	0.000453958
GGPS1	39.6338	64.1322	1.61812	0.000454259
ATP2B4	19.1669	36.7083	1.9152	0.000456887
GEMIN6	111.222	82.895	0.745309	0.000458794
TJP1	54.0968	33.9167	0.626962	0.000461277
MRPL9	32.4859	16.8469	0.51859	0.00046204
C11ORF31	15.0802	4.65985	0.309004	0.000465363
CASC4	28.3995	13.5878	0.478453	0.000468227
NUDT5	184.947	149.333	0.807435	0.000473216
ZNF75A	9.57682	1.18289	0.123516	0.000483161
EBP	395.911	349.088	0.881733	0.000494034
CWC27	69.5327	46.4231	0.667644	0.000501095
SUCLG1	145.44	113.006	0.776992	0.000502127
TCF7L2	25.5063	11.2752	0.442053	0.000502758
OAS1	51.3522	79.7391	1.55279	0.0005043
YIPF3	40.1548	22.5241	0.560931	0.000507031
C1ORF174	115.38	86.1687	0.746825	0.000512627
CLPTM1L	30.9607	15.5039	0.500761	0.000514569
RRP36	9.4902	1.97947	0.20858	0.000524719
OXSM	14.9284	4.76887	0.31945	0.000525492
FGFR1OP2	26.8039	12.6394	0.471551	0.000534916
CCDC53	136.3	183.279	1.34467	0.000535913
COMT	43.7341	69.7213	1.59421	0.000539923
SPAG1	7.17444	0.0998312	0.0139148	0.000542842
TAF9B	40.0172	22.5449	0.56338	0.000544836
PSMB1	1270.85	1452.04	1.14257	0.000545306
TRIO	13.1887	3.60493	0.273335	0.000547087
ARPP19	58.5533	37.3603	0.638056	0.000553147
C12ORF75	30.9306	52.4547	1.69588	0.000554538
TOR1AIP2	219.744	182.291	0.829558	0.00056167
DDX21	186.425	151.728	0.813879	0.00056379
IGF2BP3	7.11952	0.0998312	0.0140222	0.000575
ALDH1B1	33.4223	17.3723	0.519784	0.000577643
RNF115	13.1226	3.8331	0.292099	0.000578209
NMI	66.8135	44.3965	0.664483	0.000578582
CDKN2AIPNL	37.3176	20.4229	0.547274	0.000583579
PDXK	20.1373	37.3544	1.85498	0.000585076
TSEN15	30.7343	15.4013	0.501111	0.000587498
LIN7C	151.766	201.378	1.3269	0.00058912
TSR2	55.9735	35.2064	0.628984	0.000594186
PAXBP1	29.5687	50.2886	1.70074	0.000603266
MPZL2	29.5727	50.9992	1.72454	0.00060501
MINA	11.2646	2.15004	0.190866	0.000615823
MED7	34.6041	18.7621	0.542193	0.000621393
ARNTL2	26.5554	12.9391	0.487247	0.00062428
MRRF	135.847	105.375	0.77569	0.000628818
ZNF770	20.8658	8.00359	0.383574	0.000629548
CMPK1	57.0293	36.1001	0.63301	0.000635846
KRCC1	18.1563	34.0835	1.87722	0.000652434
OLR1	6.98986	0.0998312	0.0142823	0.00065869
NIP7	123.493	94.2933	0.763551	0.000662336
PITRM1	6.97696	0.939609	0.134673	0.000667652
TNFAIP8	70.9625	103.623	1.46025	0.000673319
NBN	58.0284	37.3539	0.643717	0.000695255
PIGL	14.576	4.15856	0.285301	0.000695721
YME1L1	50.7221	31.5667	0.622345	0.000706562
NDUFAF1	27.7129	13.3189	0.480604	0.000710965
C15ORF57	6.91281	0.0998312	0.0144415	0.000714082
HIP1	0.374611	3.13248	8.36195	0.000724487
ITFG1	16.124	5.9508	0.369063	0.000726459
TRIM8	6.89492	0.815345	0.118253	0.000727598
PGK1	745.043	693.386	0.930665	0.000735159
DDX55	11.0637	2.46551	0.222846	0.000735529
TM4SF1	252.235	317.331	1.25807	0.000738806
SLCO3A1	12.8331	26.704	2.08087	0.000741389
PRC1	57.8747	37.2227	0.643161	0.000743019
XRCC6	544.994	648.471	1.18987	0.000747197
GUF1	9.60269	21.0538	2.19249	0.000757931
RAB5A	35.526	19.5605	0.550596	0.000763204
TTC19	44.3622	26.2114	0.590851	0.000774264
LRRC58	21.9932	9.89608	0.44996	0.000781608
DUT	26.1831	12.2556	0.468071	0.000785588
FOCAD	20.5419	8.5866	0.418004	0.000785946
NDRG3	40.5728	23.7395	0.585109	0.000786293
SMURF2	38.0284	21.94	0.576936	0.000789504
GSK3B	10.9792	2.30347	0.209803	0.000792457
METTL17	34.1593	18.1501	0.531338	0.000793205
TIMP2	6.80839	0.0998312	0.014663	0.000796661
UBA6-AS1	2.26502	8.04533	3.552	0.000798762
KDELR2	97.1194	71.9742	0.74109	0.000802375
BTN2A1	6.79769	0.0998312	0.014686	0.000805643
ATF4	137.603	183.121	1.3308	0.000810753
CNDP2	23.3473	10.2883	0.440663	0.000815183
EXOSC4	10.9429	2.27633	0.208018	0.000818176
SYNCRIP	269.992	231.643	0.85796	0.000818427
FAIM	37.9522	21.0718	0.555218	0.000821418
RIMKLB	6.77762	0.0998312	0.0147295	0.000822773
ATAD5	10.9207	2.89197	0.264814	0.000834339
HENMT1	12.6825	3.68187	0.29031	0.000834489
TRMT6	46.6807	28.5193	0.610945	0.000835157
SLC29A1	6.76288	0.0998312	0.0147616	0.000835581
STEAP2	6.75424	0.798716	0.118254	0.000843179
CLK4	6.74383	0.0998312	0.0148033	0.000852431
SHFM1	990.532	1140.85	1.15175	0.000854438
C1ORF123	35.3247	57.1864	1.61888	0.000855083
SUV39H2	6.73839	0.0998312	0.0148153	0.000857304
SLC39A7	14.3121	4.26993	0.298343	0.000857344
CSPP1	17.4455	6.13306	0.351556	0.000858163
FAM118A	1.83648	7.64814	4.16457	0.000860845
TUBG1	134.487	179.334	1.33347	0.000878558
IQCB1	31.3522	16.4483	0.524631	0.000882571
ZNF281	40.332	23.7216	0.588157	0.000887735
DUSP6	77.3974	54.3462	0.702171	0.000892356
GMPS	124.698	96.9316	0.777329	0.000898094
ANAPC7	46.1756	71.4416	1.54717	0.000898116
YEATS4	27.3101	13.5102	0.494695	0.000905474
ME1	7.24583	17.0086	2.34736	0.000905902
EFCAB14	148.966	196.673	1.32025	0.000906337
FAT1	6.05576	15.6468	2.58379	0.000910066
EDEM1	40.0202	63.4154	1.58459	0.000917019
RFC5	63.6175	93.8351	1.47499	0.000918652
CNOT10	15.8138	5.25151	0.332083	0.00091871
SCRN1	24.5514	11.0608	0.450516	0.000919826
TMEM2	6.65856	0.997706	0.149838	0.000932112
FBXW7	17.8488	33.4719	1.87531	0.000936572
RPL22L1	51.3168	32.839	0.639927	0.000937635
PPP2CA	54.9152	35.7884	0.651702	0.000946345
FAM188A	6.64396	0.562787	0.0847066	0.000946485
POLR3GL	5.50139	14.2694	2.59378	0.000952843
SMYD2	12.5179	3.61041	0.288419	0.000956482
RABL3	12.5166	3.01621	0.240977	0.000957535
LYRM5	6.632	0.0998312	0.015053	0.00095842
PTRF	92.0539	67.8861	0.737461	0.000962143
C19ORF43	51.2552	32.4461	0.633031	0.000963873
CNOT7	103.285	77.7224	0.752501	0.000975352
VEGFC	8.83384	1.70978	0.193549	0.000978304
ZFP36L1	71.341	49.3934	0.692356	0.000985295
HLA-E	91.9817	67.5331	0.734202	0.000986105
RPL14	1083.25	1032.35	0.953016	0.000988056
RAD23B	71.3129	49.4213	0.69302	0.000995979
SNUPN	17.2399	6.57653	0.381471	0.000996174
NFU1	58.3745	38.3058	0.656207	0.000999119
WNT3	73.4825	105.185	1.43142	0.000999153
PPP1R11	31.1274	16.0124	0.514415	0.00100129
KRT7	6.58984	0.0998312	0.0151493	0.00100172
HBP1	22.2048	39.0517	1.75871	0.00100769
PLEK2	36.2437	20.9784	0.578816	0.00102976
MTG2	12.4245	3.70952	0.298565	0.00103332
MRPL11	48.7849	74.9748	1.53684	0.00103486
NAA10	20.1284	8.10669	0.402749	0.00104075
CTNND1	48.7971	74.8716	1.53435	0.0010415
CHEK2	9.85067	21.6056	2.19331	0.00104321
TNIP1	8.75717	1.30609	0.149145	0.00105184
CMC2	127.456	99.0492	0.777122	0.00105578
DNAJC15	59.4228	39.7151	0.668348	0.00105916
NCAPD3	12.3933	3.27643	0.264371	0.00106029
PTGR2	1.06914	5.95171	5.56684	0.00106248
SLC11A2	12.3879	3.40607	0.274951	0.00106499
LRRFIP1	118.581	91.127	0.768478	0.00107001
NLRP1	2.85379	9.66732	3.38754	0.00107759
ERGIC3	530.828	485.764	0.915105	0.00109638
KIFAP3	10.608	2.67087	0.25178	0.00109815
MRPL16	103.327	141.731	1.37167	0.00109851
RECQL	33.5529	18.751	0.55885	0.00110169
IDH3G	38.6443	22.3366	0.578006	0.00110198
MAP4K4	36.1012	20.8697	0.57809	0.00110908
HNRNPU	119.566	92.555	0.774091	0.00110948
RPS23	136.055	107.185	0.787804	0.00111198
TBPL1	54.5234	35.3953	0.649177	0.00112104
CGRRF1	22.8468	10.1396	0.443807	0.00112314
DDX6	53.3102	34.3328	0.64402	0.00112813
AP5M1	54.5016	35.4405	0.650265	0.0011316
PAN3	48.4691	30.7898	0.635246	0.00113328
GPATCH4	97.2069	72.8686	0.749624	0.0011342
CTCF	22.8209	10.8333	0.474707	0.00114174
SLC30A9	22.3611	39.2906	1.7571	0.00114194
SLC25A28	4.46818	12.2316	2.7375	0.00114513
TBC1D7	8.66325	1.00095	0.11554	0.00114942
FNIP1	50.8411	32.8801	0.646722	0.00115917
ACSL4	29.5489	15.6362	0.529165	0.001162
TRAPPC11	3.39619	10.6593	3.13859	0.00116277
TACC1	12.2801	3.6848	0.300064	0.00116406
ACTG1	2173.92	2134.46	0.98185	0.00116545
HSPB11	310.079	271.142	0.87443	0.00116754
LINC00963	13.9315	27.7324	1.99063	0.00117075
CLPP	13.8722	4.38066	0.315787	0.00121134
TP53BP1	12.2309	3.59983	0.294323	0.00121217
SLC2A1	31.3405	51.849	1.65438	0.00122246
NOSIP	21.2966	9.55929	0.448864	0.00123549
RNF216	19.8693	8.57996	0.431819	0.0012391
AZI2	24.0714	11.0839	0.460459	0.00123953
CYSTM1	113.652	87.5529	0.770359	0.00124383
CNOT1	54.6802	81.2725	1.48632	0.00124503
TRAPPC2L	196.047	163.102	0.83195	0.00124552
ANXA4	65.1144	94.1172	1.44541	0.00125759
TTC32	6.36682	0.0998312	0.0156799	0.00126547
CDC5L	72.9795	51.5827	0.70681	0.00127298
CYFIP1	12.1711	3.22966	0.265354	0.00127323
FAM129A	10.0153	21.7537	2.17205	0.00127988
CHMP2B	48.1982	30.4986	0.632776	0.00128102
GLS	35.7709	20.3939	0.570127	0.0013159
CCNC	150.673	121.217	0.804502	0.00131958
HELLS	136.517	108.461	0.794491	0.00132551
PTBP3	664.163	776.616	1.16931	0.00134236
KIF15	6.30993	0.667001	0.105707	0.0013432
PBDC1	136.46	108.808	0.797364	0.00134648
RPL15	1028.19	980.036	0.953166	0.00135589
GNAS	362.16	322.784	0.891276	0.0013591
SEPHS2	16.8055	6.63847	0.395018	0.00136195
TAX1BP1	230.644	196.32	0.851184	0.0013685
TMEM17	1.97876	7.43807	3.75896	0.00137438
CENPI	6.27888	0.0998312	0.0158995	0.00138762
PLIN3	10.3328	2.92896	0.283462	0.00139677
PGD	56.5209	83.0074	1.46861	0.00140179
TMX4	8.44866	1.09169	0.129215	0.00140717
CDKAL1	19.6771	8.97103	0.455912	0.00140926
TXNRD1	250.851	312.882	1.24728	0.00143599
RPL39	285.905	352.454	1.23276	0.00143672
NAMPT	69.1782	48.9051	0.706944	0.00144333
TGIF2	6.24111	0.0998312	0.0159957	0.00144365
POC5	8.41884	1.17241	0.13926	0.00144724
ARHGAP12	8.41811	1.62486	0.19302	0.00144822
GOLGA8A	6.23787	0.53896	0.0864012	0.00144856
CLDN7	12.1099	24.3209	2.00835	0.00145751
XBP1	34.6737	55.3996	1.59774	0.00147352
KIF20B	39.3013	23.3618	0.594428	0.00148024
MRPL21	243.138	303.68	1.249	0.00148341
TIMM21	185.682	154.352	0.83127	0.00148793
RALA	21.0085	9.78276	0.465657	0.00148954
ACBD6	23.7715	11.3728	0.478421	0.00149059
MED27	55.0284	36.3621	0.660788	0.00150069
DOCK5	90.7072	67.756	0.746974	0.00151308
CHMP5	294.075	257.963	0.877203	0.00152312
PSMD2	371.806	332.233	0.893567	0.00152587
GRN	44.1092	27.5879	0.625446	0.00156584
TLK1	280.33	244.461	0.872048	0.00157738
NUPL2	84.9404	62.6141	0.737153	0.00157738
CBY1	17.0224	31.3236	1.84014	0.00158275
UACA	32.8687	18.1105	0.550994	0.00158613
NUCB2	98.4091	74.0458	0.752428	0.00158624
THAP1	6.14987	0.97348	0.158293	0.00158851
HMGN1	87.7666	121.375	1.38293	0.00159316
PRMT3	32.5107	52.0142	1.59991	0.00159363
HIST1H1C	10.1805	2.47302	0.242918	0.00159493
FAM172A	6.13827	0.587733	0.095749	0.00160794
PGAP2	11.5316	23.1723	2.00947	0.00161162
DDX3Y	6.13063	0.0998312	0.016284	0.00162087
ESF1	71.1437	50.4821	0.709578	0.00163999
SPOCK1	6.11591	0.320218	0.0523583	0.00164607
COMMD1	100.513	76.9187	0.765262	0.001651
FAM83D	6.09856	0.0998312	0.0163696	0.00167628
RAC1	160.533	131.255	0.817618	0.00167893
SEH1L	88.1374	65.4684	0.742799	0.00168153
NRG1	19.2311	34.1385	1.77517	0.00168345
RABEP1	13.442	4.46356	0.33206	0.0016929
MRPL33	213.793	181.195	0.847527	0.0016975
SLPI	160.484	131.104	0.816926	0.00169971
CS	120.269	94.7278	0.787633	0.00172025
LGALSL	3.04372	9.50038	3.12131	0.0017217
TMEM44-AS1	6.0612	0.0998312	0.0164705	0.0017432
MBOAT2	28.121	46.414	1.65051	0.00175598
EXT2	14.9416	5.77479	0.386491	0.00176209
CXORF56	20.7424	9.03151	0.435412	0.00176807
PANK2	51.0682	33.514	0.65626	0.00177075
UNG	13.6594	26.031	1.90572	0.00177665
NAP1L1	271.333	236.481	0.871552	0.0017853
IFRD1	27.4723	14.5052	0.527993	0.00178883
ODF2	14.9193	5.97876	0.400741	0.00179134
RPL8	2463.8	2435.14	0.98837	0.00179149
PGM2	33.4644	53.457	1.59743	0.00179329
HMGB1	356.382	318.711	0.894296	0.00179976
CDC42	538.505	496.742	0.922446	0.00180747
MED31	23.4527	11.5861	0.494021	0.00181048
C21ORF33	32.7157	52.7116	1.6112	0.00181088
ERBB3	0.224279	2.25737	10.065	0.00181623
ABHD10	14.8956	5.02656	0.337453	0.00182289
PIGV	3.6029	10.4178	2.8915	0.00183686
CCBL2	28.1933	46.3578	1.64429	0.00184319
ITGAV	19.2679	8.24792	0.428066	0.00184941
HAUS1	154.885	200.556	1.29487	0.00184948
[truncated: 1,644 more rows]

## Sheet: cluster3_VS_all
GENEID	median.all	median.cl	fc	pv
ENO1	3612.85	5111.71	1.41487	0
RPS8	1539.05	2172.94	1.41187	0
PRDX1	2205.88	3282.92	1.48826	0
RPL5	3641.66	6083.97	1.67066	0
F3	2764.14	610.348	0.220809	0
ATP5F1	499.202	787.43	1.57738	0
S100A11	3907.66	5635.88	1.44226	0
ILF2	616.597	963.311	1.5623	0
SNRPG	902.725	1277.91	1.41562	0
GPN1	154.035	294.414	1.91134	0
PPP1CB	1486.66	305.686	0.20562	0
CALM2	3077.81	4005.67	1.30146	0
HSPD1	969.304	1461.87	1.50817	0
ATG3	172.589	343.735	1.99164	0
RUVBL1	115.312	238.262	2.06624	0
CNBP	299.994	587.005	1.95672	0
FGFBP1	130.416	362.488	2.77948	0
H2AFZ	1669.53	2274.76	1.36251	0
FST	40.0638	109.502	2.7332	0
CCNB1	161.587	560.313	3.46757	0
TAF9	775.795	1164.79	1.50141	0
COX7C	1370.22	1966.86	1.43543	0
PTTG1	553.621	898.915	1.6237	0
NPM1	3289.25	4553.73	1.38443	0
NOP16	402.101	671.138	1.66908	0
GNB2L1	2603.01	3726.19	1.43149	0
HIST1H4C	1764.69	2798.48	1.58582	0
RPS18	5137.44	7400.77	1.44056	0
MRPS10	212.545	379.134	1.78379	0
HSP90AB1	3392.68	4705.96	1.3871	0
SNHG5	425.385	693.45	1.63017	0
COQ3	51.8277	139.85	2.69836	0
TCP1	463.759	756.462	1.63115	0
PSMB1	1270.85	1726.44	1.35849	0
GGCT	680.773	1080.78	1.58758	0
ZDHHC4	10.9679	62.9431	5.73885	0
MRPL32	358.851	576.364	1.60614	0
CAV1	871.241	1532.31	1.75876	0
SSBP1	898.34	1321.19	1.4707	0
VDAC3	369.62	827.891	2.23985	0
SDR16C5	4.66583	38.4463	8.23997	0
MRPL13	497.16	775.384	1.55963	0
DNAJA1	1427.29	2247.13	1.5744	0
ANXA1	3993.69	5577.43	1.39656	0
CKS2	585.314	990.846	1.69285	0
RPL35	2536.57	3268.5	1.28855	0
RPL12	2187.97	3112.79	1.42268	0
RPL7A	1830.77	2733.22	1.49294	0
ACOT9	83.9271	206.525	2.46076	0
RPS4X	1431.24	2189.46	1.52976	0
SLC25A5	1930.65	2976.35	1.54163	0
NDUFA1	1257.85	1840.19	1.46297	0
RPS4Y1	322.678	656.81	2.0355	0
ATP5C1	603.214	919.372	1.52412	0
DKK1	50.3041	212.84	4.23106	0
CDK1	239.71	469.652	1.95925	0
RPS13	2393.86	3183.89	1.33003	0
LDHA	4715.69	6587.87	1.39701	0
MMP1	0.0998312	32.386	324.408	0
IL18	63.9889	157.197	2.45663	0
HSPA8	2949.1	5207.9	1.76593	0
HYLS1	2.88097	29.7237	10.3173	0
PUS3	1.71476	24.8762	14.5071	0
CCND2	72.7366	192.327	2.64415	0
GAPDH	4257.51	5435.29	1.27664	0
MRPL51	623.134	944.732	1.5161	0
CDCA3	30.9678	109.545	3.5374	0
EMG1	199.194	360.513	1.80985	0
ARHGDIB	75.9785	199.176	2.62147	0
LDHB	2146.31	4091.21	1.90616	0
PTHLH	34.3126	119.525	3.48341	0
NACA	1260.41	2009.05	1.59397	0
ATP5B	1201.49	1795.26	1.49419	0
DYNLL1	1364.99	2169.79	1.5896	0
RAN	1708.99	2912.79	1.70439	0
DLEU1	29.1505	101.63	3.48638	0
RPL21	3073.46	5236.62	1.70382	0
ESD	309.715	567.921	1.83369	0
PSMA3	984.575	1669.35	1.69551	0
PSMB5	1237.45	1940.69	1.56829	0
RPL36AL	967.63	1409.78	1.45694	0
CDKN3	170.477	404.064	2.37019	0
GPX2	0.0998312	11.3815	114.008	0
IFI27	2561.65	524.668	0.204816	0
CCNB2	181.002	386.765	2.1368	0
MT2A	2690.18	3494.45	1.29896	0
COPS3	301.888	534.226	1.76962	0
AURKB	109.085	255.396	2.34125	0
NME1	321.81	538.264	1.67262	0
KPNA2	439.171	942.466	2.14601	0
RPL18A	1685.13	2726.51	1.61798	0
PSMC4	284.222	498.993	1.75565	0
EXOSC5	28.1956	107.99	3.83004	0
NAA20	916.482	1345.49	1.46811	0
EIF6	505.395	774.384	1.53223	0
UBE2C	238.524	472.807	1.98222	0
RPL3	2095.43	2963.89	1.41446	0
HNRNPDL	782.961	1169.88	1.49418	0
TTI2	4.17639	32.0517	7.6745	0
TUBB4B	423.742	778.084	1.83622	0
CNIH1	404.684	647.166	1.59919	0
CHP1	1824.05	338.451	0.185549	0
COLGALT1	1391.26	258.224	0.185605	0
LINC00657	1412.38	1983.61	1.40445	0
CTTN	944.955	100.101	0.105932	6.04744704018026e-310
CACUL1	1487.29	388.046	0.260907	5.48238e-304
B2M	8125.21	5812.35	0.715347	7.60225e-281
PSMB4	1723.33	583.891	0.338816	3.54693e-276
C6ORF62	1182.62	288.921	0.244306	3.15107e-255
RQCD1	1138.68	295.89	0.259853	1.96961e-234
SRSF6	981.377	229.828	0.234189	9.52399e-219
BROX	1076.51	313.929	0.291618	3.99922e-201
HNRNPH1	954.186	243.202	0.25488	2.12365e-199
IFITM3	2657.4	1487.25	0.559665	3.47367e-192
MOB1A	1229.09	458.815	0.373296	1.09691e-176
MALAT1	1354.32	545.046	0.40245	3.83048e-176
PAFAH1B2	662.015	119.245	0.180124	5.40249e-174
SAR1A	819.747	207.523	0.253155	1.09476e-172
ELMSAN1	737.521	173.464	0.235199	3.11509e-164
RIN2	505.993	75.2834	0.148784	1.3384e-146
YWHAZ	2497.67	1540.75	0.616873	1.15812e-141
CAPZA1	2524.13	1593.92	0.631475	5.03393e-134
EIF2S3	640.15	192.26	0.300335	5.53401e-117
YWHAE	858.928	343.934	0.400423	1.45985e-113
ANP32E	646.019	213.889	0.331087	1.48443e-107
GSTP1	2710.05	1903.58	0.702413	2.17692e-101
TBL1XR1	659.693	239.476	0.363011	5.84649e-99
TMED4	755.733	320.016	0.423452	2.47887e-92
SAT1	1211.54	678.759	0.560243	1.33907e-88
SLMO2	739.227	318.85	0.43133	2.69318e-88
TAPBP	602.538	224.684	0.372896	8.1189e-88
TRA2A	471.983	143.278	0.303566	6.38267e-86
LGALS1	1718.52	1111.39	0.646718	1.54215e-85
NEAT1	469.903	146.154	0.31103	1.56038e-83
RPL23	5889.67	5034.25	0.854759	9.37371e-81
SDC4	439.801	136.159	0.309592	1.17964e-78
AXL	471.319	162.344	0.344447	1.45946e-75
TOB1	247.52	43.0189	0.1738	2.62675e-67
TLK1	280.33	64.9385	0.23165	1.0493e-64
IFI44	174.167	13.6186	0.0781926	2.79525e-64
PTEN	218.093	36.1475	0.165744	4.99182e-61
FKBP9	177.973	19.8744	0.111671	1.68314e-59
BST2	416.211	159.944	0.384286	3.11401e-59
SLC35F2	235.632	48.3838	0.205336	9.46126e-59
TSPYL1	221.221	41.6191	0.188134	2.60353e-58
MYL12A	1129.53	726.831	0.643482	7.34806e-58
SKIL	221.137	44.7999	0.202589	5.2202e-56
NUDT19	198.522	33.6224	0.169364	1.6602e-55
AAED1	189.492	29.5114	0.15574	3.85416e-55
SEC22B	345.318	121.649	0.352282	1.11055e-54
TOR1AIP2	219.744	47.3634	0.215539	2.74307e-53
TMEM33	218.614	52.991	0.242395	2.02004e-49
TMEM41B	221.385	56.2579	0.254118	7.51432e-48
ANKRD10	311.598	115.527	0.370757	1.10921e-46
ACTB	4364.34	3863.63	0.885271	1.97529e-46
THAP5	133.596	14.7805	0.110636	2.70354e-45
APOL2	108.317	5.72726	0.0528747	2.5818e-44
STRN3	166.941	32.2846	0.193389	1.38057e-43
UGCG	754.528	470.053	0.622976	6.7022e-43
RAP2B	328.038	145.912	0.444802	1.26512e-38
B4GALT1	176.853	46.0573	0.260427	9.34078e-38
BNIP2	218.972	72.2582	0.329988	1.00775e-37
FKBP1A	769.064	508.569	0.661283	7.58328e-37
SET	1047.05	755.151	0.721217	1.55722e-36
GUCD1	191.504	57.6528	0.301052	1.84225e-36
IFITM1	272.012	112.56	0.413807	9.99073e-36
PSMG3	271.817	112.735	0.414746	1.14395e-35
CSNK2A2	308.709	139.48	0.451818	1.89217e-35
SLC38A2	267.971	110.684	0.413045	2.29321e-35
SEC61G	1339.44	1029.33	0.768481	2.31519e-35
SRPRB	356.747	176.027	0.493423	5.24563e-35
RPS11	1780.69	1446.72	0.812448	5.2715e-35
SUMF2	316.38	146.879	0.464247	6.35878e-35
TRIM59	112.867	16.9656	0.150315	1.47687e-34
PKM	1012.88	736.714	0.727344	2.30594e-34
GLTP	170.468	48.1638	0.282538	3.18346e-34
SLC25A37	195.478	64.2835	0.328852	5.33512e-34
IFI6	76.427	2.20255	0.0288191	8.5475e-34
MYL12B	2600.4	2250.95	0.865617	1.2132e-33
CASP2	141.774	33.1273	0.233662	4.24795e-33
HLA-B	241.154	99.8035	0.413857	5.39448e-32
PRDX5	794.347	554.739	0.698358	8.73302e-32
MARCKS	290.252	135.893	0.46819	8.77304e-32
EIF1AD	146.394	38.4289	0.262503	1.40852e-31
REEP3	145.021	38.3416	0.264387	4.4953e-31
NABP1	321.997	164.486	0.51083	5.32527e-30
PSMD11	852.761	617.031	0.723569	1.04714e-29
VMP1	413.344	239.224	0.578753	3.20269e-29
SENP5	99.2903	16.6395	0.167584	6.23529e-29
ZNF252P	127.741	32.1725	0.251858	1.73353e-28
DNAJC3	207.31	84.4343	0.407285	3.21395e-28
UBA6	180.684	66.4206	0.367606	4.16352e-28
SOD2	384.806	220.819	0.573845	4.90684e-28
AP2M1	202.664	83.261	0.410833	3.05147e-27
EXOSC6	139.554	42.097	0.301654	9.55983e-27
DHRS3	180.507	69.7226	0.386259	1.22097e-26
ATL3	208.999	89.544	0.428442	1.33062e-26
MIER1	142.073	44.3978	0.3125	1.65141e-26
TAF13	182.322	71.5686	0.392538	2.70276e-26
RAP2C	113.017	27.352	0.242016	3.10127e-26
CDC42	538.505	357.718	0.66428	4.71724e-26
2006-03-01	236.973	111.589	0.470893	5.70093e-26
KRT14	229.968	106.576	0.463437	6.70974e-26
SNHG12	161.203	58.3611	0.362035	1.11365e-25
PPP6R3	118.262	31.0501	0.262554	1.2767e-25
TTC39C	71.8258	7.64109	0.106384	1.60925e-25
OAS1	51.3522	0.0998312	0.00194405	2.44678e-25
LETM1	72.6839	8.28468	0.113982	6.88672e-25
EGFR	612.897	429.557	0.700863	1.25874e-24
PTGFRN	123.887	37.7634	0.30482	4.42393e-24
ARPC4	148.73	53.9189	0.362528	4.55637e-24
ARHGAP1	128.062	40.961	0.319851	7.28605e-24
RAB21	339.314	198.406	0.584726	8.54007e-24
GPI	222.787	108.151	0.485448	3.49265e-23
GOLIM4	100.839	25.882	0.256667	5.61686e-23
S100A2	2002.11	1766.32	0.88223	7.20069e-23
TNFAIP2	87.9728	18.3857	0.208993	7.71148e-23
SKA2	160.876	64.2918	0.399637	8.68212e-23
PPP3CA	115.141	34.919	0.303271	1.03748e-22
STAT2	60.3722	5.7297	0.0949063	1.37348e-22
EBP	395.911	251.977	0.63645	2.77496e-22
SPC24	132.213	46.7305	0.353449	4.00512e-22
DCUN1D1	222.183	112.024	0.504195	1.26952e-21
CNEP1R1	180.183	81.2758	0.451075	1.91863e-21
CFL1	384.974	246.831	0.641163	2.99284e-21
EZR	508.293	356.501	0.701368	1.11191e-20
WTAP	329.544	202.362	0.614066	1.45188e-20
ZC3HAV1	162.521	71.004	0.43689	2.55255e-20
CNP	68.0285	11.8162	0.173695	3.11113e-20
EEF1A1	2170.46	1964.21	0.904971	4.76534e-20
PRPS2	128.35	48.034	0.374244	6.69655e-20
DOCK5	90.7072	24.3814	0.268793	7.27222e-20
TROVE2	286.357	169.623	0.592349	8.00116e-20
NF2	91.981	25.4835	0.277052	1.02044e-19
R3HDM2	68.4752	12.4755	0.182189	1.30442e-19
FAM210A	182.713	88.3701	0.483656	1.61957e-19
CHCHD2	1189.45	1006.5	0.84619	5.96979e-19
STOM	83.0781	21.5812	0.25977	6.22131e-19
THUMPD1	126.63	49.0581	0.387414	6.78872e-19
LIN7C	151.766	67.9099	0.447466	8.42328e-19
CTNNB1	138.163	58.2491	0.421598	1.74136e-18
APOBEC3C	206.63	110.541	0.534971	2.67465e-18
BAG4	130.425	53.0691	0.406894	2.74625e-18
ISG15	143.005	62.1638	0.434697	2.89992e-18
ARGLU1	134.215	56.0848	0.417873	3.79525e-18
THRAP3	297.495	186.153	0.625736	8.28847e-18
ZNF121	223.471	126.106	0.564308	1.66464e-17
LGALS3BP	236.694	137.886	0.582549	2.01084e-17
SNORD99	127.437	53.9408	0.423274	2.20397e-17
SLC39A9	174.263	88.9704	0.510552	2.92385e-17
CPNE8	80.0383	22.9431	0.286651	3.35487e-17
CD44	1418.85	1248.77	0.880133	4.52904e-17
KANSL1	95.5446	32.5807	0.341	4.77214e-17
PDZD8	69.1243	16.8026	0.243077	5.88165e-17
PSMD14	395.765	619.583	1.56553	1.11022e-16
FAM162A	227.223	391.102	1.72123	1.11022e-16
RPS14	3324.13	3183.13	0.957583	1.15184e-16
TFAP2C	98.3754	35.8979	0.364907	1.78848e-16
DCPS	2.15419	23.6945	10.9993	2.22045e-16
CDC42SE2	74.0853	20.0679	0.270876	3.00141e-16
MTPAP	96.1604	34.1174	0.354797	3.05419e-16
GAN	48.0635	6.44514	0.134096	3.20783e-16
EFEMP1	4.17412	30.8702	7.39562	4.44089e-16
BRIX1	353.331	558.541	1.58079	4.44089e-16
DKC1	249.234	418.601	1.67955	4.44089e-16
UBE2W	109.959	44.3444	0.40328	5.81755e-16
FRMD8	103.476	40.4301	0.390719	9.65735e-16
VTRNA1-3	31.2657	0.0998312	0.00319299	1.03655e-15
GLA	87.0349	183.694	2.11058	1.11022e-15
LARP4B	72.4421	20.6542	0.285113	1.1834e-15
TPI1	3176.18	3982.21	1.25377	1.33227e-15
RND3	247.596	153.262	0.619	1.49007e-15
UQCRH	950.742	1313.97	1.38205	1.88738e-15
CSTA	94.3758	193.476	2.05006	2.44249e-15
DPH6	61.5089	141.818	2.30565	2.88658e-15
TMSB4X	1212.04	1062.75	0.876827	3.01042e-15
AFMID	69.4078	19.8974	0.286674	3.72646e-15
BCL10	91.0445	33.4477	0.367378	4.61274e-15
ZBED2	0.0998312	8.53836	85.5279	5.9952e-15
PSMD12	362.9	256.989	0.708152	6.84401e-15
ATP5J2	241.581	401.547	1.66216	7.21645e-15
ANXA3	622.243	897.207	1.44189	7.32747e-15
FNIP1	50.8411	9.06548	0.17831	7.74844e-15
GPR22	35.1983	2.55466	0.072579	1.07339e-14
PDCD5	334.561	524.439	1.56754	1.39888e-14
LETM2	2.95687	24.4735	8.27682	1.95399e-14
DCAF13	280.601	451.601	1.60941	2.16493e-14
ACAT1	68.4334	149.786	2.18879	2.81997e-14
METTL5	244.44	401.698	1.64334	3.56382e-14
IFIT3	31.1833	1.60561	0.0514893	4.02003e-14
NADK2	117.436	54.6261	0.465156	4.60578e-14
MRPL3	211.221	355.981	1.68535	4.75175e-14
CBX6	33.7759	2.36293	0.0699589	4.75976e-14
NIT2	203.351	344.55	1.69436	5.11813e-14
AEBP2	100.717	42.5259	0.42223	5.14972e-14
ATP5E	1879.66	2420.89	1.28794	5.90639e-14
ARRDC3	80.1229	28.1887	0.351818	6.04132e-14
MAPK13	0.985746	15.843	16.0721	6.61693e-14
ZNF232	0.397215	11.763	29.6138	7.01661e-14
DECR1	97.2946	40.8395	0.419752	7.80074e-14
ARF4	539.612	783.656	1.45226	9.54792e-14
CCT8	559.493	808.514	1.44508	1.01252e-13
MARVELD2	103.914	45.7146	0.439926	1.01838e-13
PPP2R5C	171.3	97.6441	0.570018	1.12401e-13
TOMM22	279.076	188.101	0.674012	1.14871e-13
NUP155	144.582	76.3423	0.52802	1.34262e-13
CMSS1	114.331	216.109	1.89021	1.39111e-13
ASUN	165.424	289.545	1.75032	1.44773e-13
EXOSC8	182.696	313.101	1.71378	1.5099e-13
TIMM10	201.533	339.883	1.68649	1.51434e-13
SFXN1	115.497	54.4222	0.4712	1.61174e-13
RPS26	264.356	176.133	0.666273	1.72834e-13
ADORA2B	74.659	156.48	2.09592	1.803e-13
RPF2	278.093	442.853	1.59246	1.83853e-13
SMIM14	26.5414	0.0998312	0.00376134	1.90458e-13
PTBP2	59.631	16.874	0.282974	2.04593e-13
MSMO1	212.273	132.601	0.624675	2.33572e-13
GMNN	142.761	256.061	1.79364	2.34368e-13
RDH10	59.3299	16.1122	0.271569	2.63449e-13
DESI2	16.973	57.8852	3.41044	2.921e-13
AURKA	77.1524	159.366	2.06561	3.1164e-13
ZNF451	85.1089	33.6016	0.394808	3.60623e-13
PARD6B	55.4407	14.6359	0.263993	4.0906e-13
SRSF2	265.839	179.171	0.673981	4.09951e-13
SERPINB7	0.0998312	7.27141	72.8371	4.87832e-13
ITGB8	31.4842	2.47396	0.0785779	5.20744e-13
TRMT112	530.264	421.418	0.794733	5.41538e-13
TXN	4662.83	5662.8	1.21446	5.49782e-13
FAU	823.904	703.921	0.854372	6.03591e-13
PPIL1	83.8838	168.338	2.0068	6.8523e-13
FTL	5253.94	5268.86	1.00284	7.00141e-13
WDR12	138.062	247.408	1.79201	7.41407e-13
CTPS1	201.592	335.87	1.66609	8.60201e-13
SLC39A11	47.561	10.5404	0.221618	8.62878e-13
PFN2	262.95	178.929	0.680467	8.74274e-13
RPS5	1409.99	1841.27	1.30588	9.29257e-13
CHAC2	2.93096	22.0142	7.51093	9.3392e-13
PHACTR2	70.3205	24.8604	0.35353	1.04545e-12
IMP4	73.2839	151.277	2.06426	1.16507e-12
STMN1	776.622	1069.16	1.37668	1.32405e-12
PIP4K2A	73.0095	26.4338	0.362059	1.34742e-12
HNRNPA2B1	910.308	1233.89	1.35547	1.44884e-12
HLA-A	150.284	84.2405	0.560543	1.62092e-12
RWDD2B	95.6391	42.7042	0.446513	1.64295e-12
HSPA5	310.012	478.313	1.54289	1.68199e-12
FAM83D	6.09856	31.1838	5.11331	1.78368e-12
NRIP3	24.4523	0.0998312	0.00408268	1.90993e-12
EIF5A	176.76	106.464	0.60231	2.08219e-12
DNAJC16	58.435	17.7587	0.303905	2.15694e-12
SMS	321.406	492.057	1.53095	2.29283e-12
TGFBI	449.581	350.575	0.779782	2.62766e-12
RPSA	1112.91	994.22	0.893349	2.66748e-12
MRPL50	407.781	603.873	1.48088	2.90856e-12
JKAMP	218.742	355.002	1.62293	3.24629e-12
C14ORF166	333.801	507.581	1.52061	3.36664e-12
POLR3K	123.402	223.628	1.8122	3.52518e-12
NAA15	115.714	58.9278	0.509256	3.86587e-12
CHCHD4	31.957	82.0954	2.56893	5.64082e-12
RPL19	3157.15	3890.28	1.23221	6.09957e-12
PAQR7	23.3268	0.698635	0.0299499	6.61394e-12
POLR1C	104.148	194.493	1.86747	6.83043e-12
CCT6A	1204.46	1090.58	0.905453	6.97846e-12
IFIT1	23.236	0.0998312	0.00429641	7.31121e-12
SLC35F6	77.8148	31.264	0.401775	8.52579e-12
PAN3	48.4691	12.8762	0.265658	8.64551e-12
RPLP1	5020.91	5050.12	1.00582	1.00015e-11
TRMT10C	151.948	261.537	1.72123	1.01396e-11
DDAH1	49.8669	13.206	0.264824	1.11751e-11
RPL41	1110.38	999.674	0.900299	1.31311e-11
SC5D	50.6855	112.797	2.22543	1.3644e-11
RPL26	394.442	580.236	1.47103	1.68934e-11
SLC30A7	78.2444	32.9734	0.421416	1.72362e-11
LRRC16A	42.306	9.07516	0.214512	1.8956e-11
PRIM1	61.8345	129.915	2.10101	1.95459e-11
CCT7	393.658	578.697	1.47005	2.26473e-11
PCNA	403.282	590.714	1.46477	2.46225e-11
AHNAK	151.344	89.8736	0.593835	2.49858e-11
EIF3I	1086.36	1431.41	1.31762	3.31604e-11
EFCAB2	0.0998312	6.0971	61.0741	3.54843e-11
ARL6	0.0998312	6.33099	63.417	3.54843e-11
POC1A	0.0998312	6.82231	68.3385	3.54843e-11
RPSAP52	0.0998312	6.02203	60.3222	3.54843e-11
CDK8	0.0998312	6.02158	60.3176	3.54843e-11
RNASE7	0.0998312	6.00444	60.1459	3.54843e-11
NRG1	19.2311	57.6853	2.99958	3.60365e-11
MIR29B1	269.671	192.333	0.713213	3.83136e-11
TRAPPC2L	196.047	318.394	1.62406	4.11431e-11
CLP1	5.73298	28.3216	4.94011	4.378e-11
MRPS18B	200.082	323.194	1.6153	4.87507e-11
GPRC5A	206.551	137.623	0.666289	5.24396e-11
SF3A3	154.003	260.637	1.69242	5.63449e-11
MRPS9	99.9822	184.966	1.84999	5.65404e-11
PLSCR1	179.512	114.337	0.636933	5.89163e-11
UBE2B	159.295	97.0469	0.609227	6.00061e-11
HERPUD2	41.0004	9.32294	0.227386	6.08224e-11
EIF2AK2	148.4	88.2027	0.594357	6.14452e-11
LCLAT1	139.859	81.0313	0.579379	6.17758e-11
RBM39	361.376	277.994	0.769263	6.76529e-11
RPL7	5258.31	6295.54	1.19725	7.37492e-11
ANXA2	6168.44	7339.67	1.18987	7.61073e-11
DLGAP5	22.3267	62.5265	2.80053	7.61788e-11
TMEM209	127.107	71.4424	0.562066	7.70346e-11
BTF3	796.072	1073.82	1.3489	9.71766e-11
EIF3H	767.703	1038.83	1.35317	1.036e-10
RPL38	1960.89	1875.47	0.956437	1.07815e-10
HSP90AA1	2566.61	3175.89	1.23739	1.15103e-10
SFTA1P	31.2034	77.613	2.48733	1.3219e-10
UBE2T	265.87	407.689	1.53342	1.5036e-10
BARD1	109.26	58.917	0.539236	1.80121e-10
RPP40	34.4243	82.3898	2.39336	1.87916e-10
LEPROT	390.437	307.978	0.788802	1.92823e-10
PTMA	1515.01	1933.21	1.27604	2.00642e-10
DDX3Y	6.13063	28.9271	4.71845	2.01036e-10
PGGT1B	44.76	12.9934	0.29029	2.0392e-10
MRPL14	272.707	415.357	1.52309	2.04466e-10
RFC3	46.2448	101.666	2.19844	2.22115e-10
TMTC3	67.3728	27.2259	0.404109	2.44995e-10
VPS25	303.308	454.664	1.49902	2.54446e-10
NDUFS2	147.151	247.551	1.68229	2.67631e-10
NQO1	418.887	601.897	1.43689	2.89373e-10
KIF20A	0.826557	11.7438	14.2081	2.98904e-10
POLR1D	82.1894	155.131	1.88749	3.09252e-10
OGT	79.4306	36.3649	0.45782	3.35257e-10
LINC00704	9.32506	35.2086	3.7757	3.52885e-10
PIR	39.1821	89.0962	2.2739	3.5782e-10
USP22	58.1062	21.4093	0.368452	3.61811e-10
TRABD2A	0.841315	11.6834	13.887	3.64142e-10
FNTA	36.157	84.2476	2.33005	3.72522e-10
NUP50	62.4499	24.3313	0.389613	3.78583e-10
PPIB	291.149	437.616	1.50307	3.82269e-10
TUBA1C	174.577	283.21	1.62227	4.5643e-10
CDV3	212.827	147.446	0.6928	4.9066e-10
ETNK1	38.5311	9.4474	0.245189	5.38602e-10
DPYSL2	87.8907	43.373	0.493488	5.94092e-10
EYA3	45.0442	13.9452	0.309588	6.29668e-10
RNF168	55.8183	20.3024	0.363724	6.59785e-10
PTBP3	664.163	575.199	0.866051	7.70396e-10
GPX4	228.58	162.116	0.709229	7.82506e-10
TGIF1	91.3646	46.968	0.514072	7.83585e-10
SUN3	4.9087	24.6636	5.02447	7.95718e-10
POLD2	105.06	186.4	1.77423	8.14876e-10
SDHB	313.25	463.628	1.48006	8.1792e-10
ADNP	85.7569	42.9541	0.500882	9.8897e-10
PAK1IP1	174.648	281.425	1.61139	1.04063e-09
PCMT1	219.094	340.149	1.55252	1.05788e-09
TUFT1	81.6053	39.6522	0.485902	1.11208e-09
TSPAN6	94.9832	171.531	1.80591	1.1498e-09
RPS20	1073.31	985.101	0.917816	1.31471e-09
SNRPD2	659.219	893.468	1.35534	1.33484e-09
MDK	35.6892	8.49617	0.23806	1.40608e-09
DDX58	37.4278	9.96377	0.266213	1.4116e-09
DDHD2	1.68024	14.899	8.86717	1.424e-09
PBK	57.7671	116.534	2.01731	1.47882e-09
ALG5	96.0905	172.676	1.79701	1.53799e-09
TMEM69	111.799	194.496	1.73969	1.65028e-09
LTV1	92.0974	166.71	1.81014	1.79848e-09
NUP62CL	2.92716	18.4151	6.29111	1.83241e-09
TMEM106C	314.593	462.1	1.46888	1.84155e-09
TUBB	498.249	693.923	1.39272	1.87419e-09
SLC48A1	123.581	73.8397	0.597499	1.91891e-09
PRDX4	216.613	335.283	1.54784	1.94493e-09
KHDC1L	0.0998312	5.47226	54.8151	2.25921e-09
SPA17	0.0998312	5.6318	56.4132	2.25921e-09
ORAI1	0.0998312	5.56396	55.7337	2.25921e-09
ZNF140	0.0998312	5.92409	59.3411	2.25921e-09
FAM64A	0.0998312	5.74806	57.5778	2.25921e-09
SETD9	0.0998312	5.80298	58.1279	2.25921e-09
GYG1	73.7335	139.975	1.8984	2.3095e-09
CTNNAL1	132.802	222.012	1.67175	2.65502e-09
FAM118B	2.66962	17.6551	6.61334	2.70851e-09
CACYBP	222.067	341.782	1.53909	2.89644e-09
RABEPK	82.4187	151.008	1.83221	3.21029e-09
EFNA5	46.1752	15.7264	0.340582	3.22284e-09
CLDN1	0.454126	8.39245	18.4805	3.50257e-09
NKX3-1	22.9022	2.68804	0.11737	3.65231e-09
CPNE1	244.573	180.787	0.739198	3.67495e-09
CAMK2D	44.236	14.8397	0.335468	4.37589e-09
FAM46A	44.2184	14.3432	0.324372	4.4376e-09
ZFAND2A	78.6848	145.624	1.85073	4.43772e-09
MRPS35	104.025	181.76	1.74728	4.47721e-09
RIOK1	40.1605	87.1357	2.16969	4.76246e-09
DFNA5	32.7038	75.585	2.3112	4.80871e-09
EIF2B3	87.9713	158.118	1.79739	5.25495e-09
HDHD1	2.15615	15.3827	7.13432	5.42231e-09
RBBP5	57.2199	23.2374	0.406108	5.79268e-09
APOO	29.2133	69.3938	2.37542	5.81798e-09
PLK1	6.764	27.4423	4.05711	7.00111e-09
RHNO1	52.1734	105.874	2.02927	7.08528e-09
RPUSD4	3.5514	19.8499	5.58932	7.31252e-09
TRIM26	63.5679	122.771	1.93133	7.354e-09
TMEM159	55.4042	22.7944	0.41142	7.64429e-09
ZNRD1	21.7917	56.8202	2.60743	7.91206e-09
BORA	23.5317	59.2211	2.51665	8.03596e-09
PDHA1	90.6868	161.365	1.77936	8.06804e-09
CCT2	390.017	552.627	1.41693	8.23081e-09
PCCB	32.5349	74.55	2.29138	8.33028e-09
CDC20	76.0977	140.625	1.84796	8.68482e-09
BLOC1S3	31.8504	7.23664	0.227207	8.8558e-09
PRDX6	381.511	541.289	1.4188	8.96753e-09
COPS7A	11.5974	37.0411	3.1939	9.22218e-09
SCRN3	0.226212	6.02597	26.6386	9.63645e-09
STRIP2	28.0875	5.05693	0.180042	9.76322e-09
SSR2	407.396	573.724	1.40827	9.96548e-09
SLC25A14	0.51372	8.96631	17.4537	1.00175e-08
UBE2L6	157.877	105.255	0.666686	1.02157e-08
DPAGT1	41.5222	88.0472	2.12049	1.04876e-08
MIR24-2	117.868	71.0867	0.603103	1.05206e-08
RPL24	1388.94	1756.3	1.26449	1.10624e-08
HSPB1	16.5635	0.0998312	0.00602718	1.15306e-08
RPS16	895.38	1168.68	1.30523	1.15914e-08
ITGB1	191.516	135.937	0.709796	1.23055e-08
HELLS	136.517	87.8159	0.643261	1.25264e-08
ORC5	74.6227	137.202	1.83862	1.3787e-08
ACTG1	2173.92	2675.53	1.23074	1.39012e-08
TINAGL1	65.4526	30.6323	0.468007	1.5675e-08
CDC123	256.338	380.943	1.4861	1.67807e-08
EGR1	152.054	101.865	0.66993	1.7616e-08
SNORD12C	135.479	221.799	1.63715	1.8519e-08
GNL3	181.272	282.61	1.55904	1.91939e-08
MBOAT1	52.6425	21.5562	0.409482	1.98382e-08
PIGC	67.5294	126.697	1.87618	2.033e-08
GINS2	129.783	213.691	1.64652	2.08083e-08
MTCH2	250.914	372.626	1.48508	2.30183e-08
RPL29	1074.49	1378.62	1.28304	2.31144e-08
RPS6	5207.61	6163.78	1.18361	2.43112e-08
PPP1R14C	137.428	89.9052	0.654197	2.45192e-08
UBA52	230.617	172.502	0.748006	2.51133e-08
MAD2L1	248.898	369.941	1.48631	2.61052e-08
XAF1	15.8069	0.0998312	0.00631566	2.65733e-08
LY6E	32.2858	8.73283	0.270485	2.76618e-08
PARP9	63.096	29.4334	0.466487	3.03247e-08
PDLIM1	216.947	160.378	0.739251	3.04181e-08
RPL11	1670.69	2080.98	1.24559	3.06836e-08
HSPE1	419.255	583.478	1.3917	3.21943e-08
MRRF	135.847	220.811	1.62544	3.38472e-08
AP3M2	9.20796	31.8783	3.46204	3.51859e-08
STRAP	202.474	308.644	1.52436	3.54684e-08
FAM76A	60.0907	27.2329	0.453197	3.68998e-08
C1ORF174	115.38	71.2304	0.617355	3.69288e-08
OXSM	14.9284	42.0031	2.81364	3.86096e-08
SUMO2	577.492	506.761	0.877521	3.94462e-08
C11ORF74	15.4438	0.0998312	0.00646414	3.96697e-08
PCMTD2	38.2799	12.9801	0.339084	4.19447e-08
STEAP1	67.7666	125.409	1.8506	4.21204e-08
AHCY	127.458	208.882	1.63882	4.44423e-08
NDUFB9	857.017	1114.48	1.30042	4.53614e-08
SUCLG1	145.44	232.457	1.5983	4.75963e-08
STAT1	86.8142	48.6219	0.560069	5.0003e-08
TAMM41	7.92189	28.4998	3.59761	5.13744e-08
DNTTIP2	218.8	328.117	1.49962	5.21579e-08
AIMP2	86.316	151.898	1.75979	5.23154e-08
FARSB	207.244	313.447	1.51245	5.27399e-08
RAE1	229.748	342.688	1.49158	5.42439e-08
SFR1	122.733	78.4828	0.639461	5.80899e-08
GALK2	7.97276	28.6719	3.59623	5.86259e-08
TOMM34	134.092	216.09	1.6115	6.48714e-08
PSMC2	587.89	787.097	1.33885	6.5443e-08
OSER1	289.798	418.569	1.44435	6.56968e-08
MRPL39	162.665	254.159	1.56247	6.61227e-08
GPATCH2L	174.887	124.407	0.711356	7.0617e-08
CXCL1	14.9178	0.0998312	0.0066921	7.089e-08
IFI16	189.339	137.32	0.725259	7.12269e-08
DDX60	17.647	1.2128	0.0687254	7.14147e-08
NDC1	159.969	250.847	1.5681	7.74903e-08
C9ORF41	62.9405	30.0215	0.476983	7.95877e-08
NEK2	15.8968	43.2006	2.71756	8.08145e-08
VSIG10	34.2774	10.6508	0.310724	8.29233e-08
CCT5	690.41	910.266	1.31844	8.43989e-08
UGDH	53.3675	23.4134	0.43872	8.51134e-08
SUCLA2	108.774	181.413	1.66781	8.64497e-08
UBE2V2	509.05	442.833	0.86992	8.87706e-08
N6AMT2	4.55943	20.2896	4.45003	8.97737e-08
TOE1	0.667262	8.47802	12.7057	9.05897e-08
SGPL1	46.2252	18.8463	0.407707	9.12466e-08
TIMM8A	115.525	190.207	1.64645	9.41519e-08
HERC4	53.2085	23.8163	0.447604	9.48808e-08
CANX	294.405	235.262	0.799108	9.52732e-08
TSPO	84.3857	47.4225	0.561973	9.69315e-08
SOX9	37.2148	12.2641	0.32955	9.78681e-08
TMED7	67.8457	34.0516	0.501898	9.89382e-08
PDP1	114.386	72.8641	0.637002	1.0783e-07
KDELR3	30.6958	8.07485	0.263061	1.08267e-07
SUGT1	235.186	180.852	0.768973	1.09324e-07
RNF217	92.7824	54.7077	0.589634	1.09539e-07
INHBA	194.81	143.827	0.738298	1.11132e-07
HAT1	412.246	569.275	1.38091	1.13019e-07
EDEM1	40.0202	14.9997	0.374803	1.17482e-07
NUDT15	54.0177	103.348	1.91322	1.22753e-07
CD83	0.0998312	4.6297	46.3753	1.23372e-07
ATG4A	0.0998312	4.53558	45.4325	1.23372e-07
AMN1	0.0998312	4.77642	47.8449	1.23372e-07
ARHGAP11B	0.0998312	4.65478	46.6265	1.23372e-07
NTHL1	0.0998312	4.60524	46.1302	1.23372e-07
RMI2	0.0998312	4.04707	40.5391	1.23372e-07
SDR42E1	0.0998312	4.11803	41.2499	1.23372e-07
HSBP1L1	0.0998312	4.79581	48.0392	1.23372e-07
FITM2	0.0998312	4.75371	47.6175	1.23372e-07
TMEM260	0.0998312	4.80474	48.1286	1.23372e-07
TIMMDC1	189.231	287.902	1.52144	1.23982e-07
PPT1	235.764	347.143	1.47242	1.24813e-07
EAF1	36.9055	12.4815	0.338201	1.24955e-07
FH	68.5079	124.804	1.82175	1.25253e-07
KMT2C	157.701	110.244	0.699071	1.2901e-07
NIP7	123.493	200.094	1.62029	1.29537e-07
PSMD10	183.291	279.857	1.52685	1.35508e-07
HERPUD1	62.0875	30.6946	0.494377	1.36804e-07
UCA1	217.302	323.71	1.48968	1.37042e-07
MAT2A	28.7014	64.6817	2.25361	1.41669e-07
DCUN1D4	47.014	19.6397	0.417742	1.44333e-07
TPX2	128.235	206.033	1.60668	1.50351e-07
MIR4458HG	30.2961	8.2331	0.271755	1.52102e-07
TXLNA	131.027	87.0096	0.664056	1.59188e-07
SAPCD2	4.30918	19.6094	4.55062	1.59217e-07
LRR1	33.2056	71.2788	2.14659	1.59715e-07
ECE2	53.6796	102.657	1.9124	1.63564e-07
UBB	1003.06	941.164	0.938291	1.68344e-07
STON2	88.2852	51.4178	0.582406	1.70829e-07
STOML2	256.363	372.459	1.45286	1.80882e-07
SSR4	548.553	484.687	0.883572	1.83996e-07
METTL1	30.8501	67.9822	2.20363	1.94327e-07
DUSP11	144.515	227.988	1.5776	1.96706e-07
AGO1	68.0064	35.0825	0.515871	1.96724e-07
NDC80	56.6406	106.205	1.87507	1.978e-07
ST7	19.8959	49.4487	2.48538	1.98942e-07
PPAPDC1B	34.0765	72.8895	2.139	2.05416e-07
PSPH	72.9452	39.9021	0.547014	2.16255e-07
SKA3	15.9645	42.018	2.63197	2.29584e-07
PON2	85.2409	49.8108	0.584353	2.35258e-07
G3BP1	393.354	333.101	0.846821	2.48793e-07
SMAGP	16.5893	43.3478	2.613	2.52441e-07
CYSTM1	113.652	185.91	1.63578	2.5954e-07
DTX3L	55.7648	26.199	0.469812	2.61012e-07
TMEM45A	7.61306	26.1606	3.43628	2.65353e-07
WDYHV1	33.6821	71.7932	2.13149	2.67014e-07
C9ORF156	10.6287	32.2414	3.03341	2.71318e-07
COPG1	70.2871	125.788	1.78963	2.73874e-07
HILPDA	19.535	48.7151	2.49373	2.75411e-07
HIATL1	101.742	63.9202	0.628256	2.86491e-07
POMP	469.601	635.673	1.35364	3.12928e-07
TRAPPC2	34.1712	11.1462	0.326189	3.2112e-07
PPA1	436.309	594.808	1.36327	3.24641e-07
PGAM5	38.6709	14.7758	0.382091	3.27041e-07
XYLT2	29.3657	8.10079	0.275858	3.33894e-07
BOD1L1	183.093	135.928	0.742401	3.34581e-07
HLA-C	80.8989	46.5767	0.57574	3.35788e-07
ERO1L	301.83	246.019	0.815093	3.40624e-07
TPT1	1199.13	1507.93	1.25752	3.48042e-07
ATP5L	238.54	347.601	1.4572	3.54298e-07
DPH2	1.90367	12.864	6.75745	3.58026e-07
MAPK1IP1L	147.354	103.983	0.705667	3.59458e-07
UMPS	38.5171	78.75	2.04455	3.61016e-07
TIMM9	32.7076	69.9947	2.14002	3.70183e-07
HMGB2	241.032	350.464	1.45402	3.71988e-07
HNRNPA1	684.057	894.924	1.30826	3.8093e-07
PER2	22.2533	4.46958	0.20085	3.88153e-07
GNPNAT1	19.786	48.1265	2.43235	3.93961e-07
ITM2B	195.583	147.762	0.755495	4.22854e-07
IMPDH2	172.957	262.861	1.5198	4.43024e-07
TGFBR1	52.2638	24.1408	0.461902	4.45048e-07
RAB25	1.94196	12.702	6.54083	4.46156e-07
AGO3	52.2543	24.1539	0.462237	4.47831e-07
MKKS	98.4632	61.6807	0.626434	4.48614e-07
ADAM10	134.349	92.7945	0.690697	4.57182e-07
ADPRM	13.6109	37.4095	2.74849	4.77394e-07
EIF3K	295.74	418.769	1.416	4.91086e-07
SDC1	62.6105	32.9632	0.526481	4.96569e-07
WSB1	112.224	73.1244	0.651596	5.25104e-07
DUSP14	21.2079	50.9657	2.40314	5.40695e-07
HSD17B7	3.04852	15.6236	5.12499	5.5281e-07
IL1A	124.032	197.496	1.59229	5.56314e-07
SEPW1	142.835	100.519	0.703743	5.77734e-07
PSMB7	1161.41	1111.56	0.957077	5.78908e-07
SAMD9	59.7523	30.863	0.516516	5.8632e-07
IFI27L2	108.461	70.1273	0.64657	5.96068e-07
OLR1	6.98986	24.2453	3.46864	6.17612e-07
CDCP1	204.079	156.655	0.767619	6.63544e-07
UBE2G1	129.975	89.7542	0.69055	6.92978e-07
GRPEL1	167.127	253.956	1.51954	7.09838e-07
C1GALT1C1	109.577	177.36	1.61858	7.13359e-07
NEK6	5.64941	21.8654	3.87039	7.27492e-07
RAB38	130.667	205.345	1.57151	7.56781e-07
RICTOR	60.6031	31.176	0.514429	7.67461e-07
SNRPC	365.565	503.435	1.37714	7.71785e-07
CD47	91.4036	56.0055	0.612727	7.81259e-07
TMEM14A	228.275	179.787	0.78759	7.87892e-07
HLA-F	21.4764	4.10828	0.191293	7.98651e-07
DDX39A	71.1674	124.965	1.75592	8.2315e-07
IGFBP6	26.5887	7.37741	0.277464	8.71055e-07
PGM1	9.64309	29.3168	3.04019	8.78594e-07
CSNK2A1	248.143	198.352	0.799347	8.78856e-07
C1QBP	74.8532	129.6	1.73139	8.86089e-07
NUP35	77.7809	133.405	1.71514	9.1703e-07
MTFR2	30.3776	64.8623	2.1352	9.39913e-07
DST	136.039	95.5034	0.702031	9.40112e-07
TSPAN1	30.3894	64.5707	2.12478	9.51883e-07
CCND1	41.4532	17.1061	0.412661	1.00398e-06
NHSL1	26.4192	7.97742	0.301956	1.00609e-06
TGIF2	6.24111	22.8292	3.65787	1.03651e-06
HADH	21.7185	50.9065	2.34393	1.0553e-06
TAF1B	15.2199	39.9706	2.6262	1.06165e-06
GEMIN2	33.1	68.9238	2.08229	1.08838e-06
GEMIN6	111.222	178.136	1.60162	1.15106e-06
ATP6AP2	90.5764	56.0205	0.61849	1.18229e-06
WNT3	73.4825	42.0186	0.571818	1.31211e-06
NRM	9.35385	28.2748	3.0228	1.41057e-06
CKAP2L	60.6472	108.629	1.79117	1.45397e-06
APEX1	284.767	400.605	1.40678	1.46725e-06
ABCB7	23.2244	52.7889	2.273	1.4944e-06
SMAD2	55.6075	28.5574	0.513552	1.52053e-06
ATP1B1	52.9938	26.9966	0.509429	1.52991e-06
GPBP1	94.7534	60.4704	0.638187	1.54759e-06
HJURP	10.9994	31.5377	2.86721	1.57099e-06
ZNF286A	27.4581	8.59971	0.313194	1.63502e-06
NUP37	228.615	329.687	1.44211	1.64651e-06
DNAJC15	59.4228	106.682	1.7953	1.65905e-06
EMC2	215.265	312.747	1.45284	1.68319e-06
ODC1	60.8687	108.164	1.777	1.7034e-06
BZW2	226.384	326.416	1.44187	1.73005e-06
PCGF1	13.8305	36.8336	2.66321	1.75827e-06
EEF1B2	1000.01	1260.24	1.26022	1.84932e-06
S100A6	1343.86	1308.02	0.973327	1.88402e-06
ANKRD40	30.3423	10.105	0.333033	1.96725e-06
HSPBAP1	1.55375	10.6379	6.84661	1.97705e-06
FAM210B	15.0515	38.0378	2.52718	1.99036e-06
EIF4A2	520.667	467.292	0.897487	1.9974e-06
PMAIP1	101.097	66.3511	0.656308	2.11495e-06
CXADR	45.8527	21.275	0.463987	2.12358e-06
TKT	69.8065	120.476	1.72585	2.22911e-06
CTBP1	47.0841	22.9347	0.4871	2.27984e-06
GBAS	69.955	40.1446	0.573863	2.35363e-06
HACL1	24.865	54.4713	2.19068	2.37535e-06
TMEM186	8.05985	25.6384	3.181	2.39021e-06
CASP4	252.225	205.724	0.815636	2.43057e-06
KRT7	6.58984	22.8039	3.46047	2.51767e-06
AMD1	60.0148	106.117	1.76817	2.53008e-06
TIMP1	235.156	189.464	0.805693	2.60227e-06
CSNK1A1	115.4	79.3212	0.687361	2.77662e-06
LYRM5	6.632	22.43	3.38209	2.79032e-06
BCS1L	45.5298	85.3366	1.8743	2.84034e-06
ATIC	181.386	267.276	1.47352	2.86355e-06
LINC00941	1.30869	9.34679	7.14208	2.94797e-06
NAE1	209.728	303.048	1.44496	2.95575e-06
SLC25A19	1.30964	9.50332	7.25643	2.96658e-06
WSB2	50.611	25.3709	0.501291	2.99857e-06
PROSER1	7.15789	23.2499	3.24814	3.01953e-06
NOB1	46.2948	86.6244	1.87115	3.02612e-06
PCNXL4	37.5113	73.518	1.95989	3.14222e-06
NOP58	417.377	560.011	1.34174	3.24232e-06
SLC12A2	29.6704	10.0937	0.340194	3.32969e-06
CRIM1	39.7355	17.9265	0.451146	3.33179e-06
SLPI	160.484	120.589	0.751406	3.3428e-06
ALDH6A1	11.425	0.870302	0.0761755	3.34616e-06
SAA1	322.98	444.116	1.37506	3.386e-06
MYCBP	30.3504	62.2469	2.05094	3.49092e-06
CCNI	185.225	143.054	0.772327	3.54627e-06
HM13	69.1952	40.7904	0.589498	3.5552e-06
FTSJ2	98.5964	158.909	1.61171	3.86485e-06
HSPA14	31.107	63.8116	2.05136	3.86987e-06
PBDC1	136.46	208.382	1.52706	3.90222e-06
HMCES	62.7902	109.405	1.74239	3.94023e-06
ZC3HC1	13.7733	35.4171	2.57142	3.96786e-06
ABT1	29.8384	61.0341	2.04549	4.01736e-06
DEPDC1B	8.82863	26.4386	2.99464	4.05268e-06
LONP2	56.5306	30.6755	0.542635	4.0672e-06
ATP6V1B2	22.1989	49.7086	2.23924	4.08512e-06
SLC41A2	17.8638	3.40219	0.190452	4.09626e-06
KIF23	95.7387	154.751	1.61639	4.12673e-06
PDS5B	52.6503	27.365	0.51975	4.2029e-06
RPN2	476.928	631.434	1.32396	4.23228e-06
PSMC6	281.784	392.943	1.39448	4.25997e-06
KRT6B	11.1973	0.0998312	0.00891568	4.30201e-06
CDCA8	30.5648	62.008	2.02873	4.32495e-06
KMT2E	151.009	112.284	0.74356	4.38383e-06
ZC3H4	24.6438	7.72976	0.313659	4.4768e-06
HPRT1	228.487	325.662	1.4253	4.70595e-06
UROD	81.189	134.736	1.65953	4.71243e-06
SNX6	172.461	132.615	0.768957	4.86555e-06
ACTL6A	211.971	304.935	1.43857	4.94898e-06
REXO2	155.569	232.192	1.49254	5.05251e-06
TMEM14B	275.115	383.898	1.39541	5.0677e-06
ATP5S	16.2884	39.6311	2.43309	5.16515e-06
IL1B	312.877	266.712	0.852449	5.18789e-06
ATP5H	509.063	460.629	0.904856	5.27665e-06
THOC7	145.616	219.339	1.50628	5.27972e-06
ZC3H11A	85.1066	54.1456	0.636209	5.43748e-06
RTN4IP1	5.45715	19.0031	3.48224	5.45983e-06
PLA2G4A	0.0998312	3.35712	33.628	5.62028e-06
KTI12	0.0998312	3.06158	30.6675	5.62028e-06
SLC5A6	0.0998312	3.0836	30.8881	5.62028e-06
CYB561D2	0.0998312	3.20183	32.0724	5.62028e-06
ITFG2	0.0998312	3.72465	37.3095	5.62028e-06
LCP1	0.0998312	3.31306	33.1866	5.62028e-06
OIP5	0.0998312	3.08755	30.9277	5.62028e-06
ZNF57	0.0998312	3.12653	31.3182	5.62028e-06
LINC00883	0.0998312	3.15544	31.6077	5.62028e-06
VCPKMT	0.0998312	3.50881	35.1475	5.62028e-06
ZSCAN32	0.0998312	3.97229	39.7901	5.62028e-06
ATP6V1E1	294.013	248.51	0.845235	5.65348e-06
OCIAD2	483.626	435.666	0.900833	5.78234e-06
GPATCH11	18.7972	43.1483	2.29547	5.90381e-06
EXOSC2	102.439	162.33	1.58464	6.00014e-06
C7ORF73	234.11	331.741	1.41703	6.23019e-06
TSC22D2	84.7771	54.2355	0.639743	6.37419e-06
GNAS	362.16	315.091	0.870032	6.38388e-06
SNRPE	248.647	349.602	1.40602	6.53917e-06
LINC00969	34.5691	14.3699	0.415686	6.63888e-06
PPP2R1B	18.9075	43.2717	2.2886	6.79438e-06
DBI	474.229	625.692	1.31939	7.1039e-06
RPL27	3301.9	3385.82	1.02542	7.24795e-06
CCT3	439.688	583.045	1.32604	7.38573e-06
DLGAP1-AS1	10.6935	0.0998312	0.00933569	7.50072e-06
FAM178A	45.2125	22.3496	0.494324	7.57559e-06
AP5M1	54.5016	96.8764	1.7775	7.60168e-06
EBNA1BP2	204.522	293.712	1.43609	7.69063e-06
CASC8	0.871033	7.18442	8.24815	7.7265e-06
PTK2	82.0065	52.213	0.636693	7.82662e-06
ZNF226	2.16036	11.7718	5.44901	7.91511e-06
GTF3C6	142.731	214.686	1.50413	7.97929e-06
ZNF761	0.408974	5.18183	12.6703	7.98357e-06
BNIP3	61.5309	35.4941	0.576849	8.21306e-06
ATP5G3	246.221	345.401	1.40281	8.36734e-06
CENPW	223.955	317.397	1.41723	8.69092e-06
PARP14	44.9815	22.565	0.501651	8.76537e-06
RNF144B	26.9056	9.26878	0.344492	8.87183e-06
CCT4	197.834	284.847	1.43982	8.96684e-06
C21ORF33	32.7157	13.2309	0.404421	9.10088e-06
FSTL1	18.8033	4.56424	0.242736	9.20163e-06
MRPS22	135.354	204.406	1.51016	9.23127e-06
SUPT3H	2.58088	12.0864	4.68304	9.43858e-06
MX1	10.4735	0.0998312	0.00953178	9.56163e-06
APEH	9.83923	27.7284	2.81815	1.00003e-05
HLTF	29.7128	11.2661	0.379167	1.00101e-05
NT5DC3	25.2181	8.27662	0.328201	1.00918e-05
ISG20	18.6287	4.0253	0.21608	1.07694e-05
WARS2	3.01939	13.3488	4.42103	1.08972e-05
MRPL15	173.21	252.581	1.45824	1.11804e-05
ZNF207	274.977	232.546	0.845693	1.11885e-05
GLO1	223.227	315.856	1.41496	1.1556e-05
COX7B	1385.91	1697.95	1.22515	1.15717e-05
MIS12	22.4876	48.9442	2.1765	1.17567e-05
BYSL	0.662899	6.33477	9.55617	1.17657e-05
CHRAC1	45.8058	23.1815	0.506083	1.1802e-05
C12ORF75	30.9306	12.1984	0.394378	1.18256e-05
COX17	192.311	276.051	1.43544	1.19155e-05
PPME1	93.8383	63.2462	0.673991	1.19589e-05
FAH	36.3896	69.6106	1.91292	1.25158e-05
PWP1	197.255	282.169	1.43048	1.27376e-05
TXNDC17	287.135	394.17	1.37277	1.2788e-05
HIF1A	116.185	83.6022	0.71956	1.30841e-05
SRP9	809.418	770.91	0.952424	1.32263e-05
YIF1A	54.486	30.1423	0.553212	1.32752e-05
BANF1	390.244	346.376	0.887587	1.38608e-05
PDGFC	36.2453	16.7739	0.462789	1.42039e-05
SRPX2	4.87675	17.0141	3.48883	1.4266e-05
SPCS1	391.487	521.184	1.33129	1.47493e-05
MPV17	151.288	223.896	1.47993	1.51061e-05
MORF4L1	1105.83	1077.69	0.974549	1.52358e-05
CAMK2N1	31.9538	13.982	0.437568	1.57179e-05
PFDN4	138.192	206.18	1.49199	1.58941e-05
PTRF	92.0539	62.2097	0.675797	1.59169e-05
ADAR	94.3251	64.2241	0.68088	1.59919e-05
HLA-E	91.9817	62.795	0.682691	1.64366e-05
YAE1D1	62.8386	106.961	1.70216	1.65125e-05
POLR2I	36.7407	69.2135	1.88384	1.68351e-05
CLEC2B	9.95113	0.0998312	0.0100322	1.70173e-05
RPL36A	13.5849	33.7121	2.48158	1.71517e-05
C3ORF58	23.0022	7.64395	0.332314	1.72898e-05
TNFAIP8	70.9625	44.9712	0.633731	1.72951e-05
NT5C3A	167.64	131.321	0.783351	1.75666e-05
WDR55	26.0242	9.94944	0.382315	1.76178e-05
SFXN4	32.0769	62.6439	1.95293	1.80092e-05
ZC2HC1A	38.5481	18.1971	0.472061	1.84049e-05
TBC1D24	12.2992	1.59034	0.129304	1.85821e-05
SRP72	176.993	255.513	1.44364	1.88075e-05
DR1	70.6745	44.8937	0.635217	1.99657e-05
CSTF2	53.0616	92.2165	1.73791	2.0048e-05
XRCC6	544.994	503.832	0.924472	2.03661e-05
GSTK1	115.073	83.539	0.725965	2.04202e-05
TLDC1	63.9214	107.155	1.67636	2.05885e-05
SELT	159.941	233.522	1.46005	2.07756e-05
ELL2	60.9952	36.9533	0.60584	2.11992e-05
UFC1	173.422	250.355	1.44362	2.15432e-05
RPL13A	815.868	1025.81	1.25732	2.17348e-05
POP5	177.446	255.935	1.44233	2.21167e-05
UBL5	519.713	478.62	0.920932	2.25719e-05
DCBLD2	264.978	225.26	0.850106	2.36286e-05
SLC41A3	0.741653	6.3981	8.62682	2.39466e-05
COX6C	768.594	732.642	0.953224	2.42003e-05
HSCB	12.0349	1.45496	0.120895	2.43771e-05
EEF1E1	108.385	166.323	1.53457	2.44937e-05
CD109	35.4062	16.8672	0.476392	2.50004e-05
MMADHC	431.832	567.878	1.31504	2.53034e-05
OSGEP	16.8906	38.3676	2.27154	2.55385e-05
C1ORF56	9.56898	0.0998312	0.0104328	2.5944e-05
MANBAL	21.9362	46.874	2.13684	2.60628e-05
LSM12	67.7477	42.814	0.631963	2.64017e-05
TIMM10B	44.9548	80.8799	1.79914	2.65653e-05
ANAPC13	163.751	237.35	1.44946	2.66055e-05
EIF2D	19.4654	42.7946	2.19849	2.82347e-05
TMEM30B	0.15122	3.03278	20.0555	2.82823e-05
TTC5	4.66412	16.2691	3.48813	2.83687e-05
TRIM5	68.7608	43.0403	0.625943	2.87181e-05
FANCD2	54.34	31.9635	0.588213	2.87838e-05
PRNP	214.443	177.686	0.828595	2.99414e-05
AKTIP	7.20151	21.6899	3.01185	3.03272e-05
MCM7	103.522	159.691	1.54257	3.05968e-05
QKI	39.0601	19.6046	0.501909	3.09727e-05
TMEM189	88.1694	60.5734	0.687012	3.23652e-05
TOP2A	83.3144	132.439	1.58963	3.41705e-05
PEX3	42.4957	76.5028	1.80025	3.43918e-05
SDHD	254.154	349.132	1.3737	3.46202e-05
HMOX2	114.529	173.628	1.51602	3.46448e-05
PTPRS	9.2994	0.0998312	0.0107352	3.4933e-05
OARD1	46.7571	82.4779	1.76397	3.5112e-05
PSMA5	271.336	370.821	1.36665	3.60307e-05
PNPO	46.4722	25.9754	0.558945	3.65827e-05
ARHGEF39	1.41022	8.24184	5.84435	3.67425e-05
TVP23B	299.208	404.089	1.35053	3.76065e-05
POLR3C	34.9879	65.6886	1.87747	3.80493e-05
SNHG3	153.502	120.847	0.787267	3.9058e-05
MED8	78.3338	125.329	1.59993	3.91528e-05
SNUPN	17.2399	38.3115	2.22226	3.92533e-05
NCL	549.142	705.192	1.28417	3.95679e-05
SAMD8	29.2404	12.6028	0.431008	4.00151e-05
MYL6	1189.54	1172.89	0.986002	4.08418e-05
TTC28-AS1	38.5608	19.3846	0.502702	4.24675e-05
TDP1	9.56522	25.2359	2.6383	4.26663e-05
FOSL1	115.856	174.793	1.50871	4.40584e-05
GINM1	59.593	36.6552	0.615093	4.41866e-05
EIF1	1015.72	992.643	0.977282	4.64434e-05
C18ORF25	26.1954	10.1898	0.38899	4.67638e-05
KNSTRN	153.473	222.719	1.45119	4.68514e-05
CD59	191.587	270.139	1.41001	4.71638e-05
PCBP2	106.273	77.9496	0.733483	4.79727e-05
C9ORF114	15.555	35.3612	2.2733	4.84301e-05
MTFMT	11.3621	1.09844	0.096675	4.85537e-05
ERCC8	7.44562	21.589	2.89956	4.90588e-05
SLIRP	1153	1413.54	1.22596	4.91571e-05
TMEM206	5.37645	17.4099	3.23817	4.94773e-05
CA2	118.265	88.2881	0.746528	4.98054e-05
SLFN5	49.6375	28.6462	0.577108	5.05257e-05
POLE3	144.265	210.493	1.45907	5.10573e-05
PAPOLA	112.668	83.709	0.742967	5.21426e-05
SAAL1	50.9141	87.9892	1.72819	5.22316e-05
EML4	50.8055	29.862	0.58777	5.22507e-05
ELP5	103.951	158.577	1.52549	5.27362e-05
FAM206A	109.341	165.262	1.51144	5.29477e-05
SEC13	100.896	154.806	1.53432	5.29611e-05
COPS6	315.288	422.882	1.34126	5.30444e-05
MYOF	61.5785	38.9982	0.633309	5.41306e-05
SGOL1	7.49943	21.3422	2.84584	5.43721e-05
DENND2D	1.15075	7.5921	6.5975	5.47021e-05
RBM26	61.5506	38.822	0.630734	5.48986e-05
IFT52	58.9721	98.8027	1.67541	5.49721e-05
SRSF7	312.177	418.901	1.34187	5.5395e-05
SNORD100	533.664	497.91	0.933003	5.549e-05
ATP5SL	4.93508	16.5408	3.35169	5.61784e-05
HIPK3	30.106	13.9429	0.463126	5.74916e-05
POGK	5.95177	18.8798	3.17214	5.78037e-05
SLC44A1	60.2495	37.0463	0.61488	5.81601e-05
MGEA5	53.0362	31.9687	0.602771	5.85149e-05
EIF3J	65.7335	107.579	1.6366	5.99357e-05
TRAM1	82.2103	56.3403	0.685319	6.01994e-05
METTL18	18.8699	40.7731	2.16075	6.04297e-05
ARF6	49.3041	28.2426	0.572824	6.0821e-05
ERBB2IP	45.593	25.4435	0.558058	6.0862e-05
TRIP4	36.6846	18.4374	0.502592	6.09878e-05
ARPC1A	211.697	294.05	1.38901	6.19475e-05
POLB	23.4236	47.7257	2.0375	6.20881e-05
DRAP1	16.6489	4.31116	0.258945	6.26408e-05
S100A14	153.024	121.202	0.79205	6.5184e-05
LIPA	67.0437	43.9388	0.655376	6.63659e-05
LRPPRC	72.8361	48.5671	0.6668	6.64959e-05
NCAPH	8.72414	23.0294	2.63974	6.84766e-05
HNRNPU	119.566	90.4746	0.756691	6.89846e-05
TRIT1	18.9954	40.3344	2.12337	6.94725e-05
DERA	96.9107	148.768	1.5351	6.98475e-05
UBA3	101.513	154.045	1.51749	6.996e-05
TSPAN13	5.02856	16.4393	3.26919	7.0257e-05
JUND	24.1958	9.38135	0.387727	7.09309e-05
CYCS	251.856	343.287	1.36303	7.16252e-05
C14ORF119	149.917	216.731	1.44567	7.20075e-05
SMIM20	30.2955	57.761	1.90659	7.29286e-05
PPFIA1	36.3896	18.767	0.515726	7.34476e-05
IGF2BP3	7.11952	20.0628	2.818	7.34558e-05
IFT57	32.3587	60.2291	1.8613	7.3577e-05
FTH1	32.4012	15.082	0.465475	7.55819e-05
MPZL3	73.6195	49.3319	0.670093	7.86979e-05
RAD23B	71.3129	47.2681	0.662826	7.89322e-05
MT1X	119.196	90.7146	0.761054	7.89828e-05
SNHG15	118.855	176.041	1.48114	8.06913e-05
PSMB6	1299.24	1578.22	1.21472	8.1852e-05
PDIA5	2.34408	10.0098	4.27026	8.29461e-05
TWISTNB	50.9245	86.7633	1.70376	8.38303e-05
TNFSF10	8.50404	0.0998312	0.0117393	8.40266e-05
MRPL47	359.297	473.563	1.31803	8.47442e-05
ZNF480	0.629422	5.50445	8.74524	8.63151e-05
DUSP10	54.7084	33.1738	0.606375	8.64253e-05
SAMD12	8.47214	0.959034	0.113199	8.70368e-05
TOMM70A	20.5003	42.0925	2.05327	8.77189e-05
POLE2	7.2161	20.3104	2.81459	8.82477e-05
TUBA1B	315.709	420.496	1.33191	8.8431e-05
RAB22A	69.8977	46.5014	0.665279	8.91376e-05
MRPS33	156.855	224.391	1.43057	8.93883e-05
PREP	7.77173	21.0022	2.70238	8.9955e-05
HCFC1R1	8.44112	0.0998312	0.0118268	9.00677e-05
SLC3A2	132.838	103.135	0.776394	9.0329e-05
PSME2	1119.27	1368.91	1.22305	9.30189e-05
CCNL1	120.876	92.3345	0.763877	9.41705e-05
TMEM216	9.48736	24.8007	2.61407	9.50297e-05
NECAP1	4.17528	14.047	3.36432	9.50921e-05
C1ORF198	19.3506	6.63841	0.34306	9.53939e-05
CIAPIN1	99.9263	151.34	1.51452	9.62452e-05
MOB3A	41.0377	22.9536	0.55933	9.69806e-05
SEL1L	38.4775	20.5717	0.534642	9.88361e-05
ABHD10	14.8956	33.5988	2.25562	9.92126e-05
MINA	11.2646	27.9071	2.47741	9.97639e-05
SMU1	98.8583	72.3141	0.731493	0.000101093
TP63	48.3469	28.8547	0.596826	0.000102914
HNRNPH2	100.926	152.472	1.51073	0.000106443
PDHB	103.263	155.247	1.50342	0.000107482
SRP14	1037.92	1272.76	1.22625	0.000108766
WRAP53	0.947738	6.89346	7.27359	0.000109506
UBXN1	81.9538	57.0064	0.695592	0.000109773
RPL36	1470.84	1476.53	1.00387	0.000109964
COMMD6	20.6753	7.4783	0.361702	0.000110991
ZNF639	4.2376	14.7957	3.49153	0.0001115
PTP4A1	45.6974	26.1461	0.572156	0.00011528
TIMM8B	124.524	182.44	1.46509	0.000119337
NGFRAP1	341.767	450.523	1.31822	0.000119848
ARPC5	240.277	207.661	0.86426	0.000120431
CDH2	12.4265	2.07702	0.167145	0.000120485
MOB3B	13.2225	30.2077	2.28456	0.000123349
NUP88	63.3292	102.239	1.6144	0.000124117
NDUFA8	210.397	178.948	0.850524	0.000124867
FKBP2	130.753	102.194	0.78158	0.000127755
OAS2	8.121	0.0998312	0.012293	0.00012823
ALYREF	27.5649	12.6381	0.458486	0.000129278
HINT1	987.912	1212	1.22683	0.000133124
IFI35	18.9214	6.33836	0.334983	0.000134921
HMGA2	67.2402	107.565	1.59971	0.000137101
GPR87	139.061	200.552	1.44219	0.000137305
AKR1B1	243.782	211.792	0.868776	0.000139325
CNN2	83.6239	59.9949	0.717437	0.000139787
GRN	44.1092	25.3137	0.573888	0.000140948
RPS21	1696.27	2030.99	1.19732	0.000144582
BRMS1L	4.83961	15.8518	3.27544	0.000144748
FANCL	60.6627	98.3379	1.62106	0.000146858
MPDU1	7.99479	0.0998312	0.012487	0.000147393
COA3	282.419	377.407	1.33634	0.000147975
PPIH	55.5174	91.2229	1.64314	0.000149073
TNC	10.254	1.13693	0.110877	0.000150037
TAF1A	20.3728	41.8862	2.05599	0.000150091
KLHL42	9.21123	23.4963	2.55083	0.000152327
LSM4	40.2425	22.8125	0.566876	0.000154147
OXA1L	105.675	157.839	1.49362	0.000154866
NPC2	287.538	383.095	1.33233	0.000154887
MRPL11	48.7849	29.1071	0.596641	0.000155811
NDUFAF4	19.7565	40.0421	2.02678	0.000155902
PLEKHA3	17.1844	5.05143	0.293955	0.000157855
NPEPPS	49.9077	30.1322	0.603759	0.00016232
LAMTOR5	242.681	328.136	1.35213	0.000164561
TMEM128	17.1211	5.9274	0.346204	0.00016636
LUC7L3	169.977	140.453	0.826305	0.000167979
C3ORF52	1.73059	8.23042	4.75585	0.000169666
EI24	57.975	94.9076	1.63704	0.000171525
PLEK2	36.2437	64.7621	1.78685	0.000172042
ADSL	136.571	196.53	1.43903	0.000175069
MDH2	218.49	298.804	1.36759	0.000176221
SLC35A5	5.44359	16.5166	3.03414	0.000177245
OST4	363.313	331.608	0.912734	0.000180286
C1ORF112	5.99212	17.7265	2.95831	0.000185619
RPS3	4754.45	5505.36	1.15794	0.000185731
MRPL40	215.012	184.468	0.85794	0.000188672
NCOA7	22.8629	9.49038	0.415099	0.000190279
MCEE	8.21137	21.0497	2.56348	0.000191827
CS	120.269	175.312	1.45766	0.000191898
TSTD1	33.5417	17.9007	0.533684	0.000193903
ATP6V1G1	391.659	360.767	0.921125	0.000196905
NME4	8.23216	21.4191	2.60188	0.000198505
IGF1R	25.5695	11.8028	0.461595	0.000200008
FIGN	1.77113	8.9447	5.05026	0.000200899
PAXBP1	29.5687	14.0269	0.474384	0.000203174
CRK	156.797	128.2	0.81762	0.000203449
HOOK1	0.0998312	2.19222	21.9592	0.000205209
WRAP73	0.0998312	2.242	22.4579	0.000205209
AKR7A2	0.0998312	2.38718	23.9122	0.000205209
GALNT14	0.0998312	2.7748	27.7949	0.000205209
C2ORF76	0.0998312	2.99084	29.9589	0.000205209
C2ORF27A	0.0998312	2.24581	22.4961	0.000205209
LIPT1	0.0998312	2.13787	21.4148	0.000205209
STX18	0.0998312	2.24989	22.5369	0.000205209
DUSP22	0.0998312	2.38274	23.8677	0.000205209
OPN1SW	0.0998312	2.80555	28.1029	0.000205209
PIGA	0.0998312	2.60028	26.0468	0.000205209
ZNF32	0.0998312	2.12975	21.3335	0.000205209
RNF26	0.0998312	2.28512	22.8899	0.000205209
COL4A1	0.0998312	2.80732	28.1206	0.000205209
NEK3	0.0998312	2.18898	21.9268	0.000205209
HAUS4	0.0998312	2.81493	28.1968	0.000205209
C15ORF48	0.0998312	2.76256	27.6723	0.000205209
HDDC3	0.0998312	2.18991	21.9361	0.000205209
RNASEK	0.0998312	2.24087	22.4466	0.000205209
NLE1	0.0998312	2.58687	25.9125	0.000205209
B3GNT3	0.0998312	2.14059	21.442	0.000205209
C19ORF40	0.0998312	2.1168	21.2038	0.000205209
SNHG11	0.0998312	2.62362	26.2806	0.000205209
N6AMT1	0.0998312	2.79701	28.0174	0.000205209
TMEM243	0.0998312	2.02428	20.277	0.000205209
C2CD5	0.0998312	2.68455	26.8908	0.000205209
KTN1-AS1	0.0998312	2.93613	29.4109	0.000205209
TPM3P9	0.0998312	2.17326	21.7693	0.000205209
CDH1	53.0099	33.4634	0.631266	0.000205855
DSC2	16.8621	5.25768	0.311804	0.000206127
MIR22HG	13.6353	30.3374	2.22491	0.000207871
ARL4A	33.6875	60.8399	1.80601	0.000208377
LAMP2	269.497	238.431	0.884726	0.000208643
BNIP1	14.8907	32.4366	2.17831	0.000208967
C5ORF15	87.0809	63.2529	0.726369	0.000209331
GPR125	25.4994	11.9179	0.467378	0.000209981
BLCAP	291.295	386.073	1.32537	0.000211773
ATP6V1D	219.171	298.986	1.36417	0.000213222
BLVRB	29.4589	14.5059	0.492411	0.000218237
VRK1	153.906	217.886	1.41571	0.000218803
SLC35F5	19.8001	7.4983	0.378701	0.000219078
CENPN	90.2605	136.229	1.50928	0.00022058
RNF34	60.6637	97.4458	1.60633	0.000221342
RBM6	42.072	24.5279	0.582997	0.000221386
SMAD3	29.4327	14.3613	0.487938	0.000221981
UCHL3	33.0897	59.3201	1.79271	0.000225276
CBR4	31.9583	16.4853	0.515836	0.000233259
NDUFS4	360.587	469.615	1.30236	0.000234819
SNRPD1	403.216	520.944	1.29197	0.000236748
KARS	245.726	330.991	1.34699	0.000238672
DHX36	128.884	102.372	0.794296	0.000238746
LSM2	88.9315	134.576	1.51326	0.000242144
TMEM40	17.5828	36.601	2.08164	0.000242945
VDAC1	324.18	425.559	1.31272	0.000244201
OAT	336.641	440.976	1.30993	0.000244486
EIF3M	903.358	1108.66	1.22726	0.000250733
PPP1R12A	117.006	91.2789	0.780124	0.000251265
THAP1	6.14987	17.6174	2.86468	0.000252277
POLR2D	53.7566	34.2503	0.637137	0.000254826
TCEB2	584.357	558.449	0.955664	0.000255093
NT5DC2	4.58654	14.5167	3.16508	0.000256804
CKB	7.4499	0.0998312	0.0134003	0.000268918
CHRNB1	3.14692	11.1208	3.53388	0.000269592
ANXA5	1056.33	1285.45	1.2169	0.000270918
C12ORF5	7.85378	20.9356	2.66568	0.000271121
SUV39H2	6.73839	18.4971	2.74503	0.000273125
TGDS	31.2545	56.6687	1.81314	0.000275648
CDC42SE1	6.19821	17.6379	2.84563	0.000276492
TTC26	4.62585	14.933	3.22816	0.000280524
TEFM	54.4177	88.4791	1.62592	0.000283147
NFKBIA	133.631	107.464	0.804184	0.000285198
UQCRC2	314.084	412.304	1.31272	0.000285216
SEMA3A	36.6885	20.9096	0.569922	0.000285376
CLNS1A	353.174	459.491	1.30103	0.000285677
CDA	57.0142	37.1192	0.651052	0.000285919
C6ORF48	99.4023	75.0377	0.754889	0.000286223
RPLP2	1183.53	1183.17	0.999691	0.000286429
VPS53	17.9576	6.99857	0.389727	0.000290962
MROH1	30.3088	15.2643	0.503627	0.000292088
RPL18	658.887	821.338	1.24655	0.00029414
PMPCB	66.4594	104.668	1.57492	0.000294479
FAM204A	74.009	52.7885	0.713271	0.000294912
CHEK1	29.26	53.1307	1.81581	0.000297308
MORC4	3.65824	12.7072	3.47357	0.000298278
CDK7	187.075	257.663	1.37733	0.000299327
PTGS1	3.18569	11.7478	3.68767	0.000300453
MIOS	4.15429	13.8935	3.34437	0.00030213
CTSA	83.9076	61.3869	0.731602	0.000307246
PAAF1	107.842	83.5848	0.775068	0.00030763
FEM1B	30.2126	15.5637	0.51514	0.000310372
RSL1D1	201.813	275.966	1.36743	0.000311262
IFT46	1.12742	6.8402	6.06714	0.000311297
HN1	199.781	171.261	0.857244	0.000311707
PEBP1	208.983	180.006	0.861342	0.000311922
NT5C3B	6.26724	17.2462	2.7518	0.000314565
PCID2	80.3621	122.05	1.51875	0.000324734
MRFAP1	165.58	138.856	0.838603	0.000329397
PSMB3	1594.12	1903.82	1.19427	0.000331864
MATR3	182.083	154.28	0.847307	0.000332265
FAM111B	5.22502	15.173	2.90391	0.000333742
PSAT1	74.3303	114.719	1.54337	0.000338272
CUTC	42.2455	71.0128	1.68096	0.000338295
SERPINB5	308.284	404.551	1.31227	0.000344495
S100A10	947.106	1156.17	1.22074	0.00034537
TMEM14C	369.958	478.388	1.29309	0.00034643
TPM1	114.973	90.2787	0.78522	0.000349215
TMEM223	27.4122	13.4175	0.48947	0.000351427
DLG1	71.3471	50.4669	0.707343	0.000352398
CUEDC2	36.2879	20.5528	0.566383	0.000359822
CHIC2	16.1753	5.12855	0.317062	0.000362049
CHORDC1	89.0948	133.585	1.49935	0.00036342
TERF2	38.7278	22.3131	0.576152	0.000364692
ERAP2	17.3294	35.7506	2.063	0.000367414
LPAR1	14.7671	31.8864	2.15929	0.000375142
MPZL2	29.5727	53.2796	1.80165	0.000379026
CCBL2	28.1933	51.298	1.81951	0.000383571
POLR2G	451.074	424.154	0.94032	0.000385244
CSTF1	83.8335	126.741	1.51182	0.000387389
ATG12	56.3507	37.836	0.671439	0.000391258
MOB1B	43.4396	26.1669	0.602374	0.000391743
LRRC1	9.29935	1.10746	0.11909	0.00039344
DIRC2	8.66692	21.445	2.47436	0.000393727
PGD	56.5209	90.6476	1.60379	0.000397694
TIMM21	185.682	254.762	1.37203	0.000405256
GCA	0.842816	5.14393	6.10326	0.000407877
DSG2	146.114	120.723	0.826221	0.00040909
EIF4EBP2	23.1507	10.2647	0.443385	0.000416295
GPATCH4	97.2069	143.244	1.4736	0.000418523
PSMD6	184.987	253.43	1.36998	0.000419113
SNHG8	126.091	101.832	0.807601	0.000419356
YWHAB	550.971	527.869	0.958071	0.000425726
CASC4	28.3995	14.0905	0.496153	0.000431086
HDAC1	51.4739	83.7908	1.62783	0.00043561
SRP54	192.345	165.074	0.85822	0.000437491
NDUFB2	405.572	519.64	1.28125	0.00044379
TFG	169.011	233.925	1.38408	0.0004467
UFD1L	112.096	88.0962	0.785899	0.000449135
CCDC51	9.95123	23.2596	2.33736	0.000453111
KIAA1467	12.72	3.03874	0.238894	0.000460439
MICB	0.562736	4.84276	8.60573	0.000460474
RANBP1	117.283	93.1838	0.794522	0.000468774
CXCL16	1.2094	6.5924	5.45095	0.00047085
UBE2N	286.465	376.775	1.31526	0.000473953
SPTLC1	213.417	186.241	0.872661	0.000475978
ATAD1	65.0016	45.9924	0.707559	0.000481397
COX8A	404.653	378.65	0.935741	0.00048331
MMS22L	44.2146	27.6382	0.625093	0.000487388
POLR1E	11.8571	26.6072	2.244	0.000497134
SUDS3	25.5556	12.6836	0.496314	0.000500673
UBE2E3	79.0593	119.681	1.51382	0.000509692
LPAR3	6.53658	17.034	2.60596	0.000509978
OAS3	30.6876	16.5199	0.538327	0.000510341
KPNA4	70.4388	50.4202	0.715801	0.000515911
EEA1	29.3971	15.6736	0.53317	0.000516319
SPCS3	52.2723	34.8897	0.667461	0.000523162
LINC00667	20.048	8.25379	0.411702	0.000531837
RAPGEF2	8.99521	1.9442	0.216137	0.000533948
COPRS	3.89959	12.4335	3.1884	0.000537828
NFIB	56.8071	38.5796	0.679134	0.000539037
HDDC2	100.202	146.417	1.46122	0.000541263
RAB33B	8.97666	1.46821	0.163558	0.00054397
LLPH	80.0122	120.07	1.50065	0.000552169
PDLIM5	42.7772	26.7589	0.625541	0.000554374
MCC	19.9784	8.78127	0.439539	0.000559472
TFB2M	26.5903	48.5605	1.82625	0.000561474
HNRNPF	156.051	216.404	1.38675	0.000563054
TSEN2	3.92022	12.0187	3.06583	0.00056428
HAUS5	6.77044	0.5676	0.083835	0.000569181
PXDC1	10.7769	2.88193	0.267417	0.000571993
RAB6A	69.0718	49.4374	0.71574	0.000573117
SF3B2	106.035	83.9567	0.791782	0.000575297
RAB13	76.812	56.1136	0.730531	0.00057589
RPL15	1028.19	1245.35	1.21121	0.000582306
USPL1	0.593985	4.49648	7.57003	0.000586514
MCFD2	52.0152	83.5653	1.60656	0.00058832
DEDD	46.1958	29.2159	0.632436	0.000591383
CCDC43	48.5264	31.4464	0.648027	0.000593905
DNAJB14	35.4069	20.079	0.567092	0.000594435
FEZ1	13.9035	29.6196	2.13038	0.000596473
TUBA4A	395.494	505.511	1.27818	0.000612843
MDM2	16.9844	6.83303	0.402312	0.000622651
KIAA1524	26.0314	47.1216	1.81019	0.000625457
TMX2	176.644	241.244	1.36571	0.00062672
MORN2	68.7841	105.231	1.52987	0.000631737
DSC3	27.7918	14.1518	0.509208	0.000632113
PPP1CA	116.359	93.666	0.804975	0.000633813
PARK7	1020.28	1235.3	1.21075	0.000634655
PSAP	42.5082	26.4387	0.621967	0.000637319
DNM1L	50.6857	81.1715	1.60147	0.000643009
CSNK1E	23.8512	11.6989	0.490494	0.000644992
LINC00963	13.9315	4.45336	0.319662	0.000645824
METTL21B	59.811	41.3944	0.692087	0.000647085
TMEM177	5.03077	14.936	2.96894	0.000656796
ELOVL6	42.4486	26.8843	0.633339	0.000657232
TIMM17A	306.259	398.73	1.30194	0.000661453
FAM91A1	45.9703	29.6326	0.644605	0.000661766
PRDX2	410.699	386.347	0.940708	0.000667113
DEK	191.538	259.148	1.35299	0.000669709
GABPB2	37.622	22.5947	0.600572	0.000671117
ANXA4	65.1144	100.535	1.54397	0.000677197
GGNBP2	88.3814	67.7606	0.766683	0.000679099
PPP4R2	45.9132	29.6725	0.646274	0.000680806
AP4B1	4.51913	13.1942	2.91962	0.000680867
ZWINT	189.975	257.803	1.35703	0.000682674
SLC25A38	2.55101	9.40708	3.68758	0.00068725
MLH1	39.7589	66.6657	1.67675	0.000698678
QRICH1	52.7921	35.1887	0.666554	0.000704377
AVPI1	8.7184	1.41985	0.162857	0.000704446
RAP1GDS1	69.6747	50.3289	0.72234	0.000706838
DAZAP2	212.227	284.992	1.34286	0.000711621
DHRS7B	50.8749	81.4025	1.60005	0.000713214
TFAM	79.8537	119.33	1.49436	0.000720717
SPTBN1	53.8728	36.8297	0.683642	0.000725613
C7ORF49	2.12387	8.06536	3.79747	0.000731441
RRM1	182.889	248.051	1.35629	0.000732022
CDC16	20.0431	38.0108	1.89646	0.000733845
SRSF9	122.214	99.1019	0.810889	0.000734945
NETO2	14.7418	30.8266	2.0911	0.00073708
CIRH1A	137.602	192.258	1.39721	0.000737258
TXNRD1	250.851	225.405	0.898564	0.000741342
NEDD1	38.6128	23.802	0.616429	0.000752738
RPS24	1264.47	1278.26	1.01091	0.000757696
PEX11B	18.0619	35.904	1.98782	0.000757849
SPC25	31.2339	54.4482	1.74324	0.000764422
STK17B	19.5417	8.87073	0.453938	0.000767193
SRPR	21.4536	40.2906	1.87803	0.000767805
SERINC1	88.0441	67.1539	0.762729	0.000768134
PDCD4	23.5805	11.6508	0.494086	0.000772292
GLT8D1	9.73921	22.4736	2.30754	0.000772722
ALDH9A1	31.2703	54.3684	1.73866	0.000784207
IBTK	28.7099	15.6508	0.545138	0.000786624
PPP1R15B	39.7231	24.665	0.620924	0.000787496
CAV2	169.328	231.99	1.37007	0.000790028
SLC25A11	25.6346	46.7308	1.82296	0.00079155
ASNA1	20.8656	9.8669	0.472878	0.00079302
ATF4	137.603	114.404	0.831404	0.000800078
HOXA3	6.45945	0.0998312	0.0154551	0.000802225
OSTC	534.165	667.42	1.24946	0.000802341
FGD5-AS1	110.3	88.6855	0.80404	0.000814853
XRN2	201.295	270.31	1.34286	0.000820867
SNRNP40	112.372	160.958	1.43237	0.000821371
RPL34	908.459	904.156	0.995263	0.000832623
CD63	864.474	858.049	0.992567	0.000842371
GTPBP4	185.037	250.552	1.35407	0.000843919
GPNMB	6.40152	0.0998312	0.0155949	0.00085518
ATP6V1A	123.809	101.74	0.821749	0.00085852
NDUFAB1	273.13	248.766	0.910797	0.000861549
DPM1	336.865	433.736	1.28757	0.00087518
LRRC8A	75.7388	56.1243	0.741024	0.000876596
APOL6	11.9849	3.09312	0.258084	0.000878888
COPZ1	159.962	219.034	1.36929	0.000880279
FDPS	82.6606	122.179	1.47808	0.000881259
SF3B5	265.981	348.256	1.30933	0.000884653
MED21	77.2414	115.122	1.49041	0.000887959
ODF2	14.9193	30.9883	2.07707	0.000888122
FXN	21.6261	40.66	1.88013	0.000889687
RB1CC1	53.4251	36.6025	0.685118	0.000890314
TIMM22	49.0459	78.8622	1.60793	0.000892722
ORC1	1.75432	7.20487	4.10693	0.000893421
HMGB1	356.382	456.731	1.28158	0.000913201
DHRS7	121.536	171.687	1.41264	0.000944054
PDIA4	65.634	47.1871	0.718942	0.000947233
CUX1	23.262	11.8916	0.511204	0.00095299
C2ORF68	16.4257	6.32765	0.385228	0.000956388
VPS26A	116.115	94.1304	0.810667	0.000958571
AAAS	11.7902	25.7023	2.17996	0.000976986
GLUL	11.8556	3.6318	0.306336	0.000983803
TMSB10	2628.37	2735.27	1.04067	0.000984936
LINC00662	1.37527	6.54505	4.7591	0.000989874
KANSL2	81.4095	120.835	1.48429	0.00100032
NOP56	382.997	487.559	1.27301	0.0010087
SYNCRIP	269.992	352.561	1.30582	0.00103122
ZNF330	21.8021	40.5283	1.85891	0.00103136
COPS5	194.023	260.306	1.34163	0.00104628
ARL2BP	25.3082	45.7207	1.80656	0.00105618
PTP4A2	115.77	94.0098	0.812043	0.00106798
CCNH	116.321	164.464	1.41388	0.00107162
RTN3	69.7281	51.0674	0.732379	0.00107837
PIGH	4.75031	13.2537	2.79008	0.00108625
RNF213	25.6131	13.3398	0.52082	0.00110821
NIF3L1	107.659	153.712	1.42777	0.00110855
PPP1R21	6.15965	0.0998312	0.0162073	0.0011168
TLE3	8.24851	1.60433	0.194499	0.0011254
TXLNG	7.02023	17.2407	2.45586	0.0011277
MRPS28	93.4894	135.047	1.44452	0.00113862
APMAP	204.211	272.713	1.33545	0.00113983
WDR36	40.1805	25.3274	0.630342	0.00114649
RPL10A	881.837	1069.52	1.21283	0.0011526
NDUFB11	81.5174	62.5805	0.767695	0.00115869
SFPQ	182.413	159.995	0.877102	0.00115967
CFL2	71.7114	53.9098	0.75176	0.00117047
SPOCK1	6.11591	0.0998312	0.0163232	0.00117203
GAREM	6.11253	0.0998312	0.0163322	0.00117641
CENPC	41.2932	26.6722	0.645922	0.00118246
LRRC59	20.5938	38.0079	1.84559	0.0011864
MRPL20	172.403	233.667	1.35535	0.00118713
TEX30	131.9	183.032	1.38766	0.00120173
TIMP3	6.08855	0.0998312	0.0163965	0.00120795
SYPL1	378.092	480.929	1.27199	0.00121232
GJB5	35.5397	59.8514	1.68407	0.00121699
MAP1B	16.1081	6.0892	0.378022	0.00121756
ARF1	238.535	313.16	1.31285	0.00127373
BCAS2	249.335	326.872	1.31098	0.00127715
ZBTB21	9.90891	2.16891	0.218884	0.00127867
TBRG4	98.55	141.86	1.43947	0.00128388
KIF2C	18.656	35.2246	1.88811	0.00130624
SHMT2	46.0119	73.4644	1.59664	0.00130984
RFC4	176.895	238.312	1.34719	0.00132577
ASH2L	3.28438	10.5447	3.21057	0.00133979
SREK1	109.778	89.2863	0.813336	0.00134882
DHODH	0.423263	3.82413	9.03488	0.00136885
NDUFB4	539.335	669.144	1.24068	0.00137408
PLAU	112.855	92.0038	0.815239	0.00137727
ANAPC5	125.104	174.022	1.39101	0.00138397
STYXL1	61.3837	44.3812	0.723013	0.00138567
GPATCH2	44.449	29.7753	0.669876	0.00138984
ANAPC11	173.558	151.408	0.872376	0.00139241
NDUFS5	1061.14	1274.43	1.20099	0.00139948
YWHAQ	217.918	195.35	0.896437	0.00140472
THYN1	144.551	198.337	1.37209	0.00141604
MRPL1	52.1908	81.3641	1.55898	0.00142311
CPOX	1.46656	6.71477	4.57859	0.00142436
BLMH	1.89063	7.30912	3.86597	0.00142716
CDCA7	12.1298	25.3385	2.08895	0.00143995
KRT17	17.2855	7.83622	0.453342	0.00144066
POLG2	17.2702	7.76318	0.449512	0.00145668
KIAA1033	36.1532	22.3929	0.61939	0.00146977
CBFB	66.7456	49.5866	0.74292	0.00147162
IMMP2L	2.82898	9.20019	3.25212	0.00147402
RPL7L1	281.704	364.365	1.29343	0.00148832
ITPA	78.6714	60.1723	0.764856	0.00148945
SEC22A	22.9683	41.2633	1.79653	0.00150871
RBBP7	112.551	158.821	1.4111	0.00151497
EHD2	30.0637	17.5395	0.583411	0.00152781
C12ORF4	2.84324	9.37596	3.29763	0.00152865
MRS2	7.81741	18.679	2.3894	0.0015291
UBL4A	1.48672	6.42373	4.32073	0.00153777
CYB5D1	1.48988	6.43228	4.31732	0.00155615
TM9SF2	157.847	136.581	0.865278	0.00155757
HNRNPA0	28.7911	16.9237	0.587809	0.00156857
QARS	50.1319	78.0112	1.55612	0.00158401
CHD1	36.0054	22.8667	0.635091	0.00158759
MBNL2	32.4071	19.4017	0.598686	0.00160032
TGFA	10.9462	23.9554	2.18846	0.00160222
TUG1	46.4354	31.8496	0.68589	0.00160739
DGKA	9.69103	21.5411	2.22279	0.00160757
ELP6	38.203	62.2203	1.62868	0.00161261
EPCAM	46.4099	73.7453	1.589	0.00162273
TCAIM	14.8683	29.124	1.9588	0.00163988
XRCC4	47.9399	75.577	1.57649	0.00164426
SHCBP1	9.71043	21.5569	2.21998	0.00164687
GTF2B	74.0528	109.647	1.48066	0.00165342
CBX3	290.58	374.547	1.28896	0.00165367
ME2	7.87656	18.4007	2.33614	0.00166166
TRAPPC4	110.436	155.983	1.41242	0.00166685
2007-09-01	311.6	399.665	1.28262	0.00167152
PRKAR1A	54.257	38.4905	0.709411	0.00167186
ELP4	39.7458	64.1078	1.61295	0.00167285
ZBTB25	14.2519	5.82789	0.408919	0.00167863
RTCB	462.478	445.132	0.962493	0.00170416
EWSR1	180.823	159.489	0.882017	0.00171443
KCNJ15	0.450461	3.14411	6.97977	0.00171511
L3HYPDH	16.2701	31.5622	1.93989	0.00174495
ACTR2	159.432	138.436	0.868307	0.00175179
UHRF1	21.0239	10.2513	0.487601	0.00175561
SLC7A11	15.6176	30.161	1.93122	0.00177592
HMMR	19.7155	36.8711	1.87016	0.00180244
HENMT1	12.6825	4.54617	0.358459	0.00181134
WDR66	20.413	37.0688	1.81594	0.00181163
MAPRE2	7.75757	1.47079	0.189595	0.00183086
FAM177A1	35.7275	22.6198	0.63312	0.00183393
PPIF	34.7374	57.0555	1.64248	0.00183431
TMEM251	39.9152	64.2781	1.61037	0.00184316
SLC29A1	6.76288	16.6862	2.46732	0.00186261
MRPS12	37.7095	61.4334	1.62912	0.00186282
TMEM205	33.3105	20.1506	0.604932	0.00187656
C9ORF72	5.68784	0.808017	0.14206	0.00187972
PIAS2	28.4424	16.2007	0.569596	0.00191616
CLINT1	43.7648	29.8836	0.682822	0.00192185
FMR1	29.6534	17.541	0.591535	0.00192527
AP1S2	7.70246	1.04015	0.135041	0.00193327
CCSER2	29.6399	17.4638	0.589197	0.00193984
PRPF38A	96.5222	137.739	1.42701	0.00194011
PRKDC	59.4519	43.2542	0.72755	0.00194311
SUZ12	29.6345	17.9447	0.605533	0.00194575
MTIF2	43.0033	68.8028	1.59994	0.00195246
SSR3	314.44	294.69	0.937189	0.00195618
N4BP2L2	130.281	110.977	0.851829	0.00199435
VIM	0.220259	2.98163	13.5369	0.00199664
YIPF5	98.0242	79.0986	0.80693	0.00200342
DCTN3	69.0721	102.442	1.48311	0.0020125
RARS	261.415	338.904	1.29642	0.00201417
BTBD10	54.4263	83.0352	1.52565	0.00202202
C1D	58.2458	42.3706	0.727444	0.0020257
BSG	78.8716	61.0897	0.774546	0.00204012
ERCC6L	3.99539	11.4467	2.86497	0.00204073
SLC38A6	13.7663	27.9452	2.02997	0.00204525
SP100	83.1381	65.9735	0.793541	0.00204633
ACP1	294.997	378.734	1.28386	0.00204845
UQCR10	358.242	339.488	0.947651	0.00205181
MRTO4	53.7025	82.5969	1.53805	0.00206126
PDK1	40.1575	26.8608	0.668886	0.00206982
SLCO1B3	3.47566	10.7944	3.10571	0.00207
KRT6A	214.168	193.046	0.901376	0.00207226
TUBG1	134.487	184.605	1.37266	0.00207324
INO80D	18.1294	8.02859	0.44285	0.00207921
PROSC	13.1247	26.1187	1.99004	0.00208179
HECA	12.4938	4.3767	0.350309	0.00211112
DTD1	61.4371	92.2665	1.50181	0.00211511
SIGMAR1	52.2331	80.8102	1.54711	0.00211848
RPL13	69.0443	52.8607	0.765605	0.0021396
FAM114A1	50.3236	35.6741	0.708893	0.00214154
ENAH	80.8336	63.2348	0.782284	0.00217118
IQCB1	31.3522	52.6489	1.67927	0.0021729
SS18L2	93.6645	133.939	1.42998	0.00217548
PTER	2.02923	7.69554	3.79234	0.00220237
NCOA4	119.602	100.733	0.842237	0.00220726
FAM101B	15.2894	6.91563	0.452314	0.0022473
IFI27L1	50.2015	35.8875	0.71487	0.0022584
KIFAP3	10.608	22.446	2.11596	0.00226202
POLR3GL	5.50139	0.0998312	0.0181465	0.00230913
SUN1	106.613	149.091	1.39843	0.00231287
DEPDC1	12.5709	25.7824	2.05096	0.00231415
CALR	43.3575	29.6753	0.684433	0.00232397
ALDH16A1	9.24135	2.71272	0.293542	0.00235375
CALCOCO2	63.3523	47.9521	0.756911	0.00235864
PEMT	8.75315	19.7398	2.25517	0.00236266
HSDL2	59.3791	89.6116	1.50914	0.0023733
PTPN4	12.3349	4.55056	0.368916	0.00240025
PTGES3	496.057	614.323	1.23841	0.00240215
NONO	166.293	146.853	0.883097	0.00240219
ASTE1	2.53609	8.39977	3.31209	0.00242486
RRP9	1.6144	6.03581	3.73874	0.00242812
SBDS	88.4227	126.394	1.42942	0.00243728
KLHDC2	1.61765	6.95488	4.29939	0.00245503
AURKAIP1	30.4135	18.8581	0.620056	0.00246269
GNL2	99.6103	140.946	1.41497	0.0024736
KPNA6	63.1836	47.021	0.744196	0.00251797
FBXW7	17.8488	8.2144	0.460223	0.00252278
MED18	2.07602	7.33316	3.53231	0.00252785
TSNAX	42.0339	28.5703	0.679695	0.00252976
QTRTD1	33.7969	55.1617	1.63215	0.00253054
OTUD7B	7.42089	1.00866	0.135921	0.0025515
LSM3	537.581	662.885	1.23309	0.00256264
GOLGA3	15.1099	6.13701	0.406159	0.00256585
RAD51	5.80205	14.6079	2.51772	0.00257417
MTAP	36.7938	59.1654	1.60802	0.00258742
MTIF3	36.8006	59.6989	1.62223	0.00259747
OSBP	29.1122	17.5023	0.601201	0.00260055
HINT2	9.13124	2.99089	0.327545	0.00260096
SRSF11	192.036	172.622	0.898902	0.00265788
CAPZA2	243.508	315.545	1.29583	0.00265857
PPP2R5E	64.1014	48.3212	0.753824	0.002688
FAM134C	44.1757	30.4337	0.688924	0.00268942
TXNL4A	6.41779	15.3514	2.39201	0.0026914
FANCG	0.511832	3.32922	6.50453	0.00271067
YIPF1	16.7619	31.0708	1.85365	0.0027165
RABGGTB	138.675	188.654	1.3604	0.00272357
ARID5B	9.07881	2.12147	0.233672	0.00272739
NDUFS6	284.129	265.838	0.935624	0.00273434
DUSP12	33.1902	54.7949	1.65093	0.00273667
SFT2D1	207.015	271.327	1.31067	0.00274554
PRPF4	98.3345	138.435	1.4078	0.00276123
AAR2	75.3772	109.059	1.44684	0.00281635
HS6ST2	0.249512	2.79969	11.2207	0.00283397
TJP1	54.0968	39.7155	0.734156	0.00285345
CPEB4	5.30944	0.537073	0.101154	0.00285392
SMARCE1	60.6726	45.6926	0.7531	0.0028625
RAB4A	2.60247	8.90594	3.42211	0.00287037
SKAP2	32.4971	20.3957	0.627616	0.00287872
IDH1	75.7481	59.8459	0.790064	0.00288679
YBX1	332.81	315.356	0.947556	0.00288909
AMIGO2	47.5384	73.3067	1.54205	0.00289584
ALDH3A2	36.2476	58.0617	1.60181	0.00289658
SCAMP2	26.4821	15.8941	0.600182	0.00291967
HAX1	252.33	325.658	1.29061	0.0029296
SQLE	23.8612	41.6986	1.74755	0.00293916
STPG1	7.07968	16.9026	2.38748	0.00294745
BZW1	264.041	245.473	0.929676	0.00294875
SCML1	5.88946	14.0759	2.39001	0.00295192
NCOA3	23.9978	13.7488	0.57292	0.00296444
CBX5	46.2133	32.5897	0.705202	0.00296532
RCL1	10.2069	21.4473	2.10126	0.00297033
NSDHL	29.6579	49.4812	1.6684	0.0029749
UBIAD1	1.67852	6.03419	3.59495	0.00300313
PRKAG1	24.6125	42.8499	1.74098	0.00301502
VMA21	69.1922	53.4459	0.772427	0.00302097
CHCHD7	64.5887	95.202	1.47397	0.00302271
SLC25A51	20.1798	10.5898	0.52477	0.00303613
EPS8	8.95541	2.68283	0.299577	0.00304914
TRIM32	3.13595	9.07087	2.89254	0.00306414
SERPINB1	73.439	57.9782	0.789475	0.00306732
HMGCL	28.8021	17.8686	0.620392	0.00308233
MRPL36	443.905	551.073	1.24142	0.00309145
FAM136A	54.5722	82.2254	1.50673	0.00309908
C5ORF22	70.1868	54.2405	0.772801	0.00310961
STAP2	12.2019	24.2629	1.98845	0.00311453
HIBCH	63.1345	93.4738	1.48055	0.00315762
FARS2	2.64252	8.05232	3.04721	0.00316894
POGZ	16.1803	7.9445	0.490999	0.00317338
DPH5	31.9674	52.7812	1.65109	0.00318357
EID1	49.3838	35.8319	0.72558	0.00320834
CDS2	22.6193	12.0998	0.534932	0.00321234
TCF19	3.68557	10.4483	2.83492	0.003213
DUS2	16.2711	30.5724	1.87894	0.00321552
FAM83H-AS1	11.5812	23.8785	2.06184	0.00323341
GLS	35.7709	23.2827	0.650884	0.00323641
ACAP2	25.0708	14.8557	0.592547	0.0032546
FAIM	37.9522	60.0342	1.58184	0.00326345
PNP	28.3459	47.6107	1.67963	0.00326718
RAB12	5.18569	0.0998312	0.0192513	0.00327153
SMIM15	121.437	166.101	1.3678	0.00328717
FRMD6-AS2	5.17875	0.0998312	0.0192771	0.00329669
C3	21.316	11.1185	0.521604	0.00330732
SMURF2	38.0284	25.2427	0.663786	0.00331267
DUSP6	77.3974	111.571	1.44154	0.00333867
UBA2	26.2106	44.7413	1.70699	0.00335964
NDUFB7	116.066	98.9095	0.852183	0.00336095
DNMT3A	14.7407	6.70422	0.45481	0.00336205
ANKRD18B	33.541	54.4077	1.62213	0.00337137
ARID2	37.9865	25.7298	0.67734	0.00337955
RPS27A	1833.1	2145.39	1.17036	0.00339316
AK2	78.2325	112.289	1.43532	0.0033951
PPP6C	75.8679	109.982	1.44965	0.00340245
TRNAU1AP	48.6488	74.3967	1.52926	0.00343083
WDR3	44.8437	69.5523	1.55099	0.00344262
TOMM5	68.8199	100.352	1.45819	0.00344854
THOC1	46.3872	71.0332	1.53131	0.0034794
VCPIP1	13.3013	5.90204	0.44372	0.00348689
IRF2BP2	96.217	79.9488	0.830922	0.00353245
GALNT6	1.7299	6.2416	3.60807	0.00353463
PIGB	0.899095	4.98294	5.54218	0.0035411
MRPL17	81.5302	116.299	1.42646	0.00356096
MOK	14.6547	6.27011	0.427856	0.00357892
CPSF4	0.554413	3.82335	6.89622	0.00359677
AGA	21.1775	11.003	0.519559	0.00360351
RPL10	601.96	734.227	1.21973	0.0036122
FOXM1	2.69712	8.12615	3.0129	0.00361476
TPM4	251.143	233.659	0.930383	0.00362327
GTF2F2	189.572	171.88	0.906676	0.00368718
SPRYD4	8.48689	18.0688	2.12903	0.00369563
PLEKHA1	22.3839	12.8289	0.573131	0.00370279
FAM96A	246.083	228.626	0.929061	0.00371579
NET1	71.819	56.1618	0.781991	0.00372585
LRP8	1.30956	5.99401	4.57713	0.00372933
GHITM	407.577	507.05	1.24406	0.00373171
MYO1E	21.1196	11.4406	0.541705	0.00373463
SCD	5.05964	0.215348	0.0425619	0.00375974
PSMG1	44.261	68.0045	1.53644	0.00376256
EPG5	7.02339	1.0159	0.144645	0.00376752
TNFRSF12A	44.5413	31.6871	0.711408	0.0037766
NCAPD3	12.3933	24.6149	1.98615	0.00377675
RMDN3	7.87968	17.6105	2.23493	0.00377975
RPN1	154.623	206.162	1.33333	0.00379065
MED27	55.0284	82.8842	1.50621	0.00380741
2015-09-01	329.548	415.352	1.26037	0.00383168
TATDN1	180.267	237.751	1.31888	0.00385199
MCTS1	19.2669	34.2926	1.77987	0.00385456
SP110	50.0517	36.7054	0.73335	0.00385927
TMEM107	12.4154	24.0009	1.93316	0.00386038
POLR1B	4.90089	12.4294	2.53614	0.00388236
DLD	155.553	207.62	1.33473	0.00389821
ARHGAP5	33.0711	21.8861	0.661787	0.00390501
CBR1	36.5314	24.6405	0.674502	0.00391517
EIF3B	46.64	71.8436	1.54039	0.00393616
CTNNBL1	149.03	199.493	1.33861	0.00395153
ATXN2	19.752	10.0278	0.507683	0.00398531
TAF1D	257.499	240.866	0.935404	0.00401381
LAMC2	269.945	344.92	1.27774	0.0040918
MCRS1	17.9595	32.3261	1.79994	0.00414892
DDX10	37.6463	59.0513	1.56858	0.00415728
POLR3G	10.5134	21.784	2.07202	0.00416676
ATG4C	5.52707	13.1859	2.3857	0.00417477
TRMT11	42.1884	65.0736	1.54245	0.00417565
PALLD	15.7829	7.46199	0.47279	0.00418805
ZC3H15	110.09	151.774	1.37864	0.00419554
PHKB	39.8019	27.5896	0.693172	0.0041962
ATXN10	58.5859	44.925	0.766822	0.0042081
PRR4	7.96625	17.0095	2.13519	0.00421669
TRUB2	39.185	61.0345	1.5576	0.00422877
CDC7	10.5319	21.3834	2.03034	0.00425039
CHSY1	17.0755	8.85514	0.518589	0.00426085
KIAA0020	118.253	161.424	1.36508	0.00426245
RABL3	12.5166	24.4692	1.95494	0.00426319
GOLGA7	50.6498	76.2591	1.50561	0.00426973
MIR4426	89.3336	73.5006	0.822766	0.004282
YEATS4	27.3101	45.7392	1.67481	0.0042848
KIAA1715	24.5651	14.6917	0.598071	0.00434885
LGMN	22.1086	12.4817	0.564564	0.00436576
NCAPD2	14.5704	27.3333	1.87595	0.00437552
CDK5RAP1	46.8667	71.696	1.52978	0.00438915
SIX4	0.947541	4.54908	4.80094	0.00440823
EIF2A	127.349	172.54	1.35486	0.00443644
SNX12	21.5837	37.1109	1.7194	0.00444913
GTF2A2	273.761	348.75	1.27392	0.00445871
SQRDL	40.0603	62.1545	1.55152	0.00450048
TNNT1	4.88401	0.0998312	0.0204404	0.00456385
NDUFV3	33.9127	22.738	0.670485	0.00456718
ITGA3	11.5162	4.47467	0.388554	0.00460912
SCO1	5.59328	13.8649	2.47884	0.00461844
NUP43	50.7019	37.2834	0.735346	0.00464199
SNF8	15.6317	7.66495	0.490345	0.00464973
ING3	118.983	102.419	0.860792	0.00466359
NABP2	36.3799	57.0224	1.56742	0.00472541
GPSM2	0.599448	3.94642	6.58342	0.00472833
ITGB1BP1	90.3325	126.27	1.39784	0.00475023
VAMP8	280.846	356.189	1.26827	0.00475146
MPHOSPH6	153.858	204.021	1.32603	0.00475585
PKP2	6.8223	15.6332	2.29149	0.00477155
DHDDS	30.3404	19.8368	0.653809	0.00477745
UTP15	20.9696	36.5494	1.74297	0.00478101
GTF2H1	64.9326	94.8768	1.46116	0.00478962
TMX4	8.44866	2.75819	0.326464	0.0048042
RPL8	2463.8	2854.79	1.1587	0.00482342
DAAM1	113.725	97.788	0.859863	0.00484546
BTG1	21.9158	12.9799	0.592262	0.00489498
MICU2	7.46349	16.0836	2.15498	0.00491649
COA1	309.202	294.092	0.951132	0.00492298
SLCO3A1	12.8331	5.72927	0.446445	0.0049602
EIF2B2	35.726	56.9952	1.59534	0.00498238
GADD45A	18.1249	9.38188	0.517625	0.00499201
RAD1	42.5492	65.9495	1.54996	0.0050023
MORN4	4.79977	0.0998312	0.0207992	0.00500844
FASTKD5	17.4975	31.5799	1.80482	0.00501333
DDB1	25.5167	15.3102	0.600008	0.00501456
OMA1	14.7254	27.6585	1.87828	0.00501713
MYH9	34.8661	23.1127	0.6629	0.00501915
RFFL	11.405	4.24075	0.371834	0.00503026
TCF7L2	25.5063	15.2217	0.596779	0.0050432
TES	185.569	242.513	1.30687	0.00504899
TCERG1	101.208	85.3962	0.843767	0.00509786
NOL6	2.84848	8.33007	2.92439	0.00511052
ROMO1	744.877	749.112	1.00569	0.00520191
MFSD6	0.986692	4.19875	4.25538	0.00521171
TEX264	12.7279	24.1005	1.89351	0.0052185
AMFR	9.89547	3.26559	0.330009	0.00522166
CENPI	6.27888	14.0207	2.23299	0.0052298
TTC27	11.3943	22.9872	2.01743	0.00524683
DARS2	34.3246	54.5953	1.59056	0.00526287
SOX4	38.175	26.2273	0.687029	0.00526323
SHISA5	42.6602	30.8399	0.72292	0.00526783
MIR4435-1HG	96.9532	81.9785	0.845547	0.00528448
GNG12	85.8515	120.253	1.40071	0.00530576
LARP1	105.169	89.962	0.855403	0.00533451
SARS	225.069	289.605	1.28674	0.00533641
RPS19BP1	15.4305	7.88413	0.510943	0.00533966
UBXN7	30.1219	19.9389	0.661939	0.00534015
PSMA6	139.781	123.289	0.882021	0.005353
TMLHE	0.994428	4.02877	4.05135	0.00538194
FADS1	21.7421	12.4403	0.572174	0.00542291
ATOX1	308.709	388.304	1.25783	0.00548377
NDUFAF1	27.7129	45.5277	1.64283	0.00551201
EIF4A3	77.0036	62.4771	0.811353	0.00553332
TMOD3	48.0634	35.9432	0.74783	0.00555638
FNDC3B	44.7541	32.3874	0.723674	0.00556182
SKP2	53.5122	40.9093	0.764485	0.00557903
NUFIP1	3.9787	10.1318	2.54651	0.00560167
HDAC8	23.3559	39.6121	1.69602	0.0056093
TRAPPC1	43.6237	31.5125	0.722371	0.00561463
MED10	234.069	218.308	0.932664	0.00563699
TCEANC2	0.0998312	1.2978	12.9999	0.00564039
ZNF496	0.0998312	1.38877	13.9112	0.00564039
WDR47	0.0998312	1.97781	19.8115	0.00564039
ZNF124	0.0998312	1.72258	17.2549	0.00564039
ZNF670	0.0998312	1.9352	19.3847	0.00564039
TMEM39B	0.0998312	1.15343	11.5538	0.00564039
TMEM234	0.0998312	1.70223	17.051	0.00564039
DCLRE1B	0.0998312	1.5745	15.7716	0.00564039
APH1A	0.0998312	1.09312	10.9497	0.00564039
UBQLN4	0.0998312	1.00946	10.1117	0.00564039
SERTAD4	0.0998312	1.12148	11.2338	0.00564039
ABCB10	0.0998312	1.36262	13.6492	0.00564039
MGAT5	0.0998312	1.56049	15.6313	0.00564039
GTDC1	0.0998312	1.00035	10.0204	0.00564039
C2ORF44	0.0998312	1.00934	10.1104	0.00564039
SMYD5	0.0998312	1.18261	11.8461	0.00564039
LIMS3L	0.0998312	1.69948	17.0235	0.00564039
ZFAND2B	0.0998312	1.93778	19.4106	0.00564039
CDC25A	0.0998312	1.71463	17.1753	0.00564039
TCTA	0.0998312	1.36161	13.6391	0.00564039
TRAIP	0.0998312	1.98407	19.8743	0.00564039
MSX1	0.0998312	1.26234	12.6447	0.00564039
ING2	0.0998312	1.57245	15.7511	0.00564039
SMN2	0.0998312	1.9075	19.1072	0.00564039
DTNBP1	0.0998312	1.46255	14.6502	0.00564039
GRB10	0.0998312	1.08471	10.8654	0.00564039
GALNT11	0.0998312	1.19049	11.925	0.00564039
DAGLB	0.0998312	1.18077	11.8277	0.00564039
REPIN1	0.0998312	1.27091	12.7306	0.00564039
FBXO25	0.0998312	1.37581	13.7814	0.00564039
CLN8	0.0998312	1.21883	12.2089	0.00564039
R3HCC1	0.0998312	1.0672	10.69	0.00564039
GINS4	0.0998312	1.06829	10.701	0.00564039
JPH1	0.0998312	1.3817	13.8403	0.00564039
CENPP	0.0998312	1.30964	13.1186	0.00564039
RASEF	0.0998312	1.85881	18.6195	0.00564039
SLC2A8	0.0998312	1.09565	10.975	0.00564039
SLC27A4	0.0998312	1.21636	12.1842	0.00564039
TOR1B	0.0998312	1.3214	13.2363	0.00564039
QSOX2	0.0998312	1.46009	14.6256	0.00564039
NHS	0.0998312	1.0275	10.2924	0.00564039
RPGR	0.0998312	1.10573	11.076	0.00564039
SH3BGRL	0.0998312	1.07288	10.747	0.00564039
TRMT2B	0.0998312	1.00901	10.1071	0.00564039
SMARCA1	0.0998312	1.41479	14.1718	0.00564039
IL15RA	0.0998312	1.03934	10.411	0.00564039
ANO1	0.0998312	1.2257	12.2777	0.00564039
E2F8	0.0998312	1.40882	14.112	0.00564039
SLC37A4	0.0998312	1.39273	13.9508	0.00564039
ST14	0.0998312	1.02329	10.2502	0.00564039
CNTN1	0.0998312	1.01384	10.1555	0.00564039
CRY1	0.0998312	1.04126	10.4302	0.00564039
LPCAT3	0.0998312	1.31651	13.1873	0.00564039
GAS2L3	0.0998312	1.44993	14.5238	0.00564039
PUS1	0.0998312	1.40272	14.0509	0.00564039
COL4A2	0.0998312	1.31144	13.1366	0.00564039
MIPEP	0.0998312	1.51024	15.1279	0.00564039
TBC1D4	0.0998312	1.06293	10.6473	0.00564039
SCEL	0.0998312	1.55178	15.544	0.00564039
KBTBD6	0.0998312	1.02903	10.3077	0.00564039
PRKCH	0.0998312	1.30649	13.087	0.00564039
DCAF4	0.0998312	1.50558	15.0812	0.00564039
AP1G2	0.0998312	1.28758	12.8976	0.00564039
TM9SF1	0.0998312	1.01074	10.1245	0.00564039
SDR39U1	0.0998312	1.13237	11.3428	0.00564039
SERPINA1	0.0998312	1.06678	10.6859	0.00564039
EEF2K	0.0998312	1.26026	12.6239	0.00564039
ESRP2	0.0998312	1.54378	15.4639	0.00564039
MARVELD3	0.0998312	1.53865	15.4125	0.00564039
FKBP10	0.0998312	1.20711	12.0915	0.00564039
SNX11	0.0998312	1.38684	13.8919	0.00564039
ACAA2	0.0998312	1.50491	15.0746	0.00564039
ZNF274	0.0998312	1.24044	12.4253	0.00564039
NR2F6	0.0998312	1.35991	13.6221	0.00564039
MPV17L2	0.0998312	1.03747	10.3922	0.00564039
ZNF576	0.0998312	1.39271	13.9507	0.00564039
PVR	0.0998312	1.57726	15.7993	0.00564039
TOMM40	0.0998312	1.22775	12.2982	0.00564039
SLCO4A1	0.0998312	1.7966	17.9964	0.00564039
HLCS	0.0998312	1.05584	10.5762	0.00564039
ABHD17B	0.0998312	1.69469	16.9756	0.00564039
GABPB1-AS1	0.0998312	1.49767	15.0021	0.00564039
CRHR1-IT1	0.0998312	1.7274	17.3032	0.00564039
NINJ1	14.0201	6.4937	0.46317	0.00564629
TRMT5	10.8069	21.4148	1.98157	0.00566459
VOPP1	30.0026	19.5406	0.651296	0.00567307
DDX60L	15.3305	7.87906	0.513946	0.00571774
GABPB1	45.8922	69.7483	1.51983	0.00572046
MAN1A2	12.8374	24.502	1.90864	0.00577967
ALDH1B1	33.4223	22.2081	0.664471	0.00579169
RPS27	3136.16	3313.9	1.05668	0.00579456
SLC1A3	10.8296	21.4502	1.9807	0.00579666
UBASH3B	2.90945	8.81004	3.02808	0.00583295
PGAM1	88.326	73.8146	0.835707	0.00584076
SLC35B1	150.496	134.782	0.895589	0.00584353
SLC50A1	122.202	106.984	0.87547	0.00585427
MRPS15	139.026	185.488	1.33419	0.00586348
IL20RB	4.65179	0.0998312	0.0214608	0.00589689
B4GALT3	6.36742	14.8329	2.3295	0.00590771
CERS5	24.0192	14.3067	0.595635	0.00591287
SPPL2A	5.76318	13.4967	2.34189	0.00593297
SNX7	37.5667	58.6567	1.5614	0.0059382
TSPAN31	34.4973	23.6568	0.68576	0.00597949
MAK16	56.5747	43.5162	0.769182	0.00598198
IGBP1	75.0144	106.085	1.4142	0.0059823
NT5DC1	22.0055	37.8993	1.72226	0.00598604
STXBP3	50.0629	37.0164	0.739398	0.00599626
KRT5	39.0107	27.9476	0.716409	0.00599767
PGAP2	11.5316	22.1066	1.91705	0.0060086
CDC37	33.3309	22.7785	0.683405	0.00605098
NFE2L3	4.59504	11.972	2.60541	0.00606076
MAL2	31.5837	50.7968	1.60832	0.00606142
YARS2	5.18268	12.7509	2.46028	0.00608063
RAD52	8.18171	2.43083	0.297105	0.00609048
NNT-AS1	7.00842	15.4272	2.20124	0.00609362
MED11	14.9541	27.2139	1.81982	0.00610615
NDUFAF5	26.4199	43.6108	1.65068	0.00615475
MYADM	25.1342	15.2102	0.60516	0.00618225
URB2	0.649612	3.03441	4.6711	0.0062453
RBM8A	55.401	81.5111	1.47129	0.00625718
LINC00152	106.647	91.5906	0.858824	0.00626266
TMEM154	9.67338	3.87367	0.400447	0.00627471
CTSD	11.1212	4.02886	0.362268	0.0062782
ITGB6	33.1475	52.7973	1.5928	0.00628797
WBP1L	26.2837	16.3133	0.620661	0.00630361
TAF11	24.2624	40.9285	1.68691	0.00631313
SYK	1.93218	6.17872	3.1978	0.00634573
PAPSS1	22.8225	38.9061	1.70473	0.00637731
EIF5	143.078	127.582	0.891699	0.00639686
KXD1	18.9888	10.9624	0.577306	0.0064111
RABGGTA	2.95477	8.36639	2.83148	0.00641923
TXNDC9	214.239	275.355	1.28527	0.00643583
SRRM1	112.675	97.7166	0.867243	0.00644204
CYB5A	4.57107	0.0998312	0.0218398	0.00644628
TULP4	16.4413	8.59446	0.522735	0.00648255
ANKEF1	16.4389	8.8743	0.539837	0.00649294
SRR	1.94188	6.87704	3.54143	0.00651299
SEC31A	116.701	101.192	0.867104	0.00652744
RNASEH2A	75.2609	106.815	1.41926	0.00653291
ID3	39.931	28.3053	0.708855	0.00654539
ALG14	40.8192	62.0649	1.52048	0.00659029
GBP3	22.6194	13.4052	0.592643	0.00659831
SLC39A6	121.735	106.596	0.875641	0.00660648
EFCAB14	148.966	133.159	0.893888	0.00660971
CENPF	40.0706	61.0282	1.52302	0.00664078
MFHAS1	1.48155	5.02011	3.38841	0.00667935
PRMT3	32.5107	51.1183	1.57235	0.00669477
NOP2	12.9986	24.3192	1.8709	0.00669593
DDX18	90.5839	125.797	1.38874	0.00671706
RAD51AP1	33.2713	52.1615	1.56776	0.00672775
IQGAP1	130.758	115.634	0.884332	0.00675543
VPS13C	9.58084	3.83035	0.399793	0.00677139
RAD23A	35.361	24.4945	0.692699	0.00678405
DOLK	1.48716	5.39732	3.62927	0.0067976
GSS	69.8124	99.9861	1.43221	0.00683085
C14ORF142	14.4054	26.127	1.81369	0.00689151
NDRG1	12.3851	5.79891	0.468218	0.0069144
THBS1	148.768	133.911	0.900135	0.00692154
PARVA	4.09962	10.905	2.65999	0.00692225
PHLDA1	91.8897	77.8897	0.847643	0.00694228
IDH3G	38.6443	59.4501	1.53839	0.00697819
ARNT	8.02746	2.33595	0.290994	0.00698002
RNMTL1	5.28124	12.1825	2.30674	0.00704936
P4HA1	85.6267	71.8113	0.838656	0.00705476
CENPL	15.128	27.0401	1.78742	0.00705978
GLRX3	213.865	274.854	1.28517	0.00708358
MPLKIP	40.8522	29.9633	0.733457	0.00710927
SLC11A2	12.3879	23.6824	1.91173	0.00713729
DHPS	47.1549	70.7964	1.50136	0.00716185
BUB1	35.6647	55.4282	1.55415	0.0071997
SERPINH1	21.2516	12.1995	0.574048	0.0072162
FLII	31.1463	49.7016	1.59575	0.00721791
ZNF12	9.0686	18.747	2.06725	0.00723823
PDCL	39.697	28.7779	0.724938	0.00724657
LZTFL1	1.98415	6.37779	3.21437	0.00728028
PPIE	162.532	147.022	0.904575	0.00729776
ANKRD27	1.07262	4.40332	4.10522	0.00732822
CEP55	19.4188	33.676	1.7342	0.00733496
SERPINE2	10.9174	4.49117	0.411379	0.00735207
DSCC1	1.07458	4.2481	3.95328	0.00738251
KLHL21	1.07626	4.6008	4.27481	0.00742935
NEIL3	0.686035	3.34953	4.88245	0.00752873
TGFBRAP1	1.08168	4.09934	3.78979	0.00758173
NDUFA10	40.3507	61.753	1.53041	0.00761351
EFCAB11	26.7684	43.9183	1.64068	0.00761438
PTRH2	130.167	173.486	1.33279	0.00764524
HNRNPR	219.281	280.014	1.27696	0.00764528
WWP1	24.7348	15.6164	0.631351	0.00766846
RINT1	4.74401	11.3709	2.3969	0.00768194
RASSF3	9.42353	3.69528	0.392134	0.00770357
PFDN5	855.718	1019.7	1.19164	0.00770383
SLC10A3	0.691397	3.15609	4.56479	0.00773121
PSMB2	213.501	273.254	1.27987	0.00780486
PEF1	28.307	45.9627	1.62372	0.00785768
EIF4E2	217.75	278.793	1.28034	0.00787859
MLF2	65.435	93.8142	1.4337	0.00788031
SLC25A43	0.361857	2.37552	6.56482	0.00788957
ATP11C	3.05641	8.53945	2.79395	0.00789776
CALU	206.029	264.437	1.28349	0.00794005
BRD3	7.87962	2.41076	0.305948	0.00794998
IL1RAP	23.4735	14.8756	0.633722	0.00798969
TMEM218	2.02158	6.45258	3.19185	0.0080139
PIK3C3	31.5944	21.7458	0.688282	0.00803897
ENOPH1	18.1154	31.2852	1.727	0.0080403
TOR4A	2.02503	6.72645	3.32166	0.00808405
SIAH2	1.54568	5.13863	3.32451	0.00812286
NTMT1	83.1282	115.378	1.38795	0.00816748
EMB	4.35466	0.0998312	0.0229252	0.00818512
PHPT1	131.253	174.745	1.33136	0.00818652
SGK1	33.8177	23.1672	0.685062	0.00820765
MTX2	52.1413	76.3348	1.464	0.00820972
GALE	37.453	57.5427	1.5364	0.00824433
C12ORF43	11.8672	22.3289	1.88156	0.00826064
TIPRL	52.161	76.9427	1.4751	0.00827765
PEA15	22.49	37.5909	1.67145	0.00827909
MRPL35	68.7548	97.1241	1.41262	0.00829547
ASNSD1	41.3042	62.5786	1.51507	0.00831834
PDSS2	3.08425	8.15079	2.64272	0.00834458
WDR89	5.39802	12.0305	2.22868	0.00835091
ITGB5	3.08793	8.79751	2.849	0.00840515
ETHE1	9.87439	19.8437	2.00961	0.00845227
CEPT1	16.054	28.6271	1.78318	0.00845631
MND1	17.4756	30.7523	1.75973	0.00848514
NFKBIZ	14.7311	7.34908	0.498883	0.00857093
CRYZL1	36.776	56.8835	1.54676	0.00860676
BRAF	9.28425	3.57516	0.385077	0.00863074
CDH3	73.517	60.2042	0.818916	0.00866007
BUB1B	17.5097	30.0757	1.71766	0.00870259
NADSYN1	15.984	8.8282	0.552316	0.00872091
BRD4	13.4002	6.50693	0.485586	0.0087294
CCNE2	2.57021	7.03549	2.73732	0.00873716
SULF2	6.14403	1.29975	0.211547	0.00883988
POLR2L	230.135	292.702	1.27187	0.00885522
SPECC1	53.3629	41.5237	0.778139	0.00887551
MED19	10.6666	4.65092	0.436025	0.00891452
AMZ2	112.68	151.32	1.34291	0.00893021
MIDN	7.74667	2.61833	0.337994	0.00893262
NKIRAS2	40.3104	29.6823	0.736343	0.0089464
BRCC3	39.9306	60.4423	1.51368	0.0089933
AKAP13	14.6493	7.52294	0.513536	0.00905104
KIF4A	15.4403	27.4566	1.77825	0.00908002
DHCR24	9.94584	19.269	1.93739	0.00908407
CREB3	50.0403	73.275	1.46432	0.00909922
GPCPD1	9.21307	3.64223	0.395333	0.00914506
RPS27L	108.291	94.914	0.876468	0.00916271
EARS2	0.382738	2.62854	6.86774	0.00917912
FBL	37.6748	57.3683	1.52272	0.0091969
NUDT5	184.947	238.899	1.29172	0.009214
AGPAT5	11.9907	22.479	1.87471	0.0092445
IFIT2	4.24181	0.0998312	0.0235351	0.00927063
ALKBH1	3.7002	9.41505	2.54447	0.00929167
UBE2D4	9.19206	3.34993	0.364437	0.00930236
NAP1L1	271.333	259.198	0.955276	0.00933814
ATPAF1	4.28179	10.6321	2.4831	0.00935663
OXLD1	4.2317	0.0998312	0.0235913	0.00937463
[truncated: 832 more rows]

## Sheet: cluster4_VS_all
GENEID	median.all	median.cl	fc	pv
RPL11	1670.69	1181.8	0.707374	0
SNHG12	161.203	166.487	1.03278	0
SRSF11	192.036	213.257	1.1105	0
CAPZA1	2524.13	1724.71	0.683287	0
MRPS21	320.87	282.765	0.881245	0
S100A11	3907.66	2487.48	0.636566	0
S100A6	1343.86	1070.9	0.79688	0
RPS27	3136.16	2532.95	0.80766	0
MDH1	622.366	478.052	0.76812	0
MRPL33	213.793	203.175	0.950339	0
PPP1CB	1486.66	1348.49	0.907062	0
RPS27A	1833.1	1464.87	0.79912	0
TMSB10	2628.37	1966.54	0.748197	0
RPL37A	2675.88	2137.5	0.798805	0
HES1	33.4824	72.4028	2.16242	0
CTNNB1	138.163	172.483	1.2484	0
CCNL1	120.876	168.475	1.39378	0
EIF4A2	520.667	543.195	1.04327	0
CLDN1	0.454126	12.3096	27.1062	0
RPL35A	3128.26	2423.5	0.77471	0
SCARNA22	0.0998312	12.9071	129.289	0
RPL9	1585.78	1499.85	0.945811	0
UCHL1	0.0998312	13.2021	132.244	0
RPL34	908.459	684.835	0.753842	0
RPS3A	963.345	676.982	0.70274	0
TNFAIP8	70.9625	97.5045	1.37403	0
HNRNPH1	954.186	1018.28	1.06717	0
RPL37	789.645	710.317	0.899539	0
MTRNR2L2	7.53219	38.1463	5.06443	0
SKP1	464.789	410.305	0.882777	0
RPS14	3324.13	2370.87	0.713232	0
WTAP	329.544	466.435	1.41539	0
MTRNR2L9	0.0998312	10.0182	100.351	0
COX7A2	817.858	607.462	0.742747	0
PNISR	90.4031	135.493	1.49876	0
RPS12	2090.7	1464.03	0.70026	0
EZR	508.293	480.927	0.946161	0
EGFR	612.897	696.017	1.13562	0
SHFM1	990.532	780.928	0.788392	0
NDUFA4	343.089	291.365	0.849241	0
TRA2A	471.983	504.592	1.06909	0
SEC61G	1339.44	1802.99	1.34608	0
CCT6A	1204.46	1604.41	1.33206	0
CHCHD2	1189.45	1278.23	1.07463	0
MIR29B1	269.671	389.708	1.44512	0
UBE2V2	509.05	499.956	0.982134	0
RPS20	1073.31	739.874	0.689339	0
RPL7	5258.31	3374.99	0.641839	0
COX6C	768.594	632.164	0.822495	0
ANXA1	3993.69	3608.88	0.903645	0
TXN	4662.83	2965.6	0.636009	0
ATP6V1G1	391.659	365.94	0.934333	0
RPL35	2536.57	1629.82	0.642527	0
TMSB4X	1212.04	921.868	0.760592	0
SAT1	1211.54	1041.1	0.859316	0
COX7B	1385.91	1045.36	0.754277	0
NDUFA1	1257.85	921.99	0.732991	0
HERC4	53.2085	102.663	1.92946	0
RPS24	1264.47	968.679	0.766078	0
AHNAK	151.344	280.054	1.85044	0
MALAT1	1354.32	4490.21	3.31548	0
PPFIA1	36.3896	73.7391	2.02638	0
RPLP2	1183.53	852.876	0.72062	0
RPS13	2393.86	1891.51	0.790152	0
FAU	823.904	701.714	0.851695	0
NEAT1	469.903	1686.06	3.58811	0
GSTP1	2710.05	2522.11	0.930649	0
SLC38A2	267.971	310.35	1.15815	0
RPL41	1110.38	1022.95	0.921265	0
NACA	1260.4	1011.08	0.802185	0
NDUFA12	660.113	526.501	0.797592	0
COX6A1	753.588	802.356	1.06471	0
UBC	1000.85	802.297	0.801618	0
ARGLU1	134.215	163.567	1.21869	0
RPL21	3073.46	2177.48	0.708479	0
KLF5	22.6824	54.1496	2.38729	0
RBM25	135.535	152.993	1.12881	0
SNX6	172.461	225.046	1.30491	0
SLIRP	1153	785.679	0.681418	0
IFI27	2561.65	2628.03	1.02591	0
HSP90AA1	2566.61	2060.86	0.802951	0
C14ORF2	375.836	352.843	0.938823	0
ANXA2	6168.44	3657.83	0.592991	0
B2M	8125.21	6230.68	0.766833	0
SLTM	68.3135	95.5845	1.3992	0
RPLP1	5020.91	3715.92	0.740088	0
EIF1	1015.72	965.264	0.950327	0
VMP1	413.344	464.565	1.12392	0
WSB1	112.224	169.266	1.50829	0
RPL19	3157.15	2185	0.692078	0
RPL27	3301.9	2052.07	0.621483	0
LUC7L3	169.977	302.515	1.77974	0
RPL38	1960.89	1405.79	0.716913	0
ATP5H	509.063	433.877	0.852304	0
MYL12B	2600.4	7813.55	3.00475	0
MYL12A	1129.53	2738.65	2.42459	0
RPS28	1273.24	1017	0.798748	0
UBL5	519.713	456.386	0.878151	0
RPS19	1375.79	979.178	0.711723	0
FTL	5253.94	4696.09	0.893823	0
RPL13A	815.868	596.483	0.731102	0
RPS11	1780.69	1710.75	0.960729	0
ESF1	71.1437	96.7712	1.36022	0
RBM39	361.376	419.878	1.16189	0
ATP5E	1879.66	1339.65	0.712711	0
SON	69.0019	113.691	1.64765	0
ATP5O	225.609	223.987	0.992807	0
MIR205HG	680.002	673.095	0.989842	0
BOD1L1	183.093	242.444	1.32416	0
KMT2C	157.701	228.244	1.44732	0
KMT2E	151.009	175.422	1.16167	0
IST1	215.017	209.641	0.974995	0
LINC00657	1412.38	1114.34	0.788981	0
ZFAS1	614.57	686.91	1.11771	0
GAPDH	4257.51	674.748	0.158484	5.34341e-299
ENO1	3612.85	638.847	0.176826	2.19709e-222
LDHA	4715.69	1034.83	0.219444	2.16305e-208
COLGALT1	1391.26	139.794	0.10048	6.82737e-147
LDHB	2146.31	426.606	0.198762	1.10371e-112
HIST1H4C	1764.69	348.395	0.197425	7.10689e-94
F3	2764.14	716.007	0.259034	2.30371e-87
CHP1	1824.05	422.903	0.231848	5.90825e-74
ACTG1	2173.92	557.918	0.256642	7.39287e-71
RPS4Y1	322.678	0.0998312	0.000309384	7.83051e-71
ANXA5	1056.33	205.822	0.194846	2.87906e-58
ACTB	4364.34	1483.1	0.339821	1.73949e-57
RAN	1708.99	434.735	0.254382	3.14727e-57
PCNA	403.282	24.4951	0.0607395	9.06077e-57
PTTG1	553.621	63.1225	0.114018	2.49966e-54
MT2A	2690.18	820.47	0.304987	3.29366e-54
DNAJA1	1427.29	343.117	0.240397	4.48947e-54
CDK1	239.71	0.528139	0.00220324	8.36881e-53
MAD2L1	248.898	1.21683	0.00488887	1.05893e-52
ZFAND1	454.694	41.9201	0.0921941	2.53426e-52
SAA1	322.98	13.9006	0.0430387	6.02675e-52
ALDOA	2422.71	729.495	0.301107	4.50656e-51
UBE2C	238.524	1.59382	0.00668202	1.82308e-50
AXL	471.319	50.9763	0.108157	6.95591e-49
CAV1	871.241	168.119	0.192966	8.14893e-49
GGCT	680.773	110.946	0.16297	3.91966e-48
KPNA2	439.171	44.0747	0.100359	1.97297e-47
UBE2T	265.869	7.60549	0.0286061	2.67174e-47
TAGLN2	423.064	41.624	0.0983869	1.00229e-46
STMN1	776.622	143.443	0.184702	1.42602e-46
EBP	395.911	35.5773	0.0898619	2.75674e-46
RPLP0	2930.83	963.508	0.328749	5.52925e-45
PSMB3	1594.12	436.215	0.273639	8.37017e-45
SLC25A5	1930.65	567.427	0.293904	3.12077e-44
CENPW	223.955	3.67915	0.016428	5.34136e-44
EMG1	199.194	1.73609	0.00871556	5.35543e-42
ZWINT	189.975	0.0998312	0.000525495	5.35753e-42
TUBA4A	395.494	41.3397	0.104527	6.3035e-42
CKS1B	378.34	37.4482	0.0989801	1.01945e-41
TIMM21	185.682	0.845943	0.00455586	4.58923e-41
MT1E	565.108	90.2159	0.159644	6.79773e-41
PARK7	1020.28	240.72	0.235935	7.56723e-41
S100A2	2002.11	612.993	0.306173	1.97298e-40
TMEM106C	314.593	24.4191	0.0776211	4.54914e-40
UCA1	217.302	5.82177	0.0267911	8.20441e-40
CDKN3	170.477	0.0998312	0.000585598	9.23233e-38
ESD	309.715	26.2629	0.0847969	1.35002e-37
LSM3	537.581	89.4033	0.166307	2.48466e-37
KRT18	198.099	4.08786	0.0206354	3.85289e-37
APEX1	284.767	21.709	0.0762344	5.2619e-37
CCNB2	181.002	2.64163	0.0145945	1.99965e-36
TUBB4B	423.742	59.0335	0.139315	1.53988e-35
IL1B	312.877	31.4762	0.100603	1.72854e-34
ACP1	294.997	27.3408	0.0926816	3.34398e-34
CNIH1	404.684	57.8443	0.142937	1.18314e-33
PLP2	197.38	7.26216	0.0367927	2.57567e-33
LGALS1	1718.52	536.862	0.312399	1.04705e-32
FXYD5	697.774	154.634	0.22161	5.82636e-32
TK1	158.861	2.96492	0.0186636	9.98756e-32
TUBB	498.249	89.0679	0.178762	1.05468e-31
ANXA3	622.243	130.025	0.208961	2.19066e-31
PSMD14	395.765	60.8278	0.153697	1.12267e-30
COPS3	301.888	34.2771	0.113542	1.38346e-30
PRDX3	723.817	167.644	0.231612	1.41668e-30
TUBA1B	315.709	38.3595	0.121503	2.25621e-30
SNORD12C	135.479	0.0998312	0.000736877	3.70813e-30
SMS	321.406	40.7663	0.126837	4.31258e-30
IFITM1	272.012	28.481	0.104705	1.84553e-29
PRDX4	216.613	15.4871	0.0714965	2.58509e-29
KNSTRN	153.473	3.72117	0.0242463	3.58329e-29
COPS6	315.288	40.7604	0.12928	4.29527e-29
GINS2	129.783	0.0998312	0.000769215	6.40536e-29
PSMB9	136.668	1.37434	0.0100561	1.41867e-28
H2AFZ	1669.53	537.32	0.321838	1.41983e-28
MRPL50	407.781	68.5102	0.168007	1.74157e-28
CSRP2	132.92	1.64413	0.0123694	9.0032e-28
POLR3K	123.402	0.0998312	0.000808994	1.55937e-27
THYN1	144.551	3.81204	0.0263716	2.60478e-27
TCP1	463.759	89.122	0.192173	5.7974e-27
VDAC3	369.619	60.4872	0.163647	9.20071e-27
UBE2L6	157.877	6.36961	0.0403453	1.83851e-26
SPARC	140.309	3.38218	0.0241052	1.99103e-26
DKC1	249.234	27.8736	0.111837	3.22766e-26
CCNB1	161.587	7.64259	0.0472971	3.8597e-26
SPC24	132.213	2.24395	0.0169723	4.28261e-26
KIAA0101	166.157	8.61211	0.0518312	5.00706e-26
NDC1	159.969	7.53901	0.047128	8.08775e-26
RAB38	130.667	2.56845	0.0196564	9.06744e-26
CLIC1	557.609	124.132	0.222615	1.4916e-25
S100A14	153.024	6.68729	0.043701	1.73255e-25
ASUN	165.424	9.23945	0.0558531	6.50096e-25
HSPB11	310.079	46.9998	0.151574	6.54856e-25
NAE1	209.728	19.4134	0.0925646	6.83183e-25
EIF3I	1086.36	324.438	0.298647	1.56372e-24
FAM206A	109.341	0.879192	0.00804085	1.76886e-24
AURKB	109.085	0.0998312	0.000915166	2.00991e-24
COA3	282.419	39.0594	0.138303	2.12372e-24
TAF9	775.795	206.74	0.266488	2.22364e-24
BIRC5	108.457	0.692276	0.00638293	2.75171e-24
BLVRA	108.142	0.0998312	0.000923145	3.22125e-24
MRPS22	135.354	4.31006	0.0318428	3.67005e-24
HSPA8	2949.1	1106.02	0.375036	4.26053e-24
DRG1	242.643	29.1189	0.120007	7.90302e-24
SMIM15	121.437	2.38474	0.0196376	7.94526e-24
CYSTM1	113.652	1.55881	0.0137156	1.18415e-23
TMEM208	218.322	23.1512	0.106042	1.38128e-23
MRPL51	623.133	153.29	0.245998	1.42231e-23
RPL18A	1685.13	571.931	0.339399	1.48016e-23
AAED1	189.492	16.2858	0.085945	1.66532e-23
NUDT5	184.947	15.0674	0.0814687	1.88223e-23
TPGS2	180.484	14.971	0.082949	2.00445e-23
MRPL14	272.707	38.8912	0.142611	2.00491e-23
PDRG1	157.337	9.4831	0.0602726	2.3807e-23
MELK	125.181	3.62921	0.0289918	2.75082e-23
TUBA1C	174.577	13.9571	0.0799484	3.8446e-23
GEMIN6	111.222	1.22608	0.0110237	3.90872e-23
NUDT19	198.522	19.1001	0.0962114	6.62805e-23
ZBED5-AS1	185.215	16.2858	0.0879292	9.86106e-23
CTNNAL1	132.802	5.83634	0.0439478	1.648e-22
ATP5C1	603.214	150.521	0.249532	2.71846e-22
SLMO2	739.227	201.041	0.271961	4.93898e-22
FGFBP1	130.416	5.90399	0.0452705	4.97218e-22
SNAPC5	145.364	8.84395	0.0608401	5.74132e-22
TMEM69	111.799	2.08842	0.0186802	8.38245e-22
SLC48A1	123.581	4.72269	0.0382153	9.26437e-22
IFITM3	2657.4	999.423	0.37609	1.38531e-21
PAK1IP1	174.648	15.4579	0.0885089	1.39263e-21
HPRT1	228.487	29.0419	0.127105	1.67731e-21
SNORD99	127.437	5.11748	0.0401569	1.96933e-21
GSTO1	273.473	42.7171	0.156203	2.06356e-21
SLPI	160.484	12.5399	0.0781381	2.40375e-21
POP5	177.446	16.3009	0.0918639	2.44361e-21
MPV17	151.288	10.9865	0.0726193	2.66166e-21
TEX30	131.9	6.98791	0.052979	2.79682e-21
CRYZ	115.403	3.33004	0.0288558	2.88068e-21
RUVBL1	115.312	3.4192	0.0296516	3.00732e-21
APMAP	204.211	23.6008	0.11557	3.51921e-21
JKAMP	218.742	27.4691	0.125577	4.17103e-21
GUCD1	191.504	20.5718	0.107422	5.4786e-21
SLC35F2	235.632	32.345	0.137269	6.47303e-21
PHB	158.1	12.97	0.0820368	6.63818e-21
BOLA3	119.127	4.11229	0.0345202	7.44356e-21
STRA13	92.6126	0.0998312	0.00107794	7.61767e-21
IAH1	92.0591	0.0998312	0.00108442	1.00474e-20
FAM162A	227.223	30.8108	0.135598	1.03246e-20
STARD3NL	111.899	3.07574	0.0274868	1.518e-20
SFR1	122.733	5.96847	0.0486298	1.72198e-20
CENPN	90.2604	0.897387	0.00994219	2.47063e-20
ATRAID	297.409	52.4074	0.176213	4.34783e-20
RRM2	103.045	2.72647	0.0264592	5.6981e-20
TMEM126A	161.217	14.1342	0.087672	6.46873e-20
MRPS7	203.967	25.8768	0.126867	6.88534e-20
NOP16	402.101	87.7028	0.218111	9.29998e-20
NUSAP1	160.11	14.7666	0.0922276	1.02328e-19
GGH	219.22	30.6258	0.139703	1.95405e-19
ACTL6A	211.971	28.908	0.136377	2.0457e-19
CKS2	585.314	154.545	0.264038	3.31435e-19
RPL39L	84.7343	0.0998312	0.00117817	3.92025e-19
CDC123	256.338	42.0325	0.163973	7.41201e-19
PPP1R14C	137.428	10.6841	0.0777428	1.06042e-18
TPX2	128.235	8.93982	0.0697143	1.12621e-18
FARSB	207.244	28.9766	0.139819	1.16675e-18
NIPSNAP3A	82.3662	0.0998312	0.00121204	1.2816e-18
TIPIN	82.293	0.0998312	0.00121312	1.3294e-18
CD9	317.966	62.3353	0.196044	1.359e-18
TPI1	3176.18	1254.6	0.395002	1.40774e-18
HMGB2	241.032	38.7407	0.160729	1.47407e-18
DCTPP1	82.0162	0.0998312	0.00121721	1.52686e-18
HAT1	412.245	94.0931	0.228245	1.62839e-18
AMZ2	112.68	5.80972	0.0515593	1.72844e-18
KIF23	95.7387	2.05916	0.0215081	1.90673e-18
FAM208A	235.945	37.6304	0.159488	2.68123e-18
LAMTOR2	106.249	4.39531	0.0413682	2.982e-18
CCNH	116.321	6.29753	0.0541393	3.23044e-18
TUBG1	134.487	10.6048	0.0788537	3.73377e-18
SERPINB5	308.284	60.5825	0.196515	4.02771e-18
RPL24	1388.94	481.268	0.346499	5.30871e-18
EIF3G	93.5371	2.24043	0.0239523	5.48029e-18
PFN2	262.95	46.2078	0.175728	6.2447e-18
GPN1	154.035	15.9727	0.103695	6.54173e-18
ILF2	616.597	171.142	0.277558	8.81392e-18
ADSL	136.571	11.1147	0.0813842	9.67074e-18
SEC11C	108.684	5.61081	0.0516251	1.0689e-17
SDHD	254.154	44.8236	0.176364	1.35468e-17
NSMCE1	167.138	19.9104	0.119126	1.73392e-17
TAPBP	602.538	167.105	0.277336	1.93397e-17
GPR87	139.061	12.1491	0.0873653	1.99536e-17
ITGB1BP1	90.3325	2.75668	0.030517	2.543e-17
CASP1	83.8047	1.88154	0.0224516	2.67876e-17
CDC20	76.0977	0.358579	0.00471209	2.948e-17
ARHGDIB	75.9785	0.0998312	0.00131394	3.12917e-17
IMPDH2	172.957	21.6723	0.125304	3.2865e-17
SYPL1	378.092	86.0688	0.22764	3.45503e-17
CIRH1A	137.602	12.6051	0.0916058	3.65553e-17
TIMM8A	115.525	7.3838	0.0639151	3.88706e-17
TSPAN6	94.9832	3.63062	0.0382238	4.43397e-17
RNASEH2A	75.2609	0.0998312	0.00132647	4.4804e-17
PRDX2	410.699	98.4759	0.239777	5.2998e-17
FHL2	74.8525	0.0998312	0.00133371	5.49582e-17
STX8	123.399	9.55963	0.0774694	6.53576e-17
COMMD10	104.633	5.16188	0.0493331	6.73046e-17
SNHG15	118.855	8.87549	0.0746748	6.76383e-17
DANCR	99.2896	4.66964	0.0470305	7.43041e-17
UQCRC1	170.208	21.0545	0.123699	9.33383e-17
TBRG4	98.55	4.32163	0.0438521	1.04464e-16
WNT3	73.4825	0.0998312	0.00135857	1.09058e-16
APRT	158.592	18.0494	0.11381	1.10015e-16
MRPS15	139.026	13.3716	0.0961802	1.10143e-16
SLFN5	49.6375	75.5571	1.52218	1.11022e-16
ROMO1	744.877	541.295	0.726691	1.11022e-16
RFC4	176.895	23.2086	0.1312	1.16393e-16
IMP4	73.2839	0.0998312	0.00136225	1.20446e-16
GLA	87.0349	2.73069	0.0313747	1.23071e-16
GMNN	142.76	14.2696	0.099955	1.23832e-16
CCND2	72.7366	0.0998312	0.0013725	1.58376e-16
NDUFB10	134.015	12.9357	0.0965245	1.61007e-16
PPP1CA	116.359	8.3502	0.0717624	1.99602e-16
PRRC2C	104.987	121.51	1.15739	2.22045e-16
RPL10A	881.836	622.664	0.706099	2.22045e-16
S100A16	413.38	101.166	0.244728	2.37051e-16
PCMT1	219.094	36.4992	0.166592	2.73104e-16
ATP5G1	724.639	219.219	0.302522	2.73877e-16
PRPS2	128.35	11.197	0.0872384	3.02091e-16
ZFAND2A	78.6848	1.64413	0.0208951	3.26177e-16
SNRPG	902.725	633.273	0.701512	3.33067e-16
SNRPD1	403.216	98.6966	0.244774	3.75569e-16
SIVA1	170.111	22.4005	0.131681	3.80298e-16
PPIL1	83.8838	2.20483	0.0262843	5.5387e-16
SNHG1	352.201	292.154	0.829508	5.55112e-16
KARS	245.726	45.036	0.183277	5.86227e-16
NDUFB2	405.572	326.123	0.804106	6.66134e-16
TMBIM6	721.432	522.403	0.72412	6.66134e-16
AURKA	77.1524	1.82844	0.0236991	6.88694e-16
LSM2	88.9315	3.51316	0.0395041	7.54399e-16
MGST3	121.774	10.4945	0.0861799	8.13386e-16
RAD51C	94.0719	4.67755	0.0497231	8.17984e-16
MORN2	68.7841	0.0998312	0.00145137	1.1437e-15
ATP5I	247.521	221.168	0.893533	1.33227e-15
TRIM16L	102.681	6.61458	0.0644184	1.42482e-15
DHRS3	180.507	26.1252	0.144732	1.49081e-15
RPL4	2312.72	1434.78	0.620384	1.55431e-15
LSM6	124.105	11.7696	0.0948356	1.75601e-15
RPN1	154.623	19.4173	0.125579	2.11723e-15
ADORA2B	74.659	1.31198	0.017573	2.32155e-15
MT1X	119.196	10.8212	0.0907851	2.39485e-15
KRT8	126.608	12.2918	0.0970853	3.34921e-15
RPL39	285.905	245.518	0.85874	3.55271e-15
TMEM60	100.379	6.07733	0.0605438	3.9457e-15
C15ORF40	85.2736	3.79507	0.0445046	4.15728e-15
CUTA	129.956	13.2601	0.102035	4.34805e-15
SNRPC	365.565	88.4385	0.241923	4.60416e-15
UXT	100.026	6.81052	0.0680877	4.61205e-15
PIGP	65.6562	0.0998312	0.00152051	5.46759e-15
ERO1L	301.83	66.0049	0.218683	5.60808e-15
DUSP11	144.515	17.3536	0.120081	5.93746e-15
MRPL37	84.4274	3.07726	0.0364486	6.16514e-15
HLA-B	241.154	214.611	0.889931	6.21725e-15
UGCG	754.528	536.593	0.711163	6.21725e-15
UPF3B	51.407	73.7045	1.43374	6.99441e-15
HAUS1	154.885	20.9661	0.135366	7.55075e-15
MRPL42	165.494	23.5705	0.142425	7.71959e-15
NIF3L1	107.659	8.07247	0.0749818	8.42435e-15
FTSJ2	98.5963	6.05184	0.06138	8.66375e-15
CNN2	83.6239	3.99549	0.0477794	8.96092e-15
SNRNP25	64.0542	0.0998312	0.00155854	1.21848e-14
TSFM	63.9961	0.53217	0.00831566	1.25441e-14
IL18	63.9889	0.0998312	0.00156013	1.25894e-14
ELMSAN1	737.521	232.702	0.315519	1.28987e-14
NME1	321.81	74.977	0.232986	1.35947e-14
NELFCD	194.143	32.1826	0.165768	1.47294e-14
MGME1	184.139	29.334	0.159304	1.50573e-14
RFC5	63.6175	0.656369	0.0103174	1.51595e-14
RABEPK	82.4187	3.33061	0.0404108	1.56931e-14
MPC2	87.5195	4.27407	0.0488356	1.63551e-14
WDR61	173.691	26.1779	0.150715	1.68357e-14
NUP37	228.615	43.7489	0.191365	1.82585e-14
SERPINB6	76.2451	2.33118	0.0305749	2.0988e-14
SH3BGRL3	455.005	123.068	0.270476	2.15724e-14
YAE1D1	62.8386	0.0998312	0.00158869	2.23814e-14
HMCES	62.7901	0.0998312	0.00158992	2.29304e-14
KANSL2	81.4094	3.75411	0.0461139	2.50791e-14
OSTF1	86.4447	4.56947	0.05286	2.66808e-14
CSE1L	324.246	76.3482	0.235464	3.29419e-14
PPIG	117.142	124.909	1.0663	3.34177e-14
CSTB	172.543	164.524	0.953523	3.4639e-14
PPT1	235.764	46.5828	0.197582	3.53659e-14
ITGB3BP	95.3939	6.21713	0.0651732	3.54232e-14
SPDL1	136.093	16.2858	0.119667	3.60768e-14
PRIM1	61.8344	0.0998312	0.00161449	3.69846e-14
GLO1	223.227	42.9652	0.192474	3.73475e-14
PABPC1	901.803	618.319	0.685647	3.93019e-14
MRRF	135.847	16.2378	0.11953	3.96585e-14
RPL30	1011.3	682.913	0.67528	4.08562e-14
RPSA	1112.91	390.606	0.350976	4.96049e-14
IDH3B	127.645	14.7857	0.115834	5.10899e-14
TNC	10.254	29.0094	2.82908	5.32907e-14
PDHB	103.263	8.84608	0.0856657	5.48027e-14
NUDT1	61.0011	0.0998312	0.00163655	5.61115e-14
TMED2	228.056	44.2303	0.193945	5.72335e-14
GDI2	296.332	67.7307	0.228563	5.92162e-14
GAS5	1286.36	839.071	0.652284	7.04992e-14
PQBP1	106.906	9.31518	0.0871342	7.05569e-14
PIGC	67.5293	1.64682	0.0243868	7.45075e-14
SERPINB2	0.451079	9.32936	20.6823	7.67164e-14
WDR54	60.0657	0.0998312	0.00166203	8.95893e-14
METTL21B	59.8109	0.248693	0.00415798	1.01764e-13
PGAM1	88.326	5.08739	0.057598	1.02547e-13
TGIF1	91.3646	103.664	1.13462	1.03029e-13
POLE3	144.265	19.9734	0.138449	1.03171e-13
DDOST	185.053	31.513	0.170292	1.04347e-13
SREK1	109.778	117.617	1.07141	1.05471e-13
ERAL1	109.875	10.1288	0.0921846	1.14222e-13
NTMT1	83.1282	4.47676	0.0538537	1.20334e-13
PYGL	87.9246	5.84686	0.0664985	1.22591e-13
SKA2	160.876	24.3284	0.151225	1.39869e-13
CASP4	252.225	53.0581	0.21036	1.44082e-13
HIST1H2AC	0.0998312	6.38567	63.9647	1.46994e-13
C7ORF73	234.11	47.0489	0.20097	1.48502e-13
PTEN	218.093	193.79	0.888569	1.49436e-13
IFT52	58.9721	0.0998312	0.00169285	1.54816e-13
NF2	91.981	6.74016	0.0732778	1.57756e-13
GTF3C6	142.731	19.3659	0.135681	1.82052e-13
ALG5	96.0905	7.89923	0.0822061	1.83386e-13
RQCD1	1138.68	405.422	0.356044	2.11501e-13
SLC3A2	132.838	133.261	1.00318	2.18936e-13
MRPS35	104.025	9.64568	0.0927248	2.34422e-13
MGEA5	53.0362	71.2831	1.34405	2.45803e-13
DPM2	76.4273	3.50197	0.045821	2.52046e-13
AGTRAP	131.013	16.8748	0.128803	2.52057e-13
PBK	57.7671	0.979689	0.0169593	2.8287e-13
XRCC6	544.994	162.313	0.297826	2.87531e-13
C1ORF174	115.38	12.7281	0.110314	3.08894e-13
NFKBIA	133.631	133.821	1.00142	3.28737e-13
HAX1	252.33	54.7919	0.217144	3.31017e-13
PDCD5	334.561	83.9938	0.251057	3.78238e-13
CDA	57.0142	0.0998312	0.00175099	4.12235e-13
COMMD8	98.3741	8.07941	0.0821294	4.32613e-13
HRSP12	150.829	22.981	0.152365	4.35199e-13
TMEM41B	221.385	44.9439	0.203012	4.44112e-13
RPL23A	729.082	508.785	0.697843	5.52003e-13
ANAPC11	173.558	29.5825	0.170447	5.53258e-13
PSMB5	1237.45	450.57	0.364111	5.53375e-13
BAZ1A	54.0277	71.7843	1.32866	5.74207e-13
FRMD8	103.476	110.331	1.06625	6.16174e-13
DCTN3	69.0721	2.34933	0.0340127	6.26244e-13
CCDC167	56.1726	0.0998312	0.00177722	6.28021e-13
TUBB6	128.599	16.0074	0.124476	6.29856e-13
CLINT1	43.7648	62.9551	1.43849	6.45706e-13
ZNF207	274.977	228.839	0.832213	6.66356e-13
GMPS	124.698	15.8367	0.127	6.87037e-13
LSM7	93.0023	7.06394	0.0759544	6.87494e-13
ACOT9	83.9271	5.18128	0.0617354	7.2168e-13
ANAPC15	62.8304	1.55881	0.0248098	7.28774e-13
ARHGAP1	128.062	16.8771	0.131788	7.71377e-13
SPTLC1	213.417	42.1095	0.197311	7.85902e-13
ACAT1	68.4334	2.24126	0.032751	8.46563e-13
MRPL36	443.905	125.995	0.283832	8.91363e-13
SUCLA2	108.774	11.4692	0.105441	9.07858e-13
TXLNA	131.027	17.0579	0.130186	9.85678e-13
SNRNP40	112.372	12.4254	0.110574	1.01978e-12
EIF6	505.395	149.663	0.296131	1.05157e-12
STEAP1	67.7665	2.13439	0.0314962	1.15949e-12
POLR1C	104.148	10.9365	0.105009	1.18703e-12
COX11	87.2837	6.5773	0.0753555	1.21662e-12
PIP4K2A	73.0094	3.04937	0.0417668	1.21894e-12
NME6	54.7436	0.0998312	0.00182361	1.28346e-12
DPCD	54.6753	0.0998312	0.00182589	1.32809e-12
PTRH2	130.167	17.676	0.135794	1.3581e-12
BNIP3	61.5309	1.55789	0.0253187	1.36799e-12
DPH6	61.5089	1.91959	0.0312084	1.38267e-12
DTD1	61.437	1.12562	0.0183215	1.43163e-12
AP5M1	54.5016	0.0998312	0.00183171	1.44863e-12
GLTP	170.468	29.991	0.175933	1.55487e-12
DLG1	71.3471	84.1538	1.1795	1.74794e-12
SLC50A1	122.202	15.9673	0.130663	1.77903e-12
PPID	66.833	2.60368	0.0389579	1.80039e-12
AIMP2	86.316	6.01317	0.0696646	1.84948e-12
VAMP8	280.845	66.0275	0.235103	1.85077e-12
FXYD3	86.3119	6.08321	0.0704794	1.85279e-12
CKAP2L	60.6472	1.50284	0.0247801	2.09885e-12
ECE2	53.6796	0.0998312	0.00185976	2.18532e-12
DNAJC8	168.923	155.148	0.918456	2.20191e-12
BLCAP	291.295	70.599	0.242362	2.31419e-12
ANLN	90.126	7.76079	0.0861104	2.33853e-12
UROD	81.189	5.38334	0.0663063	2.41557e-12
POLE4	76.4639	4.1293	0.0540033	2.43655e-12
USB1	85.6429	6.0057	0.0701249	2.47398e-12
BLOC1S2	66.1496	2.97473	0.0449697	2.48408e-12
PPIE	162.532	27.8326	0.171244	2.50958e-12
THOC2	118.29	119.537	1.01055	2.58737e-12
CTNNBL1	149.03	23.0941	0.154963	2.72738e-12
PDIA6	162.223	27.7982	0.171358	2.78468e-12
EFCAB14	148.966	23.6008	0.15843	2.78854e-12
ADH5	148.866	23.9515	0.160893	2.88764e-12
GPN3	101.943	10.4135	0.102151	2.90163e-12
SNHG5	425.385	120.315	0.282839	2.95548e-12
CASP2	141.774	21.0307	0.148339	3.22415e-12
RPS26	264.356	218.258	0.825621	3.27716e-12
RPL3	2095.43	1276.61	0.609239	4.04676e-12
CAPZA2	243.507	54.0054	0.221781	4.10503e-12
IFI6	76.427	87.4827	1.14466	4.14313e-12
RPL31	924.311	616.22	0.666681	4.18399e-12
VPS29	573.035	409.287	0.714246	4.30678e-12
GPATCH2L	174.887	158.378	0.9056	4.32254e-12
APOA1BP	70.2093	3.68658	0.0525085	4.41347e-12
BCAP31	413	116.709	0.282589	4.50065e-12
PSMG3	271.817	64.4947	0.237273	4.55371e-12
TIMM10	201.533	40.7712	0.202305	4.60501e-12
RHNO1	52.1734	0.0998312	0.00191345	4.64213e-12
EGR1	152.054	142.262	0.935606	5.05074e-12
COQ3	51.8277	0.0998312	0.00192621	5.51852e-12
TPD52L1	69.7068	3.38789	0.048602	5.55711e-12
HSD17B10	69.627	3.87919	0.0557139	5.76414e-12
ING3	118.983	15.0776	0.126721	6.01608e-12
DPYSL2	87.8907	7.07957	0.0805497	6.02698e-12
VAMP3	122.471	16.6725	0.136134	6.28054e-12
LSM5	136.412	20.3196	0.148958	6.42779e-12
SPAG7	83.3527	6.46571	0.0775704	6.63921e-12
TLDC1	63.9214	2.39586	0.0374813	7.08539e-12
CAPG	74.0424	4.8375	0.0653342	7.21885e-12
ZC3H11A	85.1066	93.628	1.10013	7.30171e-12
MCM7	103.522	11.5752	0.111813	7.37431e-12
TM2D3	51.1432	0.0998312	0.00195199	7.77167e-12
DHX36	128.884	125.526	0.973944	8.0107e-12
COTL1	114.455	14.2502	0.124505	8.3991e-12
DAPP1	57.7619	1.04734	0.018132	8.4778e-12
RSL24D1	148.983	24.8649	0.166898	8.77245e-12
CMSS1	114.331	14.2715	0.124826	8.80484e-12
M6PR	57.5722	1.77718	0.0308687	9.29199e-12
RAB34	63.2416	2.76154	0.0436665	9.75093e-12
NUP35	77.7809	5.15907	0.0663282	1.07838e-11
CTPS1	201.592	41.1803	0.204275	1.13032e-11
DKK1	50.3041	0.0998312	0.00198455	1.18247e-11
DSP	54.1875	68.6017	1.26601	1.21069e-11
HN1L	77.5133	5.65958	0.0730143	1.21238e-11
IFI27L1	50.2015	0.0998312	0.00198861	1.24473e-11
UBL7	56.9405	1.74763	0.0306922	1.26094e-11
CREB3	50.0403	0.0998312	0.00199502	1.34925e-11
YWHAE	858.928	574.165	0.668467	1.40012e-11
EXOSC9	85.8351	7.19687	0.0838452	1.43404e-11
PAICS	303.443	77.6563	0.255917	1.49654e-11
AP5S1	49.7982	0.0998312	0.00200471	1.5229e-11
PGD	56.5209	1.9864	0.0351445	1.54435e-11
MAD2L1BP	49.7602	0.0998312	0.00200625	1.55216e-11
TAX1BP1	230.644	193.368	0.838386	1.56717e-11
PDCL3	62.1722	2.81421	0.0452647	1.61066e-11
NDUFS2	147.151	24.8389	0.168799	1.63893e-11
RB1CC1	53.4251	67.0394	1.25483	1.72207e-11
LITAF	166.272	30.151	0.181335	1.75994e-11
H3F3B	1116.24	721.2	0.646096	1.81757e-11
LCN2	49.3452	0.0998312	0.00202312	1.91024e-11
GPBP1	94.7534	99.0755	1.04561	1.94316e-11
RPS16	895.38	594.758	0.664252	1.94385e-11
MAGOH	93.0513	9.11457	0.0979521	2.13009e-11
SNHG16	162.406	29.3195	0.180532	2.20624e-11
CREBRF	2.72639	14.1193	5.17875	2.2391e-11
SWI5	71.4359	4.1069	0.0574907	2.31333e-11
PCID2	80.3621	6.8132	0.0847812	2.39406e-11
MEA1	165.303	30.4677	0.184314	2.40574e-11
MEAF6	71.1692	4.9609	0.0697057	2.60537e-11
DDX39A	71.1674	4.97394	0.0698907	2.60748e-11
APOBEC3B	48.6733	0.607228	0.0124756	2.67335e-11
PPM1G	80.1024	6.18338	0.0771935	2.67515e-11
TCEB1	192.845	167.115	0.866578	2.71267e-11
KANSL1	95.5446	99.492	1.04132	3.02628e-11
FANCL	60.6627	2.20969	0.0364259	3.26795e-11
TP53	70.6219	4.93179	0.0698337	3.32468e-11
MDH2	218.49	48.2051	0.220628	3.46889e-11
ITGA6	266.83	65.6624	0.246083	3.56921e-11
SNAPIN	83.5088	7.14802	0.0855961	3.80727e-11
ECI2	79.1867	6.32917	0.0799271	3.95495e-11
TBPL1	54.5234	1.28158	0.0235051	4.05118e-11
NUDT2	47.5503	0.0998312	0.00209948	4.688e-11
GSS	69.8124	4.93357	0.0706689	4.76622e-11
TKT	69.8065	4.157	0.0595504	4.77875e-11
GADD45A	18.1249	34.7535	1.91745	4.8021e-11
HINT1	987.912	644.688	0.652577	4.84601e-11
ACTR10	102.361	12.0707	0.117923	5.10592e-11
PLGRKT	47.2678	0.0998312	0.00211204	5.3997e-11
ERGIC3	530.828	167.458	0.315466	5.68209e-11
TRIAP1	186.978	38.8076	0.207552	6.03444e-11
RTCB	462.478	140.347	0.303468	6.20656e-11
GYG1	73.7334	5.87224	0.0796415	6.29931e-11
PSPH	72.9452	81.1335	1.11225	6.57414e-11
FOPNL	86.2558	8.43997	0.0978482	6.6565e-11
SDCBP	574.472	185.272	0.322509	6.8362e-11
LYRM4	53.4386	1.51815	0.0284092	6.83638e-11
CHCHD5	53.4079	1.25787	0.0235522	6.93835e-11
PFKFB2	64.0299	74.0002	1.15571	6.95788e-11
OARD1	46.7571	0.0998312	0.0021351	6.97126e-11
MRPL24	73.2418	5.43152	0.0741588	7.79822e-11
C12ORF10	46.4911	0.0998312	0.00214732	7.96329e-11
PSMA7	1277.99	484.323	0.378973	8.1511e-11
NDUFB11	81.5174	7.96834	0.0977502	8.74693e-11
TMX2	176.644	35.6733	0.20195	8.82016e-11
C14ORF166	333.801	91.1796	0.273155	8.92066e-11
RFC3	46.2448	0.0998312	0.00215876	9.00736e-11
UQCC1	129.852	122.722	0.94509	9.33681e-11
BRK1	279.449	71.7926	0.256907	9.83359e-11
SAMM50	52.6635	1.40736	0.0267237	9.93296e-11
DDX24	96.5297	98.9317	1.02488	1.08765e-10
ERGIC2	217.262	49.4296	0.227511	1.10719e-10
HIBCH	63.1345	3.71658	0.0588677	1.11573e-10
PIGT	103.907	13.511	0.13003	1.15042e-10
RHOC	110.943	15.7205	0.141699	1.20296e-10
ACOT7	57.8502	2.71694	0.0469651	1.21729e-10
MYL6	1189.54	755.24	0.634902	1.24912e-10
TMEM14A	228.275	53.6157	0.234873	1.2533e-10
PHPT1	131.253	21.4877	0.163712	1.27314e-10
DDX5	651.95	446.438	0.684773	1.28355e-10
RAB18	144.179	25.1346	0.174329	1.31987e-10
OSTC	534.165	376.939	0.70566	1.40625e-10
CACYBP	222.067	51.9161	0.233786	1.43568e-10
SDF2	192.793	41.9409	0.217543	1.52479e-10
OAT	336.641	93.217	0.276903	1.56825e-10
P4HA2	84.0331	8.04851	0.0957779	1.65139e-10
BAG4	130.425	21.668	0.166134	1.69162e-10
NUTF2	499.822	157.768	0.315648	1.78711e-10
PSMD10	183.291	38.3916	0.209457	1.81404e-10
BAG2	44.7316	0.479637	0.0107226	1.92002e-10
FAM111A	171.041	34.6542	0.202608	1.92864e-10
FAM25C	75.4007	6.86304	0.091021	1.97515e-10
AAR2	75.3772	6.51588	0.0864437	1.99484e-10
IL32	56.6278	2.78352	0.0491547	2.15297e-10
CHCHD3	102.14	13.677	0.133904	2.23993e-10
LCMT1	56.5187	2.73062	0.0483135	2.2652e-10
MARK3	34.1174	48.0863	1.40944	2.26798e-10
SAAL1	50.914	1.56184	0.030676	2.30669e-10
PSMG1	44.261	0.588113	0.0132874	2.42959e-10
PDZD11	182.186	38.0973	0.209112	2.5158e-10
TSN	82.9366	8.41891	0.10151	2.58031e-10
GOLGA7	50.6498	1.89767	0.0374664	2.61945e-10
CSTA	94.3758	11.524	0.122107	2.65231e-10
PLRG1	61.2235	3.80864	0.0622088	2.65438e-10
ARL1	94.2767	11.5034	0.122018	2.75587e-10
TMEM242	86.6607	9.21958	0.106387	2.79146e-10
ITPA	78.6714	7.75152	0.0985303	2.85182e-10
SNX3	118.776	18.8793	0.158948	2.97927e-10
ATG3	172.589	35.9748	0.208441	3.01791e-10
RTCA	104.813	14.2715	0.136162	3.13432e-10
TXNDC12	135.128	23.5711	0.174436	3.14031e-10
TANK	210.497	48.1489	0.22874	3.25245e-10
SELT	159.941	31.5182	0.197062	3.50445e-10
CDCP1	204.079	46.6103	0.228393	3.91026e-10
ELP5	103.951	14.9782	0.144089	4.30838e-10
MSMO1	212.273	49.19	0.23173	4.38299e-10
COX6B1	391.639	287.033	0.732902	4.43788e-10
TJP1	54.0968	64.7076	1.19614	4.53312e-10
TMEM11	60.0258	3.56573	0.0594033	4.56321e-10
SNX2	130.715	22.9902	0.17588	4.65216e-10
AKR1A1	124.162	20.8871	0.168225	4.66743e-10
ATRX	51.6457	62.7265	1.21456	4.67878e-10
NDUFS5	1061.14	677.276	0.638251	4.73581e-10
VTA1	146.555	27.9533	0.190736	4.78706e-10
FAM217B	59.7869	3.02505	0.0505972	5.08334e-10
TOMM5	68.8199	5.78019	0.08399	5.26601e-10
TES	185.569	40.5998	0.218786	5.26943e-10
HSP90B1	846.122	554.038	0.654797	5.27211e-10
PPP1R7	103.314	14.2551	0.137979	5.44852e-10
FEN1	77.0195	7.82329	0.101575	5.64079e-10
TEFM	54.4177	2.33649	0.0429362	6.02275e-10
PROCR	54.2194	2.62002	0.0483226	6.60421e-10
STON2	88.2852	10.7312	0.121551	6.61631e-10
LARS	82.1432	85.2384	1.03768	6.6357e-10
CUTC	42.2455	0.0998312	0.00236312	6.65827e-10
COPS8	233.251	57.2856	0.245596	6.669e-10
RPE	99.1686	13.6132	0.137273	6.81198e-10
CINP	91.7147	11.6005	0.126485	7.39058e-10
EXOSC2	102.439	14.7949	0.144426	7.51473e-10
SRSF3	749.438	497.891	0.664353	7.62077e-10
2015-09-01	329.548	93.7366	0.28444	7.71746e-10
PARPBP	58.7353	3.72117	0.0633548	8.17096e-10
ATP6V1F	181.047	39.5624	0.218521	8.3244e-10
CSTF1	83.8335	9.68339	0.115507	8.58918e-10
NDUFB1	260.274	204.88	0.787171	8.61277e-10
SMIM12	63.2414	4.91187	0.0776686	8.69693e-10
RALB	71.8409	6.56176	0.0913373	8.84463e-10
NDUFAB1	273.129	72.9197	0.266978	9.01351e-10
NUCB2	98.4091	13.9445	0.141699	9.03594e-10
BZW2	226.384	55.7837	0.246411	9.32646e-10
DPAGT1	41.5222	0.448156	0.0107932	9.56048e-10
NFU1	58.3745	3.17136	0.0543278	9.61404e-10
SRP54	192.345	160.023	0.831956	1.03759e-09
TPRKB	177.322	38.3758	0.216418	1.04416e-09
CEP95	68.2311	74.519	1.09216	1.04843e-09
UBA3	101.513	14.7449	0.145251	1.05503e-09
TIMM13	53.0889	2.55521	0.0481307	1.11628e-09
NMI	66.8135	5.42403	0.0811817	1.24496e-09
HMOX2	114.529	18.9977	0.165877	1.31464e-09
NT5C3A	167.64	35.5351	0.211972	1.32109e-09
SEC13	100.896	14.0856	0.139606	1.32209e-09
VPS28	66.66	5.10394	0.0765667	1.32943e-09
COX7C	1370.22	846.402	0.61771	1.35381e-09
RND3	247.596	195.163	0.788234	1.35573e-09
ALG14	40.8192	0.0998312	0.00244569	1.35888e-09
MBOAT1	52.6425	2.31133	0.0439062	1.37307e-09
DHPS	47.1549	1.38697	0.029413	1.40467e-09
N4BP2L2	130.281	118.743	0.911444	1.42165e-09
PSMD13	219.036	53.6752	0.245052	1.47768e-09
DERA	96.9107	13.7315	0.141692	1.57438e-09
RPL12	2187.97	1295.88	0.592273	1.58866e-09
C19ORF48	46.8615	1.4705	0.0313797	1.61702e-09
CTSL	229.737	57.2749	0.249307	1.65118e-09
LSM10	46.8146	1.01673	0.0217181	1.65381e-09
HSBP1	362.71	266.687	0.735262	1.6707e-09
SUGT1	235.186	59.4591	0.252817	1.68196e-09
TIPRL	52.161	2.98794	0.057283	1.71634e-09
SQRDL	40.0603	0.0998312	0.00249202	1.98624e-09
EPCAM	46.4099	1.15906	0.0249745	2.00808e-09
LAMTOR5	242.681	191.894	0.790725	2.05369e-09
CFL1	384.974	279.564	0.726188	2.06203e-09
SEC62	68.0356	73.3572	1.07822	2.07183e-09
NDC80	56.6406	3.27114	0.0577525	2.09741e-09
DSN1	56.5508	3.38297	0.0598218	2.18381e-09
CHD2	25.3691	38.5229	1.5185	2.37715e-09
DDX46	46.4508	56.41	1.2144	2.4468e-09
DYNLRB1	347.534	102.066	0.293687	2.45808e-09
GNGT1	0.0998312	4.53108	45.3874	2.48091e-09
ASNS	0.0998312	4.0376	40.4443	2.48091e-09
MTRNR2L8	0.0998312	4.4262	44.3368	2.48091e-09
GNAI3	81.1262	9.87973	0.121782	2.49723e-09
MED21	77.2414	8.5872	0.111174	2.56375e-09
GABPB1	45.8922	1.50413	0.0327752	2.57377e-09
RBBP7	112.551	18.2304	0.161974	2.60317e-09
HSPE1	419.255	299.04	0.713266	2.67288e-09
RNF34	60.6637	4.06597	0.0670248	2.68848e-09
TXNDC17	287.135	79.8614	0.278132	2.71079e-09
B9D1	39.3904	0.0998312	0.0025344	2.77688e-09
ARPC3	670.671	447.807	0.667701	2.77875e-09
LSM1	39.3868	0.0998312	0.00253464	2.78193e-09
TSR2	55.9734	3.54614	0.063354	2.82973e-09
RPL23	5889.67	2636.71	0.447683	2.90425e-09
MRPL49	50.9757	2.29159	0.0449545	2.9709e-09
AKR1B1	243.782	63.9294	0.26224	3.0246e-09
DHRS7B	50.8749	2.13947	0.0420536	3.11267e-09
SRI	128.147	23.6951	0.184906	3.12818e-09
MORF4L2	749.604	492.115	0.6565	3.27636e-09
TALDO1	248.619	65.5843	0.263795	3.49189e-09
EBNA1BP2	204.522	49.2131	0.240626	3.52819e-09
AP1M2	38.8214	0.0998312	0.00257155	3.6912e-09
TMEM14B	275.115	75.8569	0.275728	3.75518e-09
NELFE	38.71	0.0998312	0.00257895	3.90274e-09
BECN1	59.785	4.38546	0.0733539	3.94402e-09
IDH3G	38.6443	0.0998312	0.00258334	4.03305e-09
EIF3M	903.358	579.522	0.64152	4.10519e-09
SNHG17	97.7708	14.7924	0.151297	4.10962e-09
CPNE8	80.0383	81.698	1.02074	4.12328e-09
SKA1	38.5657	0.0998312	0.0025886	4.19469e-09
MRPL20	172.403	38.6795	0.224355	4.28473e-09
EPRS	165.913	140.692	0.847985	4.30142e-09
GPRC5A	206.551	50.4211	0.24411	4.32554e-09
PCBD1	54.9539	3.0076	0.0547296	4.4684e-09
KYNU	93.9647	13.0527	0.138911	4.65014e-09
NIT2	203.351	49.7588	0.244694	4.80724e-09
DCTN6	38.2874	0.0998312	0.00260742	4.82137e-09
ELP6	38.203	0.0998312	0.00261318	5.02916e-09
COMMD1	100.513	15.9562	0.158748	5.23326e-09
TRAPPC4	110.436	18.6877	0.169217	5.37429e-09
MRPL3	211.221	52.1557	0.246925	5.47116e-09
CDC6	49.6511	2.45682	0.0494817	5.47879e-09
FAIM	37.9522	0.0998312	0.00263045	5.70129e-09
UQCR10	358.242	260.242	0.726441	6.02791e-09
PCNP	272.991	75.6341	0.277057	6.12943e-09
MRPS12	37.7095	0.0998312	0.00264737	6.43716e-09
CIAPIN1	99.9263	15.0919	0.15103	6.44289e-09
SSSCA1	92.9852	13.0105	0.13992	6.64827e-09
NUDT15	54.0177	3.92275	0.0726197	6.79196e-09
SNX7	37.5667	0.343581	0.0091459	6.91371e-09
ANP32E	646.019	226.042	0.3499	6.9264e-09
PGK1	745.043	268.216	0.360001	6.96182e-09
PCNXL4	37.5113	0.879192	0.0234381	7.10797e-09
GTF2E1	82.073	10.7731	0.131262	7.28265e-09
GALE	37.453	0.965676	0.0257837	7.31854e-09
DEF8	62.5706	5.4912	0.08776	7.57177e-09
PAFAH1B2	662.015	233.663	0.352958	7.59366e-09
MITD1	141.973	123.394	0.869141	8.00572e-09
PSAT1	74.3303	8.46491	0.113882	8.16439e-09
GPX4	228.58	59.771	0.261488	8.76946e-09
TMEM258	257.391	197.408	0.766957	9.05088e-09
BRI3BP	43.2648	1.53046	0.0353743	9.05348e-09
TRMT10C	151.948	32.3408	0.212842	9.76376e-09
RPS29	1269.96	781.501	0.615373	9.9178e-09
MRPS18A	36.7826	0.0998312	0.00271408	1.02338e-08
RPS21	1696.27	1016.81	0.599436	1.02789e-08
MRPL55	114.939	20.4065	0.177542	1.0422e-08
TMEM179B	73.7085	8.10413	0.109948	1.0441e-08
STRN3	166.941	139.755	0.837153	1.05712e-08
PPIL3	61.7788	5.1133	0.0827679	1.05807e-08
C14ORF1	81.0149	10.4858	0.12943	1.09016e-08
THOC7	145.616	30.8865	0.212109	1.09296e-08
SEH1L	88.1374	12.4086	0.140788	1.09337e-08
SLC31A1	42.8399	1.6568	0.0386741	1.1092e-08
CBR1	36.5314	0.0998312	0.00273275	1.16039e-08
PPIC	61.4401	5.77368	0.0939725	1.22061e-08
FAH	36.3896	0.533532	0.0146617	1.24569e-08
NABP2	36.3799	0.721762	0.0198396	1.25176e-08
AFMID	69.4078	7.00846	0.100975	1.25438e-08
SEMA3C	13.4314	25.8467	1.92435	1.28004e-08
CUEDC2	36.2879	0.0998312	0.00275109	1.31074e-08
PLEK2	36.2437	0.0998312	0.00275445	1.34003e-08
HARS	65.2026	6.05751	0.0929028	1.39436e-08
RFC2	36.1537	0.0998312	0.0027613	1.40171e-08
CEP41	56.8079	4.40391	0.0775228	1.43605e-08
RHOA	562.684	193.349	0.343618	1.43613e-08
ANXA4	65.1144	6.92075	0.106286	1.44586e-08
RUVBL2	56.7347	4.81279	0.0848297	1.4822e-08
APIP	47.4854	2.80855	0.0591457	1.48591e-08
PHLDB2	68.7771	71.0974	1.03374	1.50218e-08
SIGMAR1	52.2331	3.51209	0.0672387	1.5052e-08
NQO1	418.887	134.275	0.320552	1.52487e-08
PSMD5	72.7356	8.77256	0.120609	1.53252e-08
UBA52	230.616	179.258	0.777299	1.56327e-08
UFC1	173.422	40.4049	0.232986	1.60946e-08
CNBP	299.994	87.1366	0.290461	1.61897e-08
USP53	7.42446	18.2988	2.46466	1.64396e-08
WDR12	138.062	28.2719	0.204777	1.74532e-08
PHB2	60.5208	5.6726	0.0937296	1.79771e-08
CENPK	119.567	22.4278	0.187575	1.80883e-08
PSMC5	337.67	102.335	0.303061	1.88518e-08
GJB5	35.5396	0.0998312	0.00280901	1.90566e-08
CDK4	35.5134	0.0998312	0.00281109	1.93088e-08
PFDN2	169.834	39.944	0.235194	1.96871e-08
TXNDC9	214.238	55.4654	0.258895	2.0586e-08
HSP90AB1	3392.68	1476.06	0.435073	2.12145e-08
NUDC	143.327	30.3915	0.212043	2.15762e-08
TMEM138	109.539	19.6835	0.179694	2.15988e-08
SCOC	71.8054	8.71229	0.121332	2.20912e-08
RNF181	177.81	42.1788	0.237213	2.28291e-08
ARID4B	31.1574	41.0282	1.3168	2.33643e-08
MRPS23	208.22	53.8536	0.258639	2.36578e-08
EIF4EBP1	35.1059	0.0998312	0.00284372	2.36737e-08
MTPAP	96.1604	15.1462	0.15751	2.41948e-08
DCTD	51.1249	3.71806	0.0727251	2.46324e-08
CDC23	55.5029	4.73283	0.0852718	2.5224e-08
SEC31A	116.701	104.973	0.899505	2.54759e-08
EIF3E	1485.24	599.865	0.403884	2.61908e-08
MOB3A	41.0377	1.70384	0.041519	2.62236e-08
EXOSC3	59.5988	5.7458	0.0964079	2.64787e-08
HNRNPL	14.926	26.827	1.79733	2.6656e-08
MAST4	44.8472	52.623	1.17338	2.82523e-08
SRRM1	112.675	101.654	0.902191	2.98348e-08
MED7	34.6041	0.0998312	0.00288496	3.04285e-08
HMBS	34.5405	0.0998312	0.00289027	3.14117e-08
PSMD6	184.987	45.5773	0.24638	3.17132e-08
STIP1	204.178	52.673	0.257976	3.28094e-08
TACSTD2	70.2278	71.7083	1.02108	3.32835e-08
RPP40	34.4243	0.0998312	0.00290002	3.32914e-08
MED28	91.8871	14.2346	0.154914	3.34996e-08
EIF5B	114.44	102.113	0.892281	3.37072e-08
RBM7	34.3862	0.0998312	0.00290324	3.39323e-08
MRPL17	81.5302	11.1077	0.136241	3.4273e-08
LAMB3	129.689	26.1336	0.20151	3.55521e-08
C6ORF211	40.3708	1.1818	0.0292736	3.60391e-08
ATP5G2	357.041	111.963	0.313585	3.63843e-08
BCS1L	45.5298	2.11167	0.04638	3.64605e-08
SCAMP3	50.2317	3.4457	0.0685962	3.66023e-08
COX14	81.3474	11.58	0.142352	3.66662e-08
NIP7	123.493	24.3767	0.197393	3.68744e-08
RPL29	1074.49	417.142	0.388222	3.68748e-08
GPX8	40.2161	1.93665	0.0481561	3.87967e-08
ATP6V0D1	58.6804	5.97755	0.101866	3.88996e-08
HNRNPAB	40.1738	1.35804	0.0338041	3.95862e-08
SUMO2	577.492	384.757	0.666255	4.0211e-08
GTF2F2	189.572	47.1585	0.248763	4.07816e-08
PSENEN	40.0798	1.2218	0.0304843	4.13991e-08
SRSF5	172.552	140.246	0.812778	4.15235e-08
C5ORF22	70.1868	8.69146	0.123833	4.16166e-08
C19ORF53	181.135	44.8728	0.247731	4.19017e-08
RPL8	2463.8	1424.73	0.578266	4.2567e-08
CMAS	33.9225	0.0998312	0.00294292	4.27884e-08
RPS18	5137.44	2844.36	0.553654	4.28477e-08
NDUFC1	143.53	121.77	0.848393	4.35637e-08
EXOSC7	80.8623	11.3565	0.140442	4.38492e-08
MATR3	182.083	146.939	0.806987	4.42375e-08
CDC42	538.505	186.94	0.347146	4.71269e-08
ELP4	39.7458	1.9666	0.0494794	4.854e-08
C11ORF1	39.7263	1.99789	0.0502914	4.89916e-08
FNIP1	50.8411	56.7725	1.11666	4.98816e-08
TSTD1	33.5417	0.0998312	0.00297633	5.17665e-08
RBM26	61.5506	64.4287	1.04676	5.29e-08
ZFAND6	190.506	151.896	0.797329	5.32231e-08
POLR2D	53.7566	4.0223	0.0748244	5.34313e-08
TCEB2	584.357	387.797	0.663631	5.35108e-08
LINC00969	34.5691	43.9311	1.27082	5.44676e-08
FAM208B	120.089	105.293	0.876794	5.47776e-08
ISG15	143.005	31.0505	0.217129	5.60394e-08
CPNE1	244.573	68.012	0.278085	5.93018e-08
BCL10	91.0445	85.1273	0.935008	5.93963e-08
GPX1	76.4676	10.5509	0.137979	6.05775e-08
LRR1	33.2056	0.0998312	0.00300645	6.12425e-08
MLF2	65.435	7.66232	0.117098	6.14345e-08
PIR	39.1821	1.97497	0.0504049	6.34796e-08
RPS15A	409.16	284.474	0.695263	6.43794e-08
GEMIN2	33.1	0.0998312	0.00301605	6.45652e-08
DAZAP2	212.227	56.0162	0.263944	6.53348e-08
THAP5	133.596	28.3753	0.212397	6.62975e-08
CPNE3	102.88	93.6426	0.910212	6.66021e-08
NUF2	32.9307	0.824567	0.0250395	7.02705e-08
CSTF2	53.0616	4.62352	0.0871348	7.19563e-08
SDHB	313.25	95.864	0.30603	7.2528e-08
FASTKD3	150.773	34.1355	0.226403	7.30446e-08
MAP1LC3B	42.4164	49.1737	1.15931	7.32104e-08
TRNAU1AP	48.6488	3.22565	0.0663048	7.3686e-08
SETD3	82.838	12.0918	0.14597	7.52488e-08
ZNF706	67.645	68.6397	1.0147	7.56593e-08
TXNRD1	250.851	188.753	0.752452	7.64583e-08
RPL6	922.753	578.185	0.626586	7.70808e-08
TIMM9	32.7075	0.0998312	0.00305224	7.8569e-08
SFPQ	182.413	145.38	0.796982	7.99247e-08
FAM96B	173.085	42.2059	0.243845	8.01036e-08
SLC1A5	56.8776	5.14228	0.0904095	8.24883e-08
POLR2C	48.3249	3.90478	0.0808027	8.49977e-08
PCCB	32.5349	0.0998312	0.00306843	8.56535e-08
PRMT3	32.5107	0.0998312	0.00307071	8.66969e-08
DTYMK	60.7267	6.0013	0.0988246	8.6703e-08
PRCP	68.281	8.62591	0.12633	8.72811e-08
PSMC4	284.222	84.1143	0.295946	8.92538e-08
HLA-A	150.284	124.047	0.82542	9.32008e-08
LAP3	78.7978	11.2907	0.143288	9.35001e-08
IFT57	32.3587	0.0998312	0.00308515	9.35491e-08
POLD2	105.06	19.7615	0.188098	9.37868e-08
SSB	328.875	235.423	0.715845	9.43722e-08
SF3B1	213.099	164.282	0.77092	9.59906e-08
PSMC3	183.447	46.2758	0.252257	9.64866e-08
EIF2B1	38.1828	1.09466	0.0286691	1.02107e-07
NIPBL	34.168	42.6271	1.24757	1.03224e-07
PPIB	291.149	87.7199	0.301289	1.0409e-07
CHCHD4	31.957	0.0998312	0.00312392	1.14362e-07
PLAUR	88.3676	14.6595	0.165892	1.14595e-07
ZFP36L1	71.341	70.2825	0.985162	1.22679e-07
C19ORF70	31.7814	0.965788	0.0303885	1.24864e-07
TRAPPC2L	196.047	51.3573	0.261964	1.25321e-07
THBS1	148.768	34.6037	0.232601	1.27625e-07
SUB1	220.534	168.323	0.763252	1.27961e-07
HMGA2	67.2402	8.4514	0.12569	1.30474e-07
RPS9	84.657	13.5717	0.160314	1.3113e-07
CCSER2	29.6399	38.0692	1.28439	1.31173e-07
ORC6	113.213	22.9474	0.202693	1.34679e-07
STOML2	256.363	74.6146	0.291051	1.39841e-07
ARPC1A	211.697	57.3541	0.270926	1.4059e-07
SF3A3	154.002	36.9881	0.240178	1.44757e-07
YY1	100.338	90.4457	0.90141	1.44998e-07
PEX3	42.4957	2.78352	0.0655012	1.45793e-07
MCM3	136.703	30.3184	0.221783	1.48157e-07
ZC3HAV1	162.521	131.804	0.810994	1.48893e-07
OCIAD1	131.787	111.005	0.842301	1.50004e-07
TARS	388.03	269.685	0.695011	1.50213e-07
ZNF638	46.1144	51.2539	1.11145	1.55888e-07
RPL17	31.3204	0.0998312	0.00318742	1.57246e-07
TMED3	55.2726	5.86678	0.106143	1.60449e-07
CDK5RAP1	46.8667	3.17025	0.0676439	1.61432e-07
SPC25	31.2339	0.0998312	0.00319624	1.64193e-07
SFTA1P	31.2034	0.0998312	0.00319937	1.66723e-07
ELL2	60.9952	62.1108	1.01829	1.76388e-07
TAF1D	257.499	190.507	0.739836	1.81704e-07
LAS1L	31.0022	0.904475	0.0291746	1.84373e-07
EMC4	412.19	137.162	0.332765	1.87003e-07
CDCA3	30.9678	0.0998312	0.00322371	1.87575e-07
CD46	129.399	109.505	0.846255	1.89441e-07
MRPS36	58.7843	6.57699	0.111883	1.89888e-07
ADRB2	41.8771	2.75028	0.065675	1.93187e-07
DNM1L	50.6857	4.58799	0.0905183	1.98105e-07
METTL1	30.8501	0.0998312	0.00323601	1.98949e-07
CRYZL1	36.776	1.25107	0.0340188	1.99145e-07
POLR2I	36.7407	1.59001	0.0432764	2.02502e-07
IARS	177.616	140.382	0.790369	2.03658e-07
ARL2	30.7806	0.509435	0.0165505	2.05981e-07
NOB1	46.2948	3.07848	0.0664972	2.07461e-07
TSEN15	30.7342	0.958158	0.0311756	2.10815e-07
TMEM14C	369.958	120.227	0.324975	2.11492e-07
ZCCHC10	33.8811	41.8941	1.2365	2.12256e-07
PPCS	62.2877	7.37862	0.11846	2.12682e-07
MRPS10	212.544	58.1053	0.27338	2.1499e-07
DEDD	46.1958	3.61815	0.0783221	2.16667e-07
CDCA8	30.5648	0.0998312	0.00326621	2.29456e-07
MAX	21.034	30.5874	1.45418	2.33831e-07
EEF1E1	108.385	21.9239	0.202279	2.33898e-07
LETM1	72.6839	10.3713	0.142691	2.46171e-07
AURKAIP1	30.4135	0.0998312	0.00328246	2.47497e-07
RNU4ATAC	0.0998312	3.43171	34.3751	2.48851e-07
LIPH	0.0998312	3.7817	37.881	2.48851e-07
KDM2A	16.7447	26.5466	1.58537	2.50023e-07
TSPAN1	30.3894	0.0998312	0.00328507	2.50502e-07
MTFR2	30.3775	0.0998312	0.00328635	2.51991e-07
POP7	30.3548	0.0998312	0.00328882	2.54879e-07
MYCBP	30.3504	0.0998312	0.00328929	2.55435e-07
NDUFB5	395.564	131.874	0.333383	2.65856e-07
ATOX1	308.709	96.2247	0.3117	2.93208e-07
GMPR2	61.4593	7.47506	0.121626	2.94122e-07
STYXL1	61.3837	7.76652	0.126524	3.02938e-07
NUDCD2	137.061	31.4979	0.22981	3.0318e-07
SRA1	68.6086	9.95649	0.14512	3.04057e-07
FH	68.5079	9.09401	0.132744	3.15719e-07
TSC22D2	84.7771	78.6714	0.92798	3.2941e-07
ABT1	29.8384	0.444224	0.0148877	3.29988e-07
BUB1	35.6647	1.13014	0.0316879	3.37237e-07
FAM222B	22.5434	31.6581	1.40432	3.38215e-07
ZMAT2	43.4187	48.8008	1.12396	3.3839e-07
PARD6B	55.4407	57.6547	1.03994	3.51898e-07
TMEM97	53.36	5.03905	0.0944348	3.52743e-07
NDUFB6	249.461	73.6893	0.295394	3.53585e-07
ZWILCH	68.0541	9.14556	0.134387	3.73964e-07
TBL1XR1	659.693	423.368	0.641764	3.8485e-07
C1ORF123	35.3247	1.81601	0.051409	3.96143e-07
EIF2B3	87.9713	15.1825	0.172584	3.98133e-07
ZFAND5	41.1037	46.7892	1.13832	4.04775e-07
VPS35	275.71	199.363	0.723087	4.14876e-07
HMGN4	29.3688	0.0998312	0.00339923	4.17358e-07
PDK1	40.1575	2.35214	0.058573	4.21568e-07
RRM1	182.889	48.7256	0.266421	4.30274e-07
CCNG1	35.0756	1.06944	0.0304895	4.45715e-07
TAF9B	40.0172	2.17533	0.0543599	4.49215e-07
APOO	29.2133	0.0998312	0.00341732	4.5111e-07
DEGS1	84.3099	14.0594	0.166759	4.61088e-07
DLEU1	29.1505	0.0998312	0.00342468	4.65515e-07
CRBN	44.3978	3.49074	0.0786241	4.75351e-07
POLR2E	39.8517	2.6955	0.0676383	4.8416e-07
CDC45	29.0671	0.938001	0.0322702	4.8535e-07
FAM127B	29.0434	0.0998312	0.00343731	4.91125e-07
RNF19A	10.2338	19.8744	1.94204	4.93249e-07
EMC7	60.093	7.11271	0.118362	5.0076e-07
COMMD9	28.9918	0.0998312	0.00344343	5.03963e-07
MLH1	39.7589	2.48096	0.0624002	5.04918e-07
SNHG8	126.091	105.446	0.836267	5.09973e-07
NUP155	144.582	117.956	0.815841	5.11814e-07
MTHFD2	129.399	29.4528	0.227612	5.18127e-07
MRPS28	93.4894	17.7154	0.189491	5.21832e-07
OXA1L	105.675	21.9326	0.207547	5.40981e-07
CMC1	56.0468	6.05291	0.107997	5.6736e-07
ALKBH3	28.7475	0.0998312	0.00347269	5.69464e-07
SEC22C	28.7445	0.0998312	0.00347306	5.70334e-07
TSPAN31	34.4973	1.78099	0.051627	5.8594e-07
SENP5	99.2903	19.1315	0.192682	5.92509e-07
EMC3	157.009	39.5141	0.251668	6.01454e-07
MZT1	59.5357	7.2376	0.121567	6.21559e-07
DERL2	282.237	87.5962	0.310364	6.28301e-07
TMX1	102.116	20.6056	0.201786	6.36429e-07
C12ORF29	34.3105	1.35986	0.0396341	6.40043e-07
PTRHD1	28.4746	0.0998312	0.00350597	6.52755e-07
RDH10	59.3299	7.90519	0.133241	6.73112e-07
UBAC1	34.1994	1.31956	0.0385844	6.74541e-07
AASDHPPT	43.5731	3.2527	0.0746491	6.8057e-07
RBBP8	86.3098	15.4991	0.179576	6.92933e-07
TMPO	79.8529	13.856	0.173519	6.95293e-07
PNP	28.3459	0.421748	0.0148786	6.96163e-07
PPIH	55.5174	6.67447	0.120223	7.0008e-07
NPEPPS	49.9077	52.2919	1.04777	7.03843e-07
UBB	1003.06	397.751	0.396537	7.04279e-07
PEF1	28.307	0.541672	0.0191356	7.09849e-07
PPAPDC1B	34.0765	1.56476	0.0459189	7.14873e-07
MOB1B	43.4396	3.02505	0.0696381	7.21238e-07
TTK	28.2675	0.0998312	0.00353166	7.23998e-07
DYNLT1	740.304	466.076	0.629573	7.32622e-07
ALDH1A3	55.3876	6.97067	0.125852	7.37047e-07
FKBP9	177.973	47.741	0.268248	7.37862e-07
TPD52L2	59.0319	7.06456	0.119674	7.553e-07
TECR	191.028	52.8318	0.276566	7.92595e-07
OAS1	51.3522	5.1605	0.100492	8.01459e-07
MRPL54	28.0556	0.0998312	0.00355834	8.04956e-07
JAGN1	28.0467	0.781047	0.0278481	8.0854e-07
NUDCD1	58.8456	7.91933	0.134578	8.11639e-07
MLX	33.7878	1.42987	0.0423193	8.19323e-07
ANAPC10	28.001	0.0998312	0.00356527	8.27215e-07
TTL	33.7605	1.42749	0.042283	8.29953e-07
ZNHIT3	79.2884	13.3926	0.16891	8.43505e-07
DCTN2	62.3191	8.35355	0.134045	8.51754e-07
KPNA3	43.0522	3.26738	0.0758936	8.53343e-07
WDYHV1	33.6821	1.80311	0.0535332	8.61219e-07
UMPS	38.5171	2.7738	0.0720148	8.8474e-07
AHCY	127.458	29.1308	0.228552	8.92692e-07
AIP	27.8171	0.0998312	0.00358884	9.06917e-07
DDX3X	121.843	101.671	0.834441	9.80276e-07
NDUFB3	439.08	293.385	0.668182	1.00711e-06
FAM104B	27.5979	0.0998312	0.00361735	1.01202e-06
UBE2B	159.295	125.046	0.784998	1.01641e-06
TMEM9	38.1945	2.00056	0.0523782	1.02319e-06
SGCB	33.2866	1.73874	0.0522354	1.038e-06
YIF1A	54.486	6.6195	0.12149	1.05289e-06
EDF1	375.247	126.659	0.337536	1.08319e-06
DUSP12	33.1902	1.34781	0.0406086	1.08628e-06
COX17	192.311	53.9353	0.280459	1.08772e-06
GMFB	38.0573	2.9911	0.0785947	1.08842e-06
ELOVL6	42.4485	3.61389	0.0851358	1.10852e-06
KIF22	33.1308	1.84328	0.0556366	1.11716e-06
STAT2	60.3722	59.1405	0.979598	1.129e-06
NDUFA8	210.397	60.3088	0.286643	1.15088e-06
STARD7	173.405	46.8638	0.270257	1.16227e-06
YEATS4	27.3101	0.0998312	0.00365546	1.1687e-06
ALG8	181.393	49.9142	0.275172	1.17061e-06
IGBP1	75.0144	12.0545	0.160696	1.19179e-06
SDHA	87.7991	16.0961	0.183328	1.19646e-06
TSTA3	27.2423	0.529982	0.0194543	1.20901e-06
AJUBA	106.013	22.5173	0.212402	1.21091e-06
TRMT11	42.1884	3.66573	0.0868895	1.24061e-06
CASP3	42.1176	3.30708	0.0785201	1.27921e-06
GALNT3	27.1273	0.791265	0.0291686	1.28061e-06
SGPL1	46.2252	4.47776	0.0968684	1.29703e-06
RAC2	27.073	0.0998312	0.00368749	1.31589e-06
EFNA5	46.1752	4.3381	0.0939486	1.32438e-06
TRIB1	2.63843	9.83239	3.72661	1.33804e-06
DFNA5	32.7038	1.94276	0.0594047	1.36632e-06
ITGAE	26.9497	0.477706	0.0177258	1.39956e-06
SRPRB	356.747	119.747	0.335664	1.4108e-06
DDX56	49.9341	5.92466	0.11865	1.42499e-06
MRPS11	64.4184	9.76708	0.151619	1.43238e-06
IMMT	90.2185	17.4941	0.193908	1.49069e-06
TMEM248	57.2604	7.31611	0.127769	1.49309e-06
ATP10D	4.78595	12.3238	2.575	1.49389e-06
KIAA1429	20.7005	28.3539	1.36972	1.49479e-06
EFCAB11	26.7684	0.0998312	0.00372944	1.53241e-06
TIMM17B	26.7049	0.0998312	0.00373831	1.5819e-06
FAM91A1	45.9702	48.2174	1.04888	1.61985e-06
CAV2	169.327	45.8424	0.270732	1.62624e-06
DDB1	25.5167	32.748	1.2834	1.6384e-06
TFB2M	26.5903	0.0998312	0.00375442	1.67517e-06
METTL5	244.44	74.5636	0.305038	1.70899e-06
BRE	26.5179	0.0998312	0.00376467	1.73696e-06
COQ9	32.1656	1.44811	0.0450204	1.7607e-06
CWF19L2	10.1584	18.8341	1.85405	1.76182e-06
RBP1	26.4514	0.0998312	0.00377413	1.79571e-06
NXT1	26.4361	0.0998312	0.00377632	1.80952e-06
NDUFAF5	26.4199	0.0998312	0.00377863	1.82422e-06
ECH1	45.3677	4.628	0.102011	1.8545e-06
SKIL	221.137	162.206	0.733508	1.87627e-06
TMEM141	26.3401	0.0998312	0.00379008	1.89849e-06
MTIF3	36.8006	2.31393	0.0628777	1.91503e-06
MPZL3	73.6194	12.0401	0.163545	1.92712e-06
FAM177A1	35.7275	40.8445	1.14322	1.93538e-06
CCNT1	53.1016	53.3694	1.00504	1.94787e-06
COPG1	70.2871	11.5186	0.16388	1.96116e-06
PGRMC1	31.9238	1.31934	0.0413277	1.97295e-06
ZRANB2	65.7393	62.038	0.943698	1.97547e-06
PRPF4	98.3345	20.176	0.205177	2.02946e-06
BLOC1S3	31.8504	1.49965	0.0470841	2.04233e-06
ADK	223.208	66.4802	0.29784	2.04452e-06
IARS2	56.4041	7.3514	0.130335	2.07119e-06
TSR1	36.6068	2.7626	0.0754669	2.08897e-06
SNRPA1	268.555	84.8204	0.31584	2.0937e-06
HNRNPC	374.503	253.615	0.677204	2.11748e-06
PIGU	66.7082	10.1261	0.151798	2.13964e-06
LTV1	92.0974	18.7788	0.203902	2.16228e-06
H2AFV	66.6567	10.9604	0.16443	2.17923e-06
EIF2S3	640.15	241.994	0.378028	2.21093e-06
ETFB	31.6698	1.63068	0.05149	2.22348e-06
MRPL40	215.012	63.5238	0.295442	2.27438e-06
EIF1B	59.6783	8.7547	0.146698	2.2885e-06
DHX15	122.873	100	0.813848	2.35291e-06
P4HA1	85.6266	16.1859	0.189029	2.40701e-06
COMMD3	25.8481	0.0998312	0.00386223	2.42824e-06
CYB561A3	31.4726	1.22929	0.039059	2.43963e-06
TLK1	280.33	197.051	0.702925	2.44917e-06
ALDH3A2	36.2476	2.47035	0.068152	2.45389e-06
APTX	100.637	21.3593	0.212241	2.48538e-06
ARL16	25.7955	0.0998312	0.0038701	2.49292e-06
TOR1AIP1	52.1949	6.56246	0.12573	2.58813e-06
UFL1	164.578	44.2805	0.269054	2.67337e-06
SLC25A11	25.6346	0.0998312	0.00389439	2.70183e-06
FUS	38.8565	42.6571	1.09781	2.71911e-06
VIMP	109.475	91.3514	0.834449	2.73445e-06
HUS1	35.9952	2.03899	0.0566462	2.74766e-06
NKIRAS2	40.3104	3.05387	0.0757587	2.78775e-06
RGS10	40.294	3.01627	0.0748566	2.80749e-06
MRPL43	55.6014	7.60539	0.136784	2.81103e-06
PTDSS1	48.2353	5.92641	0.122865	2.82553e-06
HSPA14	31.1069	1.36501	0.043881	2.89719e-06
POFUT1	25.4739	0.0998312	0.00391897	2.92809e-06
DST	136.039	108.806	0.799818	2.95697e-06
YIPF3	40.1548	3.68313	0.0917233	2.98038e-06
CALU	206.029	60.8225	0.295213	2.98251e-06
ZNF281	40.332	43.1861	1.07076	2.99376e-06
FAM134C	44.1757	4.61973	0.104576	3.0419e-06
PDP1	114.386	94.4588	0.825789	3.04749e-06
PKM	1012.88	611.266	0.603492	3.05219e-06
RTN4	116.006	95.6914	0.824882	3.1326e-06
CAPZB	75.4028	13.8333	0.183458	3.1365e-06
ZNF106	223.614	67.6549	0.302552	3.19823e-06
MBD4	30.8456	1.72498	0.0559231	3.27576e-06
TMEM251	39.9152	3.02505	0.0757869	3.30317e-06
ZFC3H1	11.6348	19.8532	1.70636	3.32711e-06
KLF7	68.7648	11.509	0.167368	3.33086e-06
MRPL35	68.7548	11.7794	0.171325	3.34246e-06
TPM4	251.143	78.1408	0.311141	3.34599e-06
PSMD8	90.6694	18.3878	0.202801	3.36458e-06
SLBP	30.7688	1.26527	0.0411218	3.39607e-06
MBNL1	74.1459	67.3045	0.907731	3.4023e-06
COX8A	404.653	269.828	0.666815	3.40317e-06
HIGD1A	200.252	58.4282	0.291773	3.40905e-06
AKIP1	25.1199	0.0998312	0.00397418	3.49516e-06
EFNA1	47.6772	5.8189	0.122048	3.53387e-06
RAB31	30.6735	1.24957	0.0407377	3.55151e-06
PSMA4	1160.5	691.008	0.595442	3.65772e-06
POGLUT1	43.7213	4.47321	0.102312	3.67102e-06
UFM1	107.269	89.7965	0.837114	3.69017e-06
ERMARD	24.9412	0.0998312	0.00400267	3.82204e-06
RPS4X	1431.24	599.795	0.419072	3.85778e-06
TIMMDC1	189.23	54.2872	0.286884	3.94048e-06
ARPC5	240.277	74.7822	0.311234	3.94265e-06
LMBRD1	24.8734	0.0998312	0.00401357	3.95375e-06
CANX	294.405	204.42	0.694349	3.96228e-06
HACL1	24.865	0.0998312	0.00401493	3.97045e-06
PPP6R3	118.262	96.5595	0.81649	3.97748e-06
ZNF622	39.4615	3.56829	0.0904247	4.01224e-06
NXN	35.1454	2.09096	0.0594946	4.01756e-06
BTF3	796.072	312.842	0.392981	4.17182e-06
PSMG4	24.7601	0.0998312	0.00403193	4.18425e-06
RSU1	43.3648	4.31133	0.0994201	4.25313e-06
RNASEH1	34.9943	2.30664	0.0659149	4.29786e-06
PSMD7	256.212	181.139	0.706987	4.34981e-06
CIB1	101.658	22.5417	0.22174	4.36975e-06
CENPM	24.6516	0.0998312	0.00404969	4.41774e-06
CNOT1	54.6802	53.7967	0.983842	4.41812e-06
EPG5	7.02339	14.9655	2.1308	4.45046e-06
CPEB4	5.30944	12.4108	2.3375	4.5315e-06
SPCS2	109.402	90.274	0.825155	4.54693e-06
PTPN2	127.051	31.0106	0.244079	4.58916e-06
UBA6	180.684	135.624	0.750616	4.62419e-06
USP8	37.123	40.6909	1.09611	4.76411e-06
SNCG	24.4937	0.0998312	0.0040758	4.78087e-06
PAPOLA	112.668	92.0228	0.816758	4.84512e-06
FAM133B	15.1483	22.6511	1.49529	4.85375e-06
ZBTB8OS	302.212	208.066	0.688477	4.88896e-06
METTL3	29.9728	1.2439	0.041501	4.93403e-06
LINC00842	42.9181	4.65431	0.108446	5.1128e-06
GRPEL1	167.127	46.5407	0.278475	5.1232e-06
SERINC3	307.659	102.16	0.332057	5.452e-06
TMEM18	24.2291	0.0998312	0.00412031	5.45731e-06
FAM171B	2.44122	8.35389	3.42202	5.57415e-06
TRIP13	38.6863	3.1564	0.0815896	5.58848e-06
SOWAHC	34.3984	2.90434	0.0844323	5.60564e-06
ZMYND8	27.1016	32.6958	1.20641	5.61689e-06
LINC00958	162.071	123.242	0.76042	5.66118e-06
NSDHL	29.6579	1.12408	0.0379016	5.71884e-06
NEDD1	38.6128	3.62021	0.0937568	5.7667e-06
SFT2D2	280.466	91.1269	0.324912	5.77534e-06
MRPL10	34.3293	2.31625	0.0674715	5.78087e-06
SET	1047.05	426.395	0.407234	5.79362e-06
VSIG10	34.2774	2.58606	0.0754452	5.91613e-06
GHITM	407.577	144.213	0.353831	6.02041e-06
TMEM219	73.363	13.8832	0.189239	6.17232e-06
RMI1	29.4875	1.16783	0.0396042	6.19406e-06
DDX60	17.647	24.599	1.39395	6.26104e-06
KIF18A	29.4627	1.61866	0.0549393	6.26639e-06
BLVRB	29.4589	1.80424	0.0612462	6.27778e-06
HNRNPD	159.242	121.221	0.761238	6.29364e-06
SPIDR	29.4505	1.50209	0.0510037	6.30236e-06
CIR1	44.3115	45.5416	1.02776	6.35472e-06
REXO2	155.569	42.4189	0.27267	6.41509e-06
PELO	29.3957	1.10128	0.0374639	6.46635e-06
TRIM26	63.5679	10.225	0.160851	6.47732e-06
SAMD9	59.7523	56.1932	0.940437	6.62179e-06
DNAJB6	87.6815	75.9451	0.866148	6.73885e-06
BST2	416.211	148.869	0.357676	6.79261e-06
NOL11	144.618	38.2859	0.264738	6.80978e-06
CHEK1	29.26	1.81886	0.0621619	6.89059e-06
DAAM1	113.725	92.8545	0.816482	6.8953e-06
PARP1	53.1706	7.08308	0.133214	7.03059e-06
RSF1	40.4376	42.412	1.04883	7.06717e-06
HHLA3	29.2037	1.0716	0.0366941	7.07452e-06
SFN	48.6341	48.686	1.00107	7.0848e-06
CYCS	251.856	177.4	0.704372	7.22301e-06
MRPL18	306.029	102.34	0.334413	7.23649e-06
RHOG	23.6642	0.0998312	0.00421867	7.23922e-06
UBE2E3	79.0593	15.3134	0.193695	7.30657e-06
PRKRA	33.793	2.92223	0.0864746	7.33872e-06
PPP1CC	88.1171	18.9402	0.214943	7.33937e-06
LMAN2	53.0488	7.62186	0.143676	7.35866e-06
NT5E	29.0252	1.30552	0.0449787	7.69085e-06
BORA	23.5317	0.721762	0.030672	7.73523e-06
NUPL2	84.9404	17.2671	0.203285	7.75937e-06
NDUFS7	23.5102	0.0998312	0.0042463	7.81882e-06
MSH2	28.9847	1.26176	0.043532	7.83786e-06
COPZ1	159.962	44.6758	0.27929	7.9343e-06
SLC35B1	150.496	115.667	0.768572	8.02774e-06
ELP2	87.7929	18.0278	0.205345	8.09591e-06
POLB	23.4236	0.0998312	0.00426198	8.16464e-06
RECQL	33.5528	2.47809	0.0738564	8.16497e-06
RPA2	154.534	42.6588	0.276048	8.19176e-06
BLOC1S6	78.6462	15.879	0.201904	8.32837e-06
NUDT3	45.5033	5.70548	0.125386	8.39546e-06
MRPS27	72.4123	13.234	0.182759	8.43585e-06
VMA21	69.1922	12.1454	0.175532	8.6226e-06
NUP54	72.3002	13.7961	0.190816	8.75122e-06
USO1	47.6512	47.5036	0.996901	8.75348e-06
SRSF7	312.177	105.232	0.337092	8.75544e-06
MRPS33	156.855	43.494	0.277289	8.84292e-06
GNAQ	62.6713	10.0711	0.160696	8.85131e-06
MAT2A	28.7014	1.62746	0.0567032	8.94868e-06
TMEM205	33.3105	2.08647	0.062637	9.09225e-06
RPF1	65.8336	11.0433	0.167746	9.10748e-06
TSPO	84.3857	17.3603	0.205725	9.19743e-06
CENPQ	23.1826	0.0998312	0.0043063	9.21092e-06
RAD51AP1	33.2713	2.41684	0.0726404	9.25183e-06
CNEP1R1	180.183	133.285	0.73972	9.40746e-06
INSIG2	23.1276	0.664669	0.0287392	9.4677e-06
TMEM261	65.6899	11.58	0.176282	9.56299e-06
ANKRD17	29.1137	33.1421	1.13837	9.60904e-06
PLOD2	37.395	3.99079	0.10672	9.68287e-06
C6ORF203	28.5252	1.56601	0.0548991	9.71692e-06
RPP25L	23.0702	0.0998312	0.00432729	9.74368e-06
ASNSD1	41.3042	4.23691	0.102578	9.91076e-06
HNRNPH2	100.926	83.6188	0.828516	9.98013e-06
TOR1A	28.461	1.18114	0.0415003	1.00128e-05
EYA3	45.0442	5.91868	0.131397	1.00661e-05
OPTN	33.0662	2.22016	0.0671429	1.01329e-05
IFT74	41.2457	4.70287	0.114021	1.01501e-05
DDX17	63.5813	58.3542	0.917789	1.02377e-05
NET1	71.819	13.5669	0.188904	1.02414e-05
PLOD1	33.0165	2.03604	0.0616673	1.03588e-05
HSPA9	205.228	148.118	0.721725	1.04239e-05
GPI	222.786	69.8628	0.313587	1.04756e-05
TOM1L1	44.9268	5.66494	0.126093	1.05433e-05
NDUFA2	98.0237	81.2362	0.828741	1.05744e-05
ALG3	98.5765	22.3478	0.226705	1.05961e-05
NKX3-1	22.9022	0.0998312	0.00435901	1.05973e-05
SUMO1	490.077	181.221	0.369782	1.06185e-05
TMEM99	22.8788	0.0998312	0.00436349	1.07225e-05
CA2	118.265	29.5657	0.249995	1.07463e-05
MAT2B	95.6382	21.725	0.227158	1.07522e-05
CGRRF1	22.8468	0.0998312	0.0043696	1.08956e-05
ZDHHC12	48.4702	6.35168	0.131043	1.09174e-05
SYS1	22.8196	0.0998312	0.00437479	1.10444e-05
TPMT	28.238	1.90163	0.0673428	1.11123e-05
TCEAL1	22.7651	0.0998312	0.00438527	1.13496e-05
RPL26	394.442	259.153	0.65701	1.14038e-05
RRAGA	22.7438	0.0998312	0.00438938	1.14714e-05
NHP2	109.607	26.4679	0.241481	1.16241e-05
METTL23	36.9596	3.70126	0.100143	1.16459e-05
ATXN10	58.5859	9.41904	0.160773	1.16776e-05
GNPAT	32.7438	2.69575	0.0823286	1.16887e-05
HAUS8	22.6707	0.0998312	0.00440354	1.18986e-05
RPL36AL	967.629	579.917	0.599317	1.21815e-05
GPALPP1	28.0185	1.70074	0.0607005	1.23122e-05
PDLIM5	42.7771	43.9765	1.02804	1.23165e-05
GID8	71.2456	13.2379	0.185807	1.2343e-05
LRPPRC	72.8361	64.1945	0.881355	1.24854e-05
ACYP1	71.1916	13.0726	0.183626	1.25616e-05
TPM3	338.59	117.199	0.346139	1.29818e-05
C14ORF119	149.917	41.8402	0.279089	1.29984e-05
MARCKS	290.252	198.614	0.684282	1.31281e-05
TTC19	44.3621	5.69645	0.128408	1.31694e-05
NDRG3	40.5728	4.59363	0.113219	1.33537e-05
DCAF13	280.601	93.6318	0.333683	1.34801e-05
SLC25A6	22.4019	0.0998312	0.00445638	1.3611e-05
RPF2	278.093	92.4697	0.332514	1.36614e-05
GLRX3	213.865	66.0115	0.30866	1.3813e-05
CD99	22.3658	0.0998312	0.00446357	1.38591e-05
NDUFS3	67.7556	12.4166	0.183255	1.38907e-05
UQCRH	950.742	569.445	0.598948	1.40331e-05
FARSA	54.72	8.61528	0.157443	1.40698e-05
MRPL39	162.665	46.9188	0.288439	1.41772e-05
NDUFAF1	27.7129	1.1986	0.0432505	1.41992e-05
ORC3	117.151	29.9365	0.255538	1.4376e-05
TMEM170A	108.776	26.8426	0.246769	1.45403e-05
HDDC2	100.202	23.6436	0.23596	1.49992e-05
DAXX	27.5909	1.88871	0.068454	1.50309e-05
RNF13	73.6406	14.1701	0.192423	1.54168e-05
MRPL32	358.851	126.911	0.35366	1.55102e-05
PSTPIP2	27.5123	1.30826	0.0475516	1.55917e-05
PDGFC	36.2453	3.13827	0.0865841	1.5753e-05
TM9SF2	157.847	118.439	0.750342	1.59895e-05
CDCA5	22.0595	0.0998312	0.00452553	1.61529e-05
APOL2	108.317	26.2529	0.24237	1.64451e-05
DPH5	31.9674	2.11785	0.0662503	1.64762e-05
COL17A1	85.4157	18.8383	0.220548	1.65055e-05
NT5DC1	22.0055	0.0998312	0.00453665	1.65954e-05
CCT4	197.834	60.4664	0.305642	1.66148e-05
GPR22	35.1983	37.3177	1.06021	1.67355e-05
MANBAL	21.9362	0.0998312	0.00455098	1.7181e-05
NFYB	31.8507	2.19782	0.0690039	1.73472e-05
NCAPG	27.2808	1.02286	0.0374937	1.73686e-05
PAIP2	102.576	83.803	0.816981	1.74653e-05
POLR1D	82.1894	17.9455	0.218343	1.79096e-05
HNRNPA1	684.057	268.549	0.392583	1.80746e-05
ZKSCAN1	20.0267	25.7522	1.2859	1.81627e-05
ZNRD1	21.7917	0.0998312	0.00458116	1.84688e-05
ATPIF1	647.227	400.066	0.618123	1.85647e-05
UBXN7	30.1219	33.9099	1.12575	1.89054e-05
GBP1	27.0772	1.78943	0.0660864	1.9097e-05
HADH	21.7185	0.0998312	0.00459661	1.91576e-05
PRPF38B	62.1155	56.6856	0.912583	1.92886e-05
HSPB1	16.5635	22.7858	1.37566	1.94526e-05
EIF2B2	35.726	3.90816	0.109393	1.96096e-05
FXN	21.6261	0.0998312	0.00461624	2.00635e-05
MRTO4	53.7025	8.03495	0.14962	2.02825e-05
TMEM161B-AS1	21.5906	0.0998312	0.00462383	2.04229e-05
SNX12	21.5837	0.0998312	0.00462531	2.04937e-05
UNC50	90.4969	20.6786	0.2285	2.05264e-05
WBP5	160.433	119.294	0.743576	2.05822e-05
SSNA1	21.5309	0.0998312	0.00463664	2.10416e-05
ZIC2	31.405	2.47621	0.0788476	2.11139e-05
SMUG1	31.3885	2.91692	0.0929294	2.1268e-05
PMPCB	66.4594	12.626	0.189981	2.12694e-05
ADI1	21.434	0.970342	0.0452712	2.20871e-05
BIRC6	16.7034	22.6672	1.35704	2.21013e-05
TGDS	31.2545	2.02111	0.0646663	2.2561e-05
DDAH1	49.8669	7.82331	0.156884	2.39228e-05
BLZF1	62.914	11.899	0.189131	2.432e-05
DUSP14	21.2079	0.366019	0.0172586	2.47312e-05
BCAR3	26.5099	1.54843	0.0584094	2.48677e-05
YPEL5	84.0153	18.3313	0.21819	2.49631e-05
YWHAH	95.5027	22.2114	0.232573	2.51393e-05
AZIN1	112.215	28.8069	0.256712	2.53288e-05
GINM1	59.593	10.5454	0.176957	2.549e-05
BRCA1	62.7625	11.7492	0.187201	2.55765e-05
NRDE2	8.18414	14.9825	1.83068	2.58501e-05
SUN1	106.613	26.1458	0.24524	2.58776e-05
DNTTIP1	35.0505	3.76175	0.107324	2.60491e-05
CNIH4	524.538	199.348	0.380046	2.62955e-05
POLR3C	34.9878	3.79258	0.108397	2.67435e-05
ATP6V1E1	294.013	198.953	0.67668	2.67887e-05
NOP58	417.377	269.937	0.646746	2.74072e-05
HSDL2	59.3791	10.1469	0.170883	2.74105e-05
DYNLL1	1364.99	790.556	0.579165	2.74736e-05
SHMT2	46.0119	6.07205	0.131967	2.77495e-05
UTP15	20.9696	0.728019	0.0347178	2.78619e-05
MPC1	38.7328	4.40391	0.1137	2.81269e-05
MSH6	26.2143	1.78773	0.0681966	2.85314e-05
DUT	26.1831	1.009	0.0385364	2.8948e-05
ERLIN1	38.6544	4.57485	0.118353	2.9029e-05
RNASEH2B	20.8505	0.0998312	0.00478796	2.95722e-05
GPATCH2	44.449	43.1321	0.970372	2.98258e-05
IDH3A	49.262	7.77852	0.157901	2.98488e-05
PTPRS	9.2994	15.8116	1.70028	2.99231e-05
RAB6A	69.0718	60.7485	0.879497	3.00322e-05
AHSA1	232.112	75.0581	0.323371	3.02354e-05
PTMA	1515.01	870.454	0.574554	3.02626e-05
PNO1	34.6812	3.5207	0.101516	3.04121e-05
TOP2A	83.3144	18.5205	0.222296	3.06545e-05
KRT15	20.778	0.0998312	0.00480466	3.06641e-05
GTF2H3	62.1932	11.5392	0.185539	3.08941e-05
KIAA1524	26.0314	1.37985	0.0530073	3.10625e-05
DYNLT3	52.4881	8.98351	0.171153	3.12753e-05
VRK1	153.906	44.4815	0.289018	3.13861e-05
SMIM4	20.7228	0.0998312	0.00481745	3.1522e-05
EXOSC10	20.7039	0.670374	0.0323791	3.18218e-05
SERPINE1	58.9345	10.9243	0.185363	3.18649e-05
HSPA4L	25.9478	1.88896	0.0727982	3.22911e-05
LINC00116	34.5347	3.02505	0.0875945	3.23363e-05
TNRC6A	9.3615	15.7589	1.68337	3.23449e-05
RRBP1	15.9599	21.3851	1.33992	3.23522e-05
FOS	74.2621	15.1312	0.203754	3.26233e-05
PPP1R18	20.6485	0.0998312	0.00483478	3.27155e-05
XPOT	38.313	4.59917	0.120042	3.33013e-05
PRPF3	55.5286	9.27122	0.166963	3.39976e-05
MCM6	20.5574	0.0998312	0.00485623	3.42419e-05
SMIM20	30.2955	2.06845	0.068276	3.43837e-05
MRPS9	99.9822	24.6447	0.246491	3.43901e-05
DARS2	34.3246	3.32373	0.0968322	3.53065e-05
TOMM7	502.202	316.016	0.629261	3.57276e-05
OFD1	24.6344	28.2653	1.14739	3.58677e-05
EIF5	143.078	107.996	0.754808	3.59004e-05
MRPS14	61.6913	11.6181	0.188327	3.64667e-05
PFKP	45.2417	6.00219	0.13267	3.70555e-05
NAA50	61.6161	11.5326	0.187169	3.73816e-05
METTL17	34.1593	3.1703	0.0928092	3.78326e-05
HPS1	20.3289	0.0998312	0.00491081	3.83875e-05
TCEB3	45.0651	6.6934	0.148527	3.95864e-05
TUG1	46.4354	44.4853	0.958004	3.98293e-05
NDUFB4	539.335	207.039	0.383879	4.02393e-05
PRKDC	59.4519	53.8054	0.905024	4.05055e-05
ADM	25.4438	1.34488	0.0528566	4.07999e-05
PRPF38A	96.5222	23.3696	0.242116	4.11454e-05
SLC25A51	20.1798	0.902655	0.0447306	4.1359e-05
GUK1	73.4744	15.6354	0.212801	4.14908e-05
MB21D1	20.1613	0.0998312	0.00495162	4.17433e-05
FBXO7	41.3989	5.35091	0.129252	4.17943e-05
NDUFV3	33.9127	3.48776	0.102845	4.19345e-05
TMEM230	484.267	183.782	0.379505	4.20135e-05
IQGAP1	130.758	99.9462	0.76436	4.21065e-05
MRPL47	359.297	129.409	0.360172	4.22226e-05
YWHAQ	217.918	70.5207	0.323611	4.29026e-05
ARL2BP	25.3082	1.72248	0.0680603	4.3448e-05
PSMA5	271.336	92.9444	0.342543	4.36456e-05
CHMP2B	48.1982	7.35186	0.152534	4.3952e-05
QTRTD1	33.7969	3.76093	0.11128	4.40095e-05
CDC16	20.0431	0.625878	0.0312267	4.42868e-05
CACUL1	1487.29	639.528	0.429995	4.43031e-05
CDC25B	20.0266	0.975543	0.0487124	4.46535e-05
C1D	58.2458	52.4659	0.900766	4.52596e-05
PRMT5	19.987	0.0998312	0.0049948	4.55457e-05
LY6K	37.5179	4.48806	0.119624	4.57974e-05
ARCN1	48.0787	7.10494	0.147777	4.58952e-05
CCT7	393.658	144.024	0.365862	4.62589e-05
RBM22	44.6004	6.67477	0.149657	4.70887e-05
MRPS18B	200.082	63.4089	0.316914	4.72866e-05
ST7	19.8958	0.0998312	0.00501769	4.76708e-05
RIN2	505.993	193.297	0.382015	4.83298e-05
COQ4	19.8546	0.0998312	0.00502812	4.86647e-05
SLC39A10	19.8337	0.987444	0.0497863	4.91766e-05
UQCRB	58.4533	52.7565	0.902542	4.94492e-05
CDKN2AIPNL	37.3176	4.20931	0.112797	4.96147e-05
PRR11	19.8066	0.220233	0.0111192	4.98461e-05
ZCRB1	95.8053	23.666	0.247022	4.99117e-05
GNPNAT1	19.786	0.695066	0.0351291	5.03626e-05
PPAP2C	19.7853	0.991655	0.0501207	5.03804e-05
CD58	122.968	33.6758	0.273859	5.04279e-05
PDCD10	288.89	193.422	0.669536	5.04782e-05
NDUFAF4	19.7565	0.0998312	0.00505309	5.11125e-05
ALDH1B1	33.4223	3.798	0.113637	5.14412e-05
NDUFS8	141.161	40.2005	0.284785	5.31208e-05
GUSBP1	19.6751	0.715968	0.0363896	5.32362e-05
NUP107	133.31	37.9095	0.28437	5.32476e-05
PSMB8	138.532	39.7571	0.286988	5.34005e-05
LYRM1	33.3159	3.47144	0.104198	5.37678e-05
CSRP1	19.6466	0.0998312	0.00508134	5.39989e-05
MMS22L	44.2146	6.86466	0.155258	5.43629e-05
TMED8	19.622	0.0998312	0.00508771	5.46679e-05
LAMC2	269.945	92.1823	0.341486	5.50795e-05
SERF2	154.559	113.635	0.735221	5.58041e-05
NMRAL1	33.2218	3.25994	0.0981266	5.5912e-05
CKAP2	44.119	6.88499	0.156055	5.63284e-05
OIP5-AS1	117.133	31.0196	0.264824	5.68351e-05
ATP6V0B	274.526	94.7406	0.345106	5.70524e-05
HILPDA	19.535	0.0998312	0.00511038	5.71004e-05
ABCF2	33.1338	3.96491	0.119664	5.79946e-05
ISCA2	19.4984	0.0998312	0.00511998	5.81558e-05
NDUFAF3	44.0328	6.71715	0.152549	5.81609e-05
NUP88	63.3292	12.3474	0.194972	5.84909e-05
NUB1	36.8974	4.73635	0.128365	5.86634e-05
DPY30	274.354	94.0359	0.342754	5.86926e-05
EIF2D	19.4654	0.0998312	0.00512864	5.91221e-05
RPL28	30.6357	32.4664	1.05976	5.9618e-05
SMDT1	19.4476	0.0998312	0.00513335	5.96525e-05
CMPK1	57.0293	10.1501	0.177981	6.03992e-05
CEP55	19.4188	0.0998312	0.00514096	6.05177e-05
ASCC1	50.6093	8.88658	0.175592	6.0658e-05
ATP5A1	717.521	288.281	0.401774	6.15021e-05
EIF2AK2	148.4	109.71	0.739286	6.15122e-05
MAPRE1	228.073	75.2319	0.329858	6.29196e-05
KIAA1033	36.1531	36.291	1.00381	6.29221e-05
FKBP3	148.121	43.0522	0.290655	6.3479e-05
GINS1	28.8631	2.32195	0.0804471	6.4307e-05
NRIP3	24.4523	1.8934	0.0774324	6.45735e-05
HMGCL	28.8021	2.77649	0.0963989	6.60369e-05
C9ORF41	62.9405	12.6027	0.200232	6.62002e-05
ERCC1	19.2236	0.983584	0.0511654	6.67228e-05
IMP3	19.2138	0.0998312	0.00519581	6.70512e-05
RPA1	53.5477	9.88037	0.184515	6.70704e-05
C11ORF49	19.2024	0.0998312	0.00519889	6.74345e-05
SLC39A6	121.735	33.685	0.276708	6.76954e-05
INTS12	19.1946	0.989513	0.0515517	6.76995e-05
CNOT11	24.35	1.50209	0.0616873	6.77014e-05
MOB1A	1229.09	522.472	0.425088	6.7873e-05
KIAA0907	12.1754	17.9596	1.47507	6.8389e-05
BUD31	77.6098	17.6481	0.227395	6.93205e-05
C16ORF87	19.1417	0.0998312	0.00521539	6.95145e-05
FST	40.0638	5.44127	0.135815	6.98157e-05
DECR1	97.2945	24.9063	0.255989	7.0164e-05
CFL2	71.7114	15.2519	0.212685	7.06646e-05
ORC5	74.6227	16.5661	0.221998	7.10444e-05
BRIX1	353.331	128.586	0.363926	7.17144e-05
NDUFB9	857.017	509.54	0.59455	7.18926e-05
BRCC3	39.9306	5.4452	0.136367	7.34648e-05
TMEM147	32.5601	3.83087	0.117655	7.35697e-05
KXD1	18.9888	0.501906	0.0264316	7.50369e-05
C5ORF28	39.8508	5.96221	0.149613	7.57385e-05
FAM210A	182.713	57.1003	0.312514	7.58257e-05
MRPL9	32.4859	3.63684	0.111951	7.58642e-05
ARAP2	3.42661	8.44562	2.46471	7.61583e-05
STRAP	202.474	65.3814	0.322912	7.68587e-05
PAAF1	107.842	28.2608	0.262058	7.69049e-05
IFI35	18.9214	0.0998312	0.0052761	7.76105e-05
ARL6IP5	123.795	34.1096	0.275533	7.76829e-05
ADRM1	46.6051	7.27462	0.156091	7.80126e-05
PPP2R1B	18.9075	0.0998312	0.00527997	7.81518e-05
MFAP1	49.8766	8.97176	0.179879	7.83329e-05
HTATIP2	141.959	41.8398	0.294732	7.91541e-05
UCHL5	43.1734	6.45717	0.149564	7.99406e-05
CPSF3	118.262	32.2726	0.27289	8.23073e-05
GPATCH11	18.7972	0.0998312	0.00531097	8.2586e-05
NME7	74.073	16.2868	0.219875	8.34983e-05
RNMT	19.5065	23.7522	1.21766	8.34991e-05
BRMS1	76.938	17.3598	0.225634	8.41774e-05
OGT	79.4306	65.8315	0.828793	8.49e-05
U2SURP	80.9816	66.2367	0.817923	8.52133e-05
INO80C	23.8509	1.69227	0.070952	8.52516e-05
AKAP9	25.9303	28.5174	1.09977	8.59095e-05
EXOSC5	28.1956	2.35225	0.0834263	8.59695e-05
SYNGR2	18.7167	0.0998312	0.00533382	8.59802e-05
GAN	48.0635	44.9303	0.934811	8.60349e-05
CCBL2	28.1933	2.32683	0.0825315	8.60553e-05
TBP	35.9183	4.83741	0.134678	8.65296e-05
PRIM2	35.9148	4.88119	0.13591	8.66501e-05
PSME1	754.665	452.231	0.599247	8.67279e-05
SS18L2	93.6645	23.0442	0.246029	8.82316e-05
TSG101	112.642	30.144	0.267609	8.84328e-05
KIF2C	18.6559	0.0998312	0.00535117	8.86308e-05
GTPBP8	28.106	2.25548	0.0802492	8.93783e-05
MRPL28	18.6361	0.0998312	0.00535688	8.95158e-05
WRB	23.7406	1.80238	0.0759199	8.97043e-05
C1ORF43	164.315	50.8779	0.309637	8.97073e-05
CLOCK	20.8757	24.1809	1.15833	9.11927e-05
BANF1	390.244	249.423	0.639146	9.26617e-05
DUSP5	6.17591	11.2497	1.82154	9.35141e-05
HIBADH	46.0846	7.77454	0.168701	9.39501e-05
PMM1	18.5332	0.0998312	0.00538662	9.42438e-05
ABCF1	64.5063	55.3388	0.857882	9.44346e-05
SSBP1	898.34	530.212	0.590214	9.46672e-05
TCTN3	35.6855	4.21052	0.11799	9.4872e-05
RPS15	995.977	583.828	0.586186	9.4921e-05
RIOK2	23.6169	1.94318	0.0822793	9.49699e-05
TRUB2	39.185	5.17642	0.132102	9.76098e-05
CDH3	73.517	16.1268	0.219361	9.82365e-05
NQO2	18.45	0.0998312	0.00541089	9.82453e-05
MSANTD3	70.5882	15.7564	0.223216	9.87873e-05
DYNC1LI1	18.4002	0.550892	0.0299394	0.000100723
LAMP1	18.5194	22.5139	1.21569	0.000101219
MTHFD1	52.314	9.86031	0.188483	0.000101843
COPA	45.6076	42.2222	0.92577	0.000104634
ACN9	18.3067	0.0998312	0.00545326	0.000105548
SNX10	18.2976	0.0998312	0.00545599	0.000106032
DNAJC9	23.3711	1.06811	0.045702	0.000106364
UQCC2	119.814	33.07	0.276011	0.000106461
C4ORF27	27.6942	2.49946	0.0902523	0.000106851
IFNGR2	38.9408	5.24983	0.134815	0.000107091
CAMK2D	44.236	41.7153	0.943017	0.00010778
TPD52	23.3097	1.83364	0.0786641	0.000109417
NBPF10	8.28465	13.159	1.58836	0.000109683
MAL2	31.5837	3.4501	0.109237	0.000110087
RPS6	5207.61	2794.69	0.536655	0.000110655
CDK2AP2	38.8409	5.33086	0.137249	0.000111228
ITGB8	31.4842	3.49014	0.110854	0.000114688
PIH1D1	27.5151	2.44752	0.088952	0.000115467
ENOPH1	18.1154	0.0998312	0.00551086	0.000116148
MED27	55.0284	10.9468	0.198931	0.000116955
MSN	106.116	28.7616	0.271038	0.000117857
AEBP2	100.717	26.0936	0.259077	0.00011835
PEX11B	18.0619	0.0998312	0.00552716	0.000119293
ZNF165	18.0606	0.282054	0.0156171	0.000119376
ICT1	64.0347	13.4114	0.20944	0.000120455
PTK2	82.0065	66.3921	0.809595	0.000120594
LRRC40	23.0666	1.32858	0.0575978	0.000122379
MICU1	18.7681	22.2823	1.18725	0.000122432
TTC28-AS1	38.5607	5.26203	0.136461	0.000123677
CCDC43	48.5264	8.15324	0.168017	0.000124981
LCLAT1	139.859	41.6357	0.297698	0.00012507
TRIP12	37.454	36.3485	0.970483	0.0001252
ALDH9A1	31.2703	3.74773	0.119849	0.000125222
C3ORF58	23.0022	1.44322	0.0627425	0.000126059
SEC22A	22.9683	1.4376	0.0625905	0.000128039
DDX21	186.425	130.77	0.701461	0.000129328
BLM	17.8918	0.906871	0.0506864	0.00012989
SLC25A17	17.8864	0.0998312	0.00558141	0.000130243
ATG12	56.3507	49.9413	0.88626	0.000130296
HADHA	100.306	26.485	0.264041	0.000131203
MRPL2	17.8542	0.0998312	0.00559146	0.000132353
TP63	48.3469	8.60514	0.177988	0.000132938
SBDSP1	31.1053	3.21598	0.10339	0.000133997
IL1A	124.032	35.8761	0.289248	0.000134582
PIGF	41.725	6.77701	0.162421	0.000135981
EHF	34.7469	4.83826	0.139243	0.000137282
GM2A	22.8113	1.78196	0.0781174	0.00013763
PPIF	34.7374	4.27442	0.123049	0.000137795
NDUFA9	48.2304	8.12483	0.168459	0.000138359
FRYL	17.6981	21.9891	1.24245	0.000139415
RPA3	141.893	42.9958	0.303016	0.000139916
DNPEP	17.7378	0.756478	0.0426478	0.000140292
CKLF	34.6718	4.02988	0.116229	0.000141389
ZFR	103.001	79.5687	0.772507	0.000141939
CHORDC1	89.0948	22.0638	0.247644	0.000142187
MANF	30.928	3.21508	0.103954	0.000144104
SMIM11	34.6106	4.82371	0.139371	0.000144823
IKBIP	17.6564	0.0998312	0.00565412	0.000146123
ARL4C	22.6785	1.24	0.0546774	0.000146293
ARF4	539.612	212.783	0.394326	0.000147083
IPO5	66.2979	14.565	0.21969	0.000148284
SNX5	253.55	169.591	0.668864	0.000148547
MAD2L2	17.6227	0.0998312	0.00566492	0.000148603
WDR41	38.0476	5.80341	0.15253	0.000150115
RAP2C	113.017	31.6614	0.280147	0.000152381
C8ORF33	22.5691	1.74449	0.0772956	0.000153838
HECTD1	28.235	29.1344	1.03185	0.000156916
BUB1B	17.5097	0.0998312	0.00570149	0.000157247
PEA15	22.49	1.28461	0.0571192	0.000159531
MRPS31	37.8842	5.4739	0.144491	0.00015964
MND1	17.4756	0.0998312	0.00571261	0.000159951
PTGES3	496.057	193.851	0.390784	0.000160708
CRIP2	17.4652	0.0998312	0.00571602	0.000160787
TMEM101	22.4589	1.40396	0.0625124	0.000161822
PRMT1	22.4332	1.88051	0.0838273	0.000163749
EWSR1	180.823	126.116	0.697453	0.000164503
DBNL	26.6019	2.73754	0.102908	0.000171256
UQCRFS1	17.3371	0.0998312	0.00575823	0.000171419
DLGAP5	22.3267	1.4945	0.0669378	0.000171955
EEF2	51.128	45.2059	0.884172	0.000173995
HERPUD2	41.0004	6.72521	0.164028	0.000176964
BNIP3L	82.7212	20.0561	0.242454	0.000178018
COQ10B	84.8152	67.9541	0.801201	0.000181189
FAHD1	22.2076	1.95105	0.0878549	0.000181615
ETV5	17.2186	0.479822	0.0278666	0.000181894
TFAM	79.8537	19.0077	0.238031	0.0001821
ATP6V1B2	22.1989	1.30032	0.0585756	0.000182338
NRBP1	26.4386	2.76033	0.104406	0.000183729
OCIAD2	483.626	188.774	0.39033	0.00018384
MGST2	30.3294	3.67094	0.121036	0.000184071
ATP2B1	28.516	29.8167	1.04561	0.000184927
MROH1	30.3088	3.02505	0.0998077	0.000185626
UQCRC2	314.084	114.211	0.363631	0.000186165
PSMA6	139.781	101.013	0.722653	0.00018861
CETN3	44.0942	7.08731	0.160731	0.000189868
CUX1	23.262	25.6853	1.10417	0.000194098
UPF2	18.1553	21.5757	1.1884	0.000197361
FUNDC2	33.8072	4.83187	0.142924	0.00019824
ATP1B3	148.259	106.222	0.716461	0.000198453
TMEM38B	37.3004	5.54568	0.148676	0.000198752
CBY1	17.0224	0.0998312	0.00586469	0.000200642
ATAD1	65.0016	54.3104	0.835525	0.000200947
CCDC127	56.3932	11.9922	0.212653	0.000201331
RMDN1	152.776	47.9218	0.313673	0.000201688
CTBP1	47.0841	42.0333	0.892728	0.000203271
MTMR2	21.9503	1.14865	0.0523294	0.000204362
WBSCR22	103.85	28.2885	0.272397	0.000204369
PEX19	16.9855	0.897111	0.0528164	0.000204386
UCK2	21.9494	1.96652	0.0895934	0.000204449
BLOC1S1	16.9794	0.0998312	0.00587954	0.000205004
DESI2	16.9729	0.0998312	0.00588178	0.000205668
ARL4A	33.6875	4.12484	0.122444	0.0002077
TAF7	85.2515	67.7097	0.794236	0.000208032
CNP	68.0285	15.7608	0.23168	0.00020926
DCUN1D4	47.014	8.17495	0.173883	0.000209556
OSGEP	16.8906	0.0998312	0.00591047	0.000214319
COMT	43.7341	7.6297	0.174457	0.000215357
COMMD5	16.8712	0.0998312	0.00591725	0.000216405
WDHD1	26.0176	2.03665	0.0782797	0.000220157
AP1G1	18.3132	21.4669	1.17221	0.00022181
LARP7	26.1359	27.6779	1.059	0.000222824
SLC25A3	377.443	142.588	0.377774	0.000223635
PARN	29.8337	3.4882	0.116922	0.000225268
YIPF1	16.7619	0.941084	0.0561442	0.000228566
YES1	21.701	1.59671	0.0735778	0.000229093
SLC38A1	77.7604	62.2071	0.799985	0.000232148
USP15	41.5848	38.7425	0.93165	0.000233852
SEC22B	345.318	220.841	0.63953	0.000234071
GCLC	11.1575	15.5792	1.3963	0.000234536
TRMT6	46.6807	8.90524	0.190769	0.000234611
HMGB1	356.382	133.429	0.374397	0.000235554
ADAM9	64.729	14.35	0.221694	0.000236022
PHF5A	40.1735	6.14039	0.152847	0.000238545
LRRC42	36.8039	5.42057	0.147282	0.000239263
RIOK1	40.1605	6.4264	0.160018	0.000239667
MTAP	36.7938	5.49892	0.149452	0.000240165
C12ORF57	16.6236	0.0998312	0.00600537	0.00024493
GTF2E2	25.7504	2.60991	0.101354	0.000246882
CCT5	690.41	282.64	0.40938	0.000247301
SMAGP	16.5893	0.0998312	0.0060178	0.000249174
MPZL2	29.5727	3.16717	0.107098	0.000250469
NDUFAF2	116.089	33.8056	0.291204	0.00025053
C12ORF45	139.117	42.3369	0.304326	0.000250951
ISCU	29.5663	3.21516	0.108744	0.000251123
C11ORF58	225.462	151.077	0.670078	0.000251241
TCEAL8	78.6594	19.9515	0.253644	0.000251523
CDV3	212.827	72.7935	0.342032	0.000253672
TFG	169.011	54.9837	0.325327	0.000253802
PTBP2	59.631	50.8252	0.852329	0.000261349
UCHL3	33.0897	4.39245	0.132744	0.000261975
TBC1D31	43.1664	7.29571	0.169014	0.000262449
ANKEF1	16.4389	0.0998312	0.00607288	0.000268647
UEVLD	39.8096	6.8916	0.173114	0.000271857
C3	21.316	1.43587	0.0673611	0.000273223
SCAF11	40.4858	37.0372	0.914818	0.000274053
RNF5	16.3859	0.0998312	0.00609252	0.000275864
RAB8A	39.7578	6.19468	0.15581	0.000276957
LIPA	67.0436	15.4173	0.22996	0.000277942
TMEM39A	21.2587	1.08908	0.0512301	0.000280487
CCNK	13.7063	17.623	1.28576	0.000283865
DCXR	16.3264	0.0998312	0.00611472	0.000284197
CISD1	78.1992	19.2063	0.245608	0.000284566
TGFBR1	52.2638	10.8887	0.208341	0.000285823
ATP5S	16.2884	0.0998312	0.00612899	0.000289652
VKORC1	25.3586	2.67292	0.105405	0.000291949
DUS2	16.2711	0.0998312	0.0061355	0.000292167
L3HYPDH	16.2701	0.0998312	0.00613585	0.000292302
SNX17	16.2534	0.0998312	0.00614217	0.000294757
USP22	58.1062	12.9887	0.223534	0.000297973
CCDC34	16.2186	0.0998312	0.00615534	0.000299931
TIMM22	49.0459	9.34064	0.190447	0.000301251
C21ORF33	32.7157	4.67948	0.143035	0.000302752
PUM2	23.9985	25.1821	1.04932	0.00030882
RBM28	63.1435	52.4218	0.830202	0.000310103
CXADR	45.8527	8.71995	0.190173	0.000310111
ALG6	21.0301	1.11795	0.0531593	0.000311362
KATNA1	16.1393	0.0998312	0.00618561	0.000312075
WDR53	16.1343	0.0998312	0.00618752	0.000312853
LYPLA2	16.1256	0.0998312	0.00619084	0.000314211
ABHD17C	16.116	0.0998312	0.00619455	0.000315735
USP1	45.7755	8.71032	0.190284	0.000318246
MYADM	25.1342	2.47137	0.098327	0.000321328
EIF4G2	393.686	246.218	0.625418	0.000322323
TMEM254	25.1244	2.39586	0.0953596	0.000322664
IFT43	69.3306	16.2629	0.23457	0.000325141
NADK2	117.436	34.0166	0.28966	0.00033015
TCERG1	101.208	76.0888	0.751804	0.000335106
NDUFS4	360.587	136.056	0.377318	0.000335827
PSMD1	169.024	117.297	0.693965	0.000335925
ELOF1	51.7543	10.4231	0.201396	0.00033611
SCPEP1	32.4281	4.14841	0.127927	0.000338277
SKA3	15.9645	0.0998312	0.00625333	0.000340587
ST13	106.905	30.8156	0.288253	0.000343184
HNRNPA0	28.7911	3.91027	0.135815	0.000343676
SLX4IP	15.9152	0.0998312	0.00627268	0.000349079
GOLGA4	52.8431	45.7029	0.864879	0.000349396
TMEM9B	15.9025	0.0998312	0.00627772	0.000351316
NEK2	15.8968	0.0998312	0.00627995	0.000352311
PCBP2	106.273	79.9954	0.752734	0.00035514
TYMS	15.8804	0.0998312	0.00628645	0.00035522
METAP1	80.1092	20.8822	0.260671	0.000355409
DPM3	15.8712	0.0998312	0.0062901	0.000356861
LY6E	32.2858	4.13389	0.12804	0.000357319
SMU1	98.8583	27.4653	0.277825	0.000358031
DNTTIP2	218.8	146.672	0.670351	0.000358794
PSMB1	1270.85	722.808	0.56876	0.000361046
TFDP1	39.0022	6.56467	0.168315	0.000362763
PPAT	45.3783	8.71175	0.191981	0.00036349
C17ORF75	20.672	1.49709	0.072421	0.000366653
VWA9	85.3877	22.711	0.265975	0.000370038
LYPLA1	205.789	70.9603	0.344821	0.000370563
CHMP3	250.117	164.575	0.657992	0.000371048
EIF5A	176.76	58.389	0.33033	0.00037188
MRPL13	497.16	303.509	0.610485	0.000373228
SSRP1	68.8042	16.3299	0.237339	0.000376607
LAD1	15.7552	0.0998312	0.00633639	0.000378169
NFYC	15.7358	0.79824	0.0507278	0.000381865
SSR2	407.396	157.222	0.385919	0.000381984
SFXN4	32.0769	4.80086	0.149667	0.000387202
CHID1	15.7032	0.0998312	0.00635737	0.000388131
LGALS3	63.0156	14.1256	0.22416	0.000388847
FOCAD	20.5419	1.34369	0.0654123	0.000389054
GLOD4	90.4759	24.2669	0.268214	0.000396806
G6PC3	15.6568	0.789786	0.0504436	0.000397243
COX10	20.4819	1.30042	0.0634915	0.000399846
SPTSSA	15.64	0.258503	0.0165284	0.000400605
CASC4	28.3995	3.55789	0.12528	0.000402441
FUT8	31.9734	4.54211	0.142059	0.000402898
AMD1	60.0148	13.6264	0.227051	0.000403097
ACTR1A	20.4626	1.74406	0.0852316	0.000403369
ATP5F1	499.202	198.811	0.398258	0.000403422
ACADM	44.987	8.84835	0.196687	0.000414128
NUTM2A-AS1	24.5285	2.06845	0.0843287	0.000415924
RBM4B	38.5928	6.63827	0.172008	0.000419546
TOMM34	134.092	41.369	0.308511	0.000420427
SURF4	35.2794	5.5515	0.157358	0.000420836
SDCCAG8	54.0012	11.2656	0.208618	0.00042371
RACGAP1	15.5012	0.519564	0.0335176	0.0004294
TFB1M	20.3207	1.14381	0.0562879	0.000430315
DTL	15.4851	0.620236	0.0400537	0.000432869
MPHOSPH6	153.858	49.9712	0.324788	0.000433741
EIF1AD	146.394	46.6214	0.318464	0.00043664
POLR3F	15.4555	0.0998312	0.00645925	0.000439317
KLF10	44.8059	8.50179	0.189747	0.000439825
C11ORF74	15.4438	0.0998312	0.00646414	0.000441897
KIF4A	15.4403	0.0998312	0.00646564	0.000442689
RPS19BP1	15.4305	0.0998312	0.00646971	0.000444846
UBR2	28.1478	3.42617	0.121721	0.000445285
NANS	38.4244	6.09917	0.158732	0.00044533
ASF1A	28.12	3.96724	0.141082	0.000450276
PRRC1	20.1985	1.78559	0.0884018	0.000454915
LASP1	15.3594	0.552578	0.0359765	0.000460958
ARL3	24.2803	2.16853	0.0893122	0.000462174
PWP1	197.255	67.0895	0.340116	0.000464578
WDR75	81.5498	63.7462	0.781684	0.000467043
NAA10	20.1284	1.91492	0.0951351	0.000469675
TRMT61B	20.1192	1.6846	0.0837308	0.000471639
TUFT1	81.6053	63.8082	0.781913	0.000474952
ZDHHC6	47.635	9.58942	0.20131	0.000476067
FAM101B	15.2894	0.530417	0.0346918	0.000477376
DNAJC15	59.4228	13.858	0.233211	0.00047956
MRPL46	27.9597	3.02055	0.108032	0.000480187
APOBEC3C	206.63	71.4605	0.345837	0.000480405
TRAPPC13	67.9076	16.2858	0.239824	0.000482793
EIF3L	393.26	244.972	0.622927	0.000491217
SAE1	50.5418	10.2669	0.203137	0.000492592
BZW1	264.041	171.915	0.651092	0.000494163
TAF1B	15.2199	0.591113	0.0388381	0.000494266
CCNC	150.673	105.386	0.699436	0.000499614
SMC3	94.5875	71.4165	0.755031	0.00050029
BPTF	27.5505	27.5137	0.998663	0.000500897
ZCCHC6	30.3419	29.7198	0.979498	0.000502688
HSD17B4	31.3873	4.2095	0.134115	0.000504244
IQCB1	31.3522	4.89228	0.156042	0.000511038
PFDN5	855.717	497.469	0.581347	0.000511099
CDK7	187.075	63.8591	0.341356	0.000511489
WIBG	19.9395	1.5338	0.0769226	0.000511804
CCNB1IP1	81.4007	21.4748	0.263816	0.000512717
NASP	152.97	49.98	0.326731	0.000513775
PRSS23	56.282	12.9989	0.230961	0.000516046
YWHAB	550.971	331.131	0.600996	0.000528628
ALKBH5	44.2192	8.31039	0.187936	0.000534107
SDE2	15.0376	0.93011	0.0618523	0.00054146
AP3S1	162.331	53.1458	0.327391	0.000558512
DDB2	14.9564	0.397874	0.0266023	0.000563909
MED11	14.9541	0.0998312	0.00667583	0.000564544
HMMR	19.7155	1.10299	0.0559456	0.000566644
OXSM	14.9284	0.0998312	0.00668735	0.000571862
NAP1L4	111.375	81.8806	0.735183	0.000573296
CXCL1	14.9178	0.0998312	0.0066921	0.000574903
ALDH7A1	14.9136	0.0998312	0.00669399	0.000576114
LAMA3	43.967	8.8113	0.200407	0.000580388
ABHD10	14.8956	0.0998312	0.00670205	0.00058131
BNIP1	14.8907	0.0998312	0.00670425	0.000582728
TCAIM	14.8683	0.0998312	0.00671437	0.000589309
SDC4	439.801	173.233	0.393889	0.000589749
TMEM223	27.4122	3.41857	0.12471	0.000597781
RHOBTB3	23.6686	2.85478	0.120615	0.000598895
C1GALT1C1	109.577	32.1628	0.293518	0.000600889
ISCA1	23.6476	2.5059	0.105968	0.000604219
CLUAP1	14.8152	0.726312	0.0490248	0.000605172
RAD17	19.5644	1.43112	0.0731494	0.000606876
AKAP13	14.6493	17.4022	1.18792	0.000608563
TDG	18.4697	20.0946	1.08798	0.000608874
GABARAPL2	219.398	77.0875	0.351359	0.000611446
QRICH1	52.792	44.7642	0.847935	0.000611691
LPAR1	14.7671	0.0998312	0.00676038	0.000619899
MYO6	17.2119	19.0879	1.109	0.000623294
NETO2	14.7418	0.0998312	0.00677198	0.000627797
DNMT3A	14.7407	0.538908	0.0365591	0.000628136
PDE6D	14.7241	0.0998312	0.00678013	0.000633383
FAM216A	14.7223	0.0998312	0.00678096	0.000633959
TIMM8B	124.524	38.9018	0.312403	0.000637051
RSPRY1	66.8891	16.5909	0.248036	0.000638266
USP14	40.5656	7.16027	0.176511	0.000640455
ZNF24	25.2411	25.8952	1.02591	0.000640651
KBTBD2	23.5086	2.57533	0.109548	0.000640762
IRF6	37.3797	6.48907	0.173599	0.000643309
PIGK	46.6707	9.95902	0.213389	0.000648339
IL1RAP	23.4735	2.49952	0.106483	0.000650348
FIGNL1	19.4055	1.32119	0.0680834	0.000652224
LEO1	69.5614	17.5667	0.252535	0.000654715
ANKRD13D	0.764096	3.46823	4.53899	0.000655974
KDELR3	30.6958	4.03763	0.131537	0.000656051
GOT2	149.209	48.1197	0.322498	0.000657159
CCDC58	46.62	9.86707	0.211649	0.000658893
ABI1	43.5769	8.43083	0.19347	0.000659707
DNAJB1	40.473	7.23851	0.178848	0.000660834
C1ORF198	19.3506	1.87554	0.0969242	0.000668664
MRPL44	37.2376	6.52322	0.175178	0.000676099
DIAPH3	40.3929	7.41857	0.18366	0.000678961
FAM35A	19.2984	1.63414	0.0846776	0.000684684
TMEM245	215.513	142.134	0.659516	0.000686943
CSNK1A1	115.4	83.833	0.726458	0.000687683
TNFRSF21	14.5445	0.0998312	0.00686387	0.000692924
MBNL2	32.4071	30.8224	0.9511	0.000696037
NRG1	19.2311	1.50105	0.0780534	0.000705874
HMGN1	87.7666	66.8992	0.76224	0.000707356
PDHA1	90.6868	25.4085	0.280179	0.000713118
LSM4	40.2425	7.57249	0.188171	0.000714316
DSTN	705.378	294.788	0.417915	0.00071586
EXOSC8	182.696	62.4737	0.341954	0.000717881
NGDN	128.924	40.1676	0.31156	0.000721171
TP53TG1	14.4508	0.0998312	0.00690837	0.000726173
HDAC3	14.4483	0.0998312	0.00690952	0.000727048
TWF1	66.4083	16.1774	0.243605	0.00072735
ELOVL5	87.959	24.7239	0.281084	0.000730039
DAD1	932.499	536.473	0.575307	0.000738518
C14ORF142	14.4054	0.0998312	0.00693013	0.000742838
TXNL4B	14.3999	0.0998312	0.00693278	0.000744886
MCM2	14.3718	0.0998312	0.00694631	0.000755411
KIAA1279	19.0808	1.74	0.0911912	0.000755582
JAG1	30.3166	4.37444	0.144292	0.00075733
FGFR1OP2	26.8039	3.81573	0.142358	0.000761602
RAE1	229.748	82.3781	0.358559	0.000763508
FKBP14	46.147	9.72381	0.210714	0.000765661
JUND	24.1958	24.6524	1.01887	0.000769698
POLR2J	60.614	14.1431	0.233331	0.0007709
HEBP2	14.3301	0.747474	0.0521611	0.00077134
TRIM44	14.3148	0.626671	0.043778	0.000777288
TM2D1	86.4928	65.2176	0.754024	0.000777737
SLC39A7	14.3121	0.0998312	0.00697529	0.000778308
PARP2	82.381	22.5791	0.274082	0.000782396
TOR1AIP2	219.744	144.189	0.656168	0.000784171
TRIT1	18.9954	1.60736	0.0846183	0.000785362
RNF213	25.6131	25.6155	1.00009	0.000787312
MTA3	18.9749	1.32613	0.0698887	0.000792696
RPL13AP5	13.7532	16.0868	1.16968	0.000795611
MBP	14.2572	0.0998312	0.00700216	0.000799986
NABP1	321.997	202.765	0.629711	0.000808745
METTL18	18.8699	1.65091	0.0874893	0.000831271
HM13	69.1952	54.0356	0.780916	0.000835842
SUCLG1	145.44	47.39	0.325839	0.000841576
GTF2B	74.0528	19.6992	0.266016	0.000842019
ARFGAP3	22.8572	2.6263	0.1149	0.000843085
FAM136A	54.5722	12.0672	0.221124	0.000854857
WAC	46.1283	39.5455	0.857295	0.00086341
FOXRED1	22.7861	2.92296	0.128278	0.000868653
GLS	35.7709	32.3022	0.903032	0.000870334
PMPCA	29.923	4.86622	0.162624	0.00087856
[truncated: 11,175 more rows]

## Sheet: cluster5_VS_all
GENEID	median.all	median.cl	fc	pv
PTBP2	59.631	151.118	2.53422	0
PDE4DIP	46.2869	116.325	2.51312	0
SEC22B	345.318	775.777	2.24656	0
LIX1L	7.55742	44.2144	5.85046	0
ISG15	143.005	472.484	3.30397	0
CDA	57.0142	202.886	3.55852	0
IFI6	76.427	623.403	8.15684	0
IFI44L	1.53597	111.931	72.8733	0
CYR61	25.0605	79.1789	3.15951	0
GSTM3	1.87928	31.4422	16.731	0
PHGDH	0.0998312	38.4997	385.648	0
MLLT11	0.0998312	88.1947	883.438	0
PSMB4	1723.33	2498.67	1.44991	0
S100A4	0.0998312	18.065	180.956	0
S100A6	1343.86	2359.26	1.75559	0
KYNU	93.9647	191.014	2.03283	0
EIF2AK2	148.4	269.628	1.8169	0
FAM171B	2.44122	169.353	69.3724	0
DNER	1.15692	24.1231	20.851	0
OST4	363.313	566.717	1.55986	0
PPP1CB	1486.66	2043.02	1.37424	0
VAMP5	0.0998312	121.23	1214.35	0
CYBRD1	0.0998312	10.2993	103.167	0
STAT1	86.8142	266.638	3.07136	0
GXYLT2	2.53046	63.3448	25.033	0
PTX3	0.0998312	18.8927	189.246	0
HES1	33.4824	183.729	5.48734	0
C3ORF14	0.0998312	44.2661	443.41	0
ARL14	0.0998312	9.91784	99.3461	0
CLDN1	0.454126	18.1825	40.0385	0
TMEM33	218.614	402.126	1.83943	0
BMPR1B	0.0998312	25.6992	257.427	0
OSTC	534.165	813.75	1.52341	0
CAMK2D	44.236	131.064	2.96283	0
RAB33B	8.97666	64.3297	7.16633	0
PDGFC	36.2453	214.371	5.91446	0
ANXA10	0.0998312	40.0016	400.692	0
CTBP1	47.0841	146.645	3.11453	0
SCARNA22	0.0998312	36.0707	361.317	0
AFAP1-AS1	0.0998312	20.7564	207.915	0
ZNF518B	0.0998312	27.543	275.896	0
RPL9	1585.78	2192.71	1.38274	0
UCHL1	0.0998312	933.84	9354.19	0
GNPDA2	0.885553	43.3906	48.9983	0
CXCL1	14.9178	96.0316	6.4374	0
CXCL2	0.0998312	18.9825	190.146	0
HSD17B11	0.0998312	37.5806	376.442	0
PPM1K	1.23413	22.5815	18.2976	0
HERC6	1.32351	25.0829	18.9519	0
SLC39A8	0.0998312	18.4271	184.583	0
SNHG8	126.091	273.837	2.17173	0
ANXA5	1056.33	1617.33	1.53108	0
SPCS3	52.2723	205.866	3.93835	0
GUSBP1	19.6751	85.7171	4.35663	0
MAP1B	16.1081	83.548	5.18672	0
EDIL3	0.0998312	14.3696	143.939	0
GLRX	0.0998312	34.4014	344.596	0
TGFBI	449.581	727.481	1.61813	0
IL7R	15.8278	69.7462	4.40657	0
DAB2	0.0998312	11.1582	111.771	0
ARRDC3	80.1229	279.086	3.48323	0
STARD4	0.0998312	9.80539	98.2197	0
C6ORF62	1182.62	2291.43	1.93759	0
HIST1H2BD	7.34834	44.0185	5.99027	0
HIST1H2AC	0.0998312	25.2706	253.133	0
HIST1H2BC	0.0998312	34.7195	347.782	0
HIST1H2BG	0.0998312	22.8125	228.511	0
HIST1H2BK	20.014	76.1476	3.80471	0
HLA-F	21.4764	81.6646	3.80253	0
HLA-A	150.284	272.076	1.81041	0
HLA-B	241.154	876.913	3.63631	0
MICA	2.94611	58.0873	19.7166	0
HCP5	0.772255	17.0698	22.1038	0
C6ORF48	99.4023	237.656	2.39085	0
TAPBP	602.538	918.764	1.52482	0
CTGF	0.0998312	16.7716	168	0
ACAT2	1.55939	103.91	66.6352	0
VOPP1	30.0026	104.107	3.46995	0
EGFR	612.897	1086.23	1.77229	0
LANCL2	10.888	50.9813	4.68232	0
PSPH	72.9452	230.051	3.15374	0
SEMA3C	13.4314	78.1549	5.81881	0
SEMA3A	36.6885	114.502	3.12091	0
SGCE	0.0998312	21.5649	216.013	0
STEAP1B	0.0998312	33.5386	335.953	0
IL6	0.0998312	145.363	1456.09	0
SEC61G	1339.44	3553.62	2.65307	0
GBAS	69.955	170.821	2.44187	0
CCT6A	1204.46	2679.29	2.22448	0
SUMF2	316.38	539.812	1.70621	0
CHCHD2	1189.45	4674.63	3.93006	0
SAMD9L	0.0998312	24.894	249.361	0
GNGT1	0.0998312	26.8665	269.119	0
ASNS	0.0998312	43.002	430.747	0
CPA4	0.0998312	66.4386	665.51	0
MEST	0.0998312	27.9907	280.38	0
MIR29B1	269.671	940.055	3.48593	0
AKR1B1	243.782	519.006	2.12898	0
DLC1	3.03073	44.884	14.8096	0
CLU	12.054	74.3367	6.16698	0
RPS20	1073.31	1426.1	1.32869	0
SNHG6	242.529	468.512	1.93178	0
CTHRC1	0.0998312	17.1418	171.708	0
UGCG	754.528	1585.96	2.10192	0
C9ORF84	0.0998312	17.9127	179.43	0
TPM2	7.63621	95.7182	12.5348	0
TMSB4X	1212.04	1908.38	1.57452	0
SAT1	1211.54	1769.91	1.46087	0
NDUFB11	81.5174	173.273	2.12559	0
TIMP1	235.156	698.865	2.97192	0
RAP2C	113.017	230.445	2.03902	0
ADAM12	0.0998312	12.3342	123.55	0
PTEN	218.093	416.763	1.91094	0
IFIT3	31.1833	272.629	8.74277	0
MGMT	0.0998312	18.0938	181.244	0
REEP3	145.021	321.79	2.21892	0
SAR1A	819.747	1247.27	1.52153	0
IFIT2	4.2418	37.8158	8.91503	0
IFIT1	23.236	378.123	16.2732	0
PDZD8	69.1243	162.783	2.35493	0
CTTN	944.955	2434.08	2.57586	0
RARRES3	0.0998312	44.996	450.721	0
ATL3	208.999	522.776	2.50134	0
MALAT1	1354.32	3898.32	2.87843	0
PPFIA1	36.3896	104.877	2.88207	0
PGM2L1	0.300205	17.0808	56.897	0
KIAA1377	0.0998312	15.9091	159.36	0
IFITM3	2657.4	6931.61	2.60841	0
IFITM1	272.012	1046.76	3.84823	0
IFITM2	3.05418	525.037	171.907	0
RPLP2	1183.53	1737.36	1.46795	0
NRIP3	24.4523	118.811	4.85889	0
LDHA	4715.69	2329.32	0.49395	0
CD44	1418.85	2086.81	1.47078	0
MDK	35.6892	371.33	10.4045	0
UBE2L6	157.877	390.172	2.47136	0
MRPL16	103.327	225.557	2.18295	0
UBXN1	81.9538	273.932	3.34252	0
POLR2G	451.074	824.497	1.82785	0
TMEM179B	73.7085	200.767	2.72379	0
SNHG1	352.201	678.514	1.9265	0
PLA2G16	3.18017	67.0944	21.0978	0
RTN3	69.7281	162.739	2.33391	0
COX8A	404.653	695.686	1.71922	0
FKBP2	130.753	337.519	2.58135	0
TRMT112	530.264	1064.47	2.00742	0
PRDX5	794.347	1196.33	1.50605	0
ARL2	30.7806	95.8344	3.11347	0
FAU	823.904	1431.87	1.73791	0
NEAT1	469.903	943.315	2.00747	0
SSSCA1	92.9853	214.114	2.30267	0
FIBP	103.189	251.237	2.43472	0
CFL1	384.974	774.845	2.01272	0
EIF1AD	146.394	347.82	2.37591	0
BANF1	390.244	870.593	2.23089	0
TMEM134	0.0998312	17.5802	176.1	0
GSTP1	2710.05	5547.08	2.04685	0
NDUFS8	141.161	282.31	1.99991	0
LAMTOR1	202.245	389.117	1.92399	0
TMEM126B	207.97	366.548	1.7625	0
C11ORF70	0.0998312	310.779	3113.04	0
YAP1	8.2264	181.565	22.071	0
BIRC3	2.97402	31.2098	10.4942	0
CARD16	4.92667	49.1599	9.97832	0
SLC35F2	235.632	390.007	1.65515	0
NNMT	0.0998312	184.58	1848.92	0
MCAM	0.0998312	11.797	118.17	0
BCAT1	2.6226	25.362	9.67054	0
CPNE8	80.0383	243.802	3.04607	0
CRADD	0.0998312	12.9388	129.606	0
SLC41A2	17.8638	69.3558	3.88247	0
RPL13AP20	0.0998312	14.4201	144.445	0
SLC38A2	267.971	486.681	1.81617	0
TUBA1A	5.17128	84.0121	16.2459	0
KRT81	0.0998312	16.7843	168.126	0
KRT8	126.608	277.342	2.19055	0
IGFBP6	26.5887	81.8405	3.07802	0
ATP5G2	357.041	584.185	1.63618	0
GTSF1	0.0998312	54.5338	546.261	0
CD63	864.474	1287.16	1.48895	0
RPS26	264.356	451.958	1.70966	0
MYL6	1189.54	1637.43	1.37652	0
RPL41	1110.38	1706.32	1.5367	0
STAT2	60.3722	200.012	3.31298	0
DDIT3	27.5342	140.678	5.10919	0
ALKBH2	0.0998312	22.7637	228.022	0
OAS1	51.3522	179.264	3.49088	0
OAS2	8.121	46.8785	5.7725	0
RPLP0	2930.83	3620.12	1.23519	0
COMMD6	20.6753	79.1089	3.82625	0
SNX6	172.461	370.346	2.14742	0
CFL2	71.7114	289.094	4.03135	0
NFKBIA	133.631	286.286	2.14236	0
DIO2	0.0998312	29.3568	294.064	0
IFI27	2561.65	8577.74	3.34852	0
CKB	7.4499	48.9594	6.57182	0
B2M	8125.21	10847	1.33498	0
RPS27L	108.291	215.041	1.98576	0
RPLP1	5020.91	5997.49	1.1945	0
ISG20	18.6287	77.9059	4.18203	0
CRISPLD2	0.0998312	23.1445	231.837	0
PRSS21	0.0998312	10.9703	109.888	0
MT1A	0.0998312	11.5673	115.868	0
MT1L	0.0998312	81.1145	812.517	0
MT2A	2690.18	3716.62	1.38155	0
MT1M	0.0998312	18.7812	188.13	0
FAM101B	15.2894	60.0072	3.92475	0
XAF1	15.8069	98.6153	6.23874	0
PMP22	0.0998312	11.3411	113.603	0
ALDOC	0.0998312	14.011	140.347	0
IGFBP4	0.0998312	12.1972	122.179	0
IFI35	18.9214	67.4587	3.5652	0
HOXB7	0.0998312	40.7726	408.416	0
COL1A1	0.0998312	40.707	407.758	0
TIMP2	6.80839	48.2017	7.07976	0
LGALS3BP	236.694	431.628	1.82357	0
MYL12B	2600.4	10716.9	4.12126	0
CDH2	12.4265	65.6807	5.28554	0
CYB5A	4.57107	201.074	43.9883	0
LPIN2	4.41157	42.0048	9.52151	0
MYL12A	1129.53	5212.76	4.61499	0
TGIF1	91.3646	214.746	2.35043	0
PTPRS	9.2994	55.087	5.92372	0
GPX4	228.58	450.107	1.96914	0
BST2	416.211	827.458	1.98807	0
AXL	471.319	1559.7	3.30923	0
AP2S1	110.235	224.236	2.03417	0
SEPW1	142.835	388.094	2.71707	0
EMP3	12.5064	126.374	10.1048	0
RPL18	658.887	993.092	1.50723	0
FTL	5253.94	18614.4	3.54294	0
RPS11	1780.69	3045.47	1.71028	0
NDUFA3	164.454	301.218	1.83162	0
RPS5	1409.99	2021.05	1.43338	0
SYCP2	0.0998312	12.5986	126.199	0
TGM2	0.0998312	19.6809	197.141	0
SRSF6	981.376	1427.57	1.45466	0
CYP24A1	0.0998312	14.7731	147.98	0
ADAMTS1	0.0998312	14.667	146.918	0
RWDD2B	95.6391	222.636	2.32787	0
SOD1	682.363	1030.01	1.50948	0
MX1	10.4735	145.203	13.8639	0
MX2	0.0998312	15.4322	154.583	0
SMC1B	0.0998312	10.3632	103.807	0
USP18	1.52255	20.9258	13.7439	0
SELM	0.828649	116.928	141.107	0
APOL2	108.317	229.377	2.11764	0
LGALS1	1718.52	2705.05	1.57406	0
KDELR3	30.6958	100.028	3.25868	0
LINC00888	0.0998312	26.6356	266.807	0
TENM3	8.8503	48.6635	5.49851	0
SMIM14	26.5414	89.0157	3.35384	0
MOB1B	43.4396	129.012	2.96991	0
BOD1L1	183.093	320.011	1.7478	0
MSMO1	212.273	361.487	1.70294	0
NREP	0.0998312	57.1286	572.252	0
SNHG18	0.0998312	11.9819	120.021	0
ZNF252P	127.741	245.329	1.92052	0
CACUL1	1487.29	2102.12	1.41339	0
LINC00263	0.0998312	10.3744	103.919	0
TMEM258	257.391	465.009	1.80662	0
DLGAP1-AS2	0.0998312	17.234	172.631	0
APCDD1L-AS1	0.0998312	19.0026	190.348	0
LINC00162	0.0998312	61.7244	618.288	0
GAPDH	4257.51	2155.54	0.506292	2.22329540628561e-322
MIR205HG	680.002	0.0998312	0.00014681	0
HSP90AB1	3392.68	1588.81	0.468304	3.75339e-300
ACTB	4364.34	2323.2	0.532314	1.16803e-295
S100A11	3907.66	2398.33	0.613751	3.05076e-181
TPI1	3176.18	1824.8	0.574526	1.8386e-178
S100A2	2002.11	938.26	0.468634	1.88187e-177
RPL5	3641.66	2247.69	0.617217	3.57921e-166
ENO1	3612.85	2283.49	0.632048	8.92373e-153
SAA1	322.98	0.0998312	0.000309094	2.0601e-147
RPS4Y1	322.678	0.0998312	0.000309384	2.82614e-147
F3	2764.14	1660.98	0.600903	2.89266e-137
LDHB	2146.31	1176.22	0.548019	1.718e-136
SLC25A5	1930.65	1067.63	0.552987	2.12862e-120
RAN	1708.99	921.941	0.539466	1.94191e-113
GLO1	223.227	0.0998312	0.000447219	4.21993e-102
KRT6A	214.168	0.718373	0.00335425	5.4914e-98
ANXA1	3993.69	2913.32	0.729481	1.35962e-95
RPL24	1388.94	748.368	0.538804	1.06926e-92
ANXA2	6168.44	4894.76	0.793518	5.78811e-92
HIST1H4C	1764.69	1072.12	0.607541	2.27311e-85
LINC00657	1412.38	800.729	0.566936	2.73264e-83
PRDX1	2205.88	1449.56	0.657136	2.48401e-82
RPS6	5207.61	4110.33	0.789294	1.59831e-80
SERPINB5	308.284	50.7483	0.164615	1.00501e-79
GGCT	680.773	278.968	0.409781	4.60684e-77
RPL7A	1830.77	1177.54	0.643193	5.92046e-74
YWHAZ	2497.67	1742.61	0.697695	9.04123e-74
S100A14	153.024	0.0998312	0.00065239	3.23705e-70
RPL12	2187.97	1500.04	0.685585	1.52733e-69
KRT14	229.968	30.5515	0.132852	4.2786e-66
RPL18A	1685.13	1098.46	0.651855	3.67632e-65
HSPA8	2949.1	2191.36	0.743062	6.28178e-65
UCA1	217.302	26.1782	0.120469	1.07777e-64
PPP1R14C	137.428	0.0998312	0.000726423	3.91603e-63
TPT1	1199.13	718.196	0.598931	4.07375e-61
NAA20	916.482	499.466	0.544982	2.99228e-60
HNRNPA2B1	910.308	497.678	0.546714	1.80046e-59
PCNA	403.282	138.278	0.342882	2.72065e-58
RPL4	2312.72	1685.08	0.728611	2.0656e-56
ATP5A1	717.521	369.602	0.51511	5.33116e-54
ALDOA	2422.71	1822.78	0.75237	1.97984e-50
PTTG1	553.621	261.267	0.471923	7.5071e-50
RPL7	5258.31	4445.49	0.845422	2.03296e-49
CA2	118.265	3.0278	0.0256018	6.38236e-49
TXN	4662.83	3891.79	0.83464	7.03523e-49
CD9	317.967	105.968	0.333268	3.29658e-48
SET	1047.05	662.369	0.632604	1.66694e-45
ITGA6	266.831	79.2359	0.296952	1.66904e-45
BLCAP	291.295	95.6392	0.328324	6.55183e-45
AURKB	109.085	3.36056	0.0308067	7.40256e-45
CDK1	239.71	65.3308	0.272541	1.97694e-44
CSTA	94.3758	0.0998312	0.0010578	1.39502e-43
RAB38	130.667	13.8653	0.106112	4.72858e-42
FGFBP1	130.416	13.1215	0.100613	5.99866e-42
NDC1	159.969	27.0575	0.169142	2.67976e-41
PGK1	745.043	437.636	0.587397	6.21871e-41
RPS29	1269.96	873.294	0.687653	1.02555e-40
FXYD3	86.3119	0.0998312	0.00115663	6.40575e-40
CCNB2	181.002	42.5647	0.235161	2.52593e-38
RPS21	1696.27	1263.13	0.744649	1.02241e-37
FAM162A	227.223	70.5715	0.310583	1.56808e-37
TUBB4B	423.742	203.133	0.479378	1.80065e-37
ASUN	165.424	36.5701	0.221069	9.48681e-37
IL1A	124.032	16.8592	0.135926	1.65837e-36
DSTN	705.378	424.469	0.601761	2.55674e-36
ARHGDIB	75.9785	0.0998312	0.00131394	3.15596e-35
GNB2L1	2603.01	2111.13	0.811036	1.68698e-34
MRPL51	623.134	366.718	0.588506	2.08829e-34
KNSTRN	153.473	34.5953	0.225416	8.38487e-34
CCND2	72.7366	0.0998312	0.0013725	9.36062e-34
CHP1	1824.05	1408.58	0.772228	2.05811e-33
RPL21	3073.46	2561.4	0.833393	3.41424e-33
COL17A1	85.4157	4.61379	0.0540157	4.53623e-33
RPSA	1112.91	781.279	0.702013	4.65897e-33
CSE1L	324.246	146.288	0.451164	2.20873e-32
RPS4X	1431.24	1071.54	0.748675	2.51652e-31
CDKN3	170.477	48.8093	0.28631	4.74969e-31
CDH3	73.517	2.35027	0.031969	1.25517e-30
EIF3I	1086.36	773.527	0.712036	1.7136e-30
CCNB1	161.587	44.2332	0.273743	2.24176e-30
CDC20	76.0977	3.24273	0.0426128	2.42972e-30
NDUFB4	539.335	316.206	0.586288	3.22064e-30
IL18	63.9889	0.0998312	0.00156013	8.78402e-30
LAMC2	269.945	115.318	0.427192	9.97797e-30
NPM1	3289.25	2807.79	0.853626	3.71781e-29
UBC	1000.85	707.989	0.707391	4.12899e-29
GDI2	296.333	137.192	0.462968	1.86798e-28
EMG1	199.194	71.7972	0.360438	2.62272e-28
TMSB10	2628.37	2195.5	0.83531	3.64913e-28
ACTG1	2173.92	1773.41	0.815767	5.17757e-28
PPIA	1254.51	938.322	0.747959	8.59364e-28
UBE2C	238.524	99.2201	0.415976	1.68217e-27
SNHG5	425.385	237.972	0.559429	1.96347e-27
MIR24-2	117.868	25.9594	0.220241	4.49255e-27
RPS8	1539.05	1199.77	0.779548	4.86317e-27
RUVBL1	115.312	24.546	0.212866	7.75964e-27
TCP1	463.759	272.946	0.588552	3.66959e-26
NUSAP1	160.11	51.9237	0.3243	4.70696e-26
DNAJA1	1427.29	1108.55	0.776682	1.02121e-25
CYSTM1	113.652	25.5723	0.225005	1.49868e-25
TP53	70.6219	5.36237	0.0759307	1.6749e-25
RPL3	2095.43	1724.98	0.823214	1.84927e-25
EEF1A1	2170.46	1796.26	0.827593	3.06041e-25
STMN1	776.622	537.011	0.69147	4.89266e-25
TLDC1	63.9214	3.33466	0.0521681	4.90757e-25
NELFCD	194.143	75.7265	0.390055	5.06754e-25
RPL27	3301.9	2869.18	0.868949	6.76023e-25
CDH1	53.0099	0.0998312	0.00188325	8.49638e-25
ESRP1	52.6878	0.0998312	0.00189477	1.18987e-24
TIMMDC1	189.231	73.3369	0.387553	1.7869e-24
RRM2	103.045	21.9868	0.213371	1.87585e-24
TPX2	128.235	36.7717	0.286752	8.28329e-24
DAPP1	57.7619	2.76119	0.047803	1.11367e-23
UBE2T	265.87	129.815	0.488267	1.31747e-23
UQCRC2	314.084	165.565	0.527135	1.4021e-23
DKK1	50.3041	0.0998312	0.00198455	1.43863e-23
ZWINT	189.975	76.5123	0.402748	2.07438e-23
CNBP	299.994	155.575	0.518594	2.18021e-23
HMCES	62.7902	4.75785	0.0757738	2.53355e-23
HMGB1	356.382	200.383	0.562271	7.16673e-23
TP63	48.3469	0.0998312	0.00206489	1.11354e-22
SNX5	253.55	123.992	0.489024	1.34234e-22
PTBP3	664.163	455.409	0.685689	1.91497e-22
GINS2	129.783	40.5515	0.312456	4.05284e-22
NDC80	56.6406	3.12632	0.0551957	6.95106e-22
LITAF	166.272	64.944	0.390589	9.15902e-22
PSMA3	984.575	740.757	0.752362	1.21972e-21
SPC24	132.213	44.2463	0.334659	7.77655e-21
PSMC4	284.222	152.89	0.537926	1.05692e-20
CKAP2L	60.6472	6.97241	0.114967	2.87952e-20
PBK	57.7671	5.64165	0.097662	4.28462e-20
AAR2	75.3772	13.3832	0.17755	5.13928e-20
PSMB5	1237.45	982.4	0.793889	7.57405e-20
PYGL	87.9246	20.6565	0.234935	1.15557e-19
DPH6	61.5089	7.03749	0.114414	1.18776e-19
PSMA7	1277.99	1021.54	0.799333	1.27114e-19
ARPC2	1180.54	933.907	0.791086	1.75148e-19
YBX3	299.15	169.235	0.565719	3.60705e-19
RPL36AL	967.63	743.088	0.767947	4.29074e-19
ATG3	172.589	75.2289	0.435883	4.92124e-19
ATP5G1	724.639	528.139	0.72883	6.52826e-19
RPS25	1205.87	961.555	0.797395	6.74811e-19
RRM1	182.889	83.5013	0.456567	9.28135e-19
LCN2	49.3452	3.75747	0.0761465	9.51762e-19
GPR87	139.061	53.4737	0.384536	1.07896e-18
MAD2L1	248.898	132.352	0.531753	1.15292e-18
AURKA	77.1524	16.737	0.216934	1.76774e-18
ATP5C1	603.214	425.67	0.705671	1.93089e-18
AP1M2	38.8214	0.0998312	0.00257155	2.35588e-18
MELK	125.181	45.1949	0.361037	3.30888e-18
HNRNPA1	684.057	497.71	0.727586	3.54025e-18
RAP2B	328.038	196.93	0.600328	4.09583e-18
RPN1	154.623	65.6565	0.424624	4.49026e-18
EFNA1	47.6772	3.18644	0.0668337	4.92095e-18
VAMP8	280.846	159.011	0.566187	5.23431e-18
TUBB6	128.599	48.8065	0.379526	7.45386e-18
SUN1	106.613	34.7313	0.32577	7.54233e-18
PRNP	214.443	109.932	0.512642	9.37293e-18
IRF6	37.3797	0.0998312	0.00267073	1.06365e-17
ILF2	616.597	441.455	0.715954	1.07386e-17
SFT2D2	280.466	160.353	0.571739	1.16098e-17
MGME1	184.139	87.7501	0.476543	1.17388e-17
ERO1L	301.83	177.16	0.586954	1.23989e-17
COQ3	51.8277	5.51996	0.106506	1.25234e-17
ATP5E	1879.66	1604.2	0.853453	1.99018e-17
TOP2A	83.3144	21.3736	0.256541	2.08571e-17
COPG1	70.2871	14.4603	0.205732	2.29508e-17
CAP1	258.51	144.176	0.557717	2.38954e-17
APOBEC3B	48.6733	4.38226	0.0900342	2.39713e-17
NOP10	705.955	522.84	0.740615	2.75205e-17
BZW2	226.384	120.66	0.532988	3.82551e-17
CBX3	290.58	170.684	0.587392	3.85505e-17
NIT2	203.351	103.141	0.507205	4.91236e-17
TRMT10C	151.948	66.02	0.434492	5.82729e-17
DPM1	336.865	208.717	0.619586	5.8788e-17
CENPW	223.955	119.955	0.535619	6.82718e-17
GJB5	35.5396	0.0998312	0.00280901	7.28353e-17
CMSS1	114.331	41.6119	0.363961	8.26705e-17
RHNO1	52.1734	6.19581	0.118754	8.35961e-17
DKC1	249.234	139.553	0.559927	9.71456e-17
PAICS	303.443	182.886	0.602703	1.0331e-16
TFG	169.011	79.5773	0.470842	1.23123e-16
STOML2	256.363	145.547	0.567738	1.27735e-16
EHF	34.747	0.0998312	0.00287309	1.66838e-16
TUBA1B	315.709	193.849	0.614012	1.89559e-16
GMNN	142.76	61.4383	0.430359	2.01921e-16
SRP14	1037.92	828.149	0.79789	2.0807e-16
TUBA4A	395.494	259.15	0.655256	2.16112e-16
HMGA2	67.2402	14.5893	0.216972	3.01586e-16
DLGAP1-AS1	10.6935	47.7796	4.4681	3.33067e-16
UTP6	106.103	37.6694	0.355026	3.33189e-16
STON2	88.2852	26.8847	0.304521	3.49102e-16
COX6A1	753.588	1023.77	1.35853	4.44089e-16
LAMB3	129.689	53.8168	0.414969	5.01943e-16
SQRDL	40.0603	2.48874	0.0621247	5.93466e-16
IFI27L2	108.461	208.478	1.92215	6.66134e-16
AP1S2	7.70246	39.6747	5.15092	8.88178e-16
ITGB6	33.1475	0.463608	0.0139862	8.88323e-16
NASP	152.97	70.5941	0.46149	9.62268e-16
GOLIM4	100.839	196.052	1.9442	1.11022e-15
FKBP1A	769.064	591.701	0.769379	1.81294e-15
SFN	48.6341	6.75026	0.138797	2.23903e-15
ESD	309.715	193.667	0.625306	2.53904e-15
TPM4	251.143	146.983	0.585256	2.82032e-15
PSME2	1119.27	1446.66	1.2925	3.10862e-15
IL1B	312.877	196.493	0.628021	3.14572e-15
RHOA	562.684	409.651	0.72803	3.15358e-15
HERC5	0.0998312	8.9774	89.9257	3.66374e-15
LOX	0.0998312	8.88313	88.9815	3.66374e-15
ABCA1	0.0998312	8.10322	81.1692	3.66374e-15
PRTFDC1	0.0998312	8.47005	84.8437	3.66374e-15
ACOT2	0.0998312	8.14961	81.6339	3.66374e-15
LINC00491	0.0998312	8.23712	82.5105	3.66374e-15
RBP1	26.4514	77.8121	2.9417	3.77476e-15
BRI3BP	43.2648	4.21984	0.0975351	4.31947e-15
RGS2	2.37907	22.2011	9.33185	4.55191e-15
MAL2	31.5837	0.424584	0.0134431	4.55705e-15
CTNNAL1	132.802	58.291	0.438933	6.68051e-15
TMEM14B	275.115	427.381	1.55346	6.99441e-15
USMG5	837.492	1112.04	1.32782	7.32747e-15
VDAC3	369.619	245.491	0.664172	7.83165e-15
PPP1CA	116.359	215.515	1.85216	7.99361e-15
FST	40.0638	3.87021	0.0966011	8.46438e-15
C11ORF74	15.4438	55.8972	3.61939	8.54872e-15
CDCA3	30.9678	0.0998312	0.00322371	8.67682e-15
ANAPC5	125.104	53.6734	0.429029	9.20498e-15
HMGB2	241.032	140.523	0.583007	9.28921e-15
TMEM69	111.799	44.0632	0.394129	9.85337e-15
FAM178A	45.2125	108.571	2.40136	1.21014e-14
BRCA1	62.7625	14.922	0.237753	1.26225e-14
TKT	69.8065	18.9803	0.271898	1.42833e-14
SLMO2	739.227	571.425	0.773003	1.53345e-14
CAV1	871.241	691.462	0.793652	1.55582e-14
TSPAN1	30.3894	0.721644	0.0237466	1.58851e-14
TTC9C	31.1832	84.3998	2.70658	1.66533e-14
FXYD5	697.774	534.442	0.765924	1.70445e-14
PON2	85.2409	169.345	1.98667	1.76525e-14
C3	21.316	66.2236	3.10675	1.77636e-14
FTSJ2	98.5964	36.1327	0.366471	2.07664e-14
C11ORF68	6.1688	33.9233	5.49917	2.19824e-14
UROS	4.40448	28.1468	6.39049	2.28706e-14
YIF1A	54.486	122.373	2.24595	2.39808e-14
PRIM1	61.8345	14.6004	0.23612	2.71452e-14
HAS3	29.782	0.0998312	0.00335207	2.99777e-14
MORF4L1	1105.83	910.491	0.823355	3.02866e-14
NINJ1	14.0201	51.2485	3.65536	3.17524e-14
TMEM216	9.48736	41.7197	4.3974	3.23075e-14
RAB30	1.19139	16.3235	13.7012	3.64153e-14
NUF2	32.9307	1.76346	0.0535505	3.94826e-14
SNORD12C	135.479	62.3545	0.460253	4.02628e-14
DDAH1	49.8669	114.581	2.29774	4.15223e-14
HNRNPF	156.051	77.7432	0.49819	4.18723e-14
UQCRH	950.742	768.819	0.808652	4.60385e-14
TASP1	62.9596	15.7575	0.250279	4.79635e-14
SKP1	464.789	658.392	1.41654	5.36238e-14
DKK3	9.25735	40.7985	4.40715	6.35048e-14
PSMB1	1270.85	1069.11	0.841253	8.89567e-14
ADSL	136.571	64.8344	0.474729	1.08889e-13
PDGFA	77.3015	24.4383	0.316143	1.08891e-13
PKM	1012.88	829.679	0.819127	1.1305e-13
NOP58	417.377	292.019	0.699653	1.209e-13
SLC3A2	132.838	233.897	1.76077	1.23235e-13
XRN2	201.295	113.044	0.561587	1.24504e-13
FICD	1.51842	17.1104	11.2686	1.42775e-13
THOC7	145.616	71.8556	0.493458	1.50724e-13
RPL7L1	281.704	178.171	0.632476	1.55334e-13
NET1	71.819	21.9172	0.305173	1.61044e-13
LAMA3	43.967	6.86656	0.156175	1.6306e-13
NUDT15	54.0177	11.7461	0.217449	1.7109e-13
RPL23	5889.67	5598.66	0.95059	1.8545e-13
AVPI1	8.7184	38.7476	4.44434	1.8785e-13
B3GAT3	3.81034	25.1692	6.60549	2.19158e-13
TUBB	498.249	364.984	0.732534	2.19344e-13
SRPRB	356.747	520.029	1.4577	2.73226e-13
NUDT2	47.5503	8.69297	0.182816	2.81381e-13
ARHGAP42	0.0998312	7.53214	75.4488	3.18412e-13
CDR2L	0.0998312	7.38072	73.932	3.18412e-13
ZMAT5	0.0998312	7.24168	72.5392	3.18412e-13
PARVB	0.0998312	7.86225	78.7555	3.18412e-13
SYNCRIP	269.992	170.891	0.632949	3.57213e-13
MRRF	135.847	65.5303	0.482383	3.6712e-13
RPL13A	815.868	1070.55	1.31216	3.75699e-13
ANKRD18B	33.541	2.30119	0.0686084	3.83252e-13
PRSS23	56.282	121.082	2.15134	4.28768e-13
IMPDH2	172.957	93.4882	0.540527	4.32279e-13
ABRACL	164.805	87.247	0.529395	5.02143e-13
WSB2	50.611	112.687	2.22653	5.03819e-13
LIPA	67.0437	137.402	2.04943	5.29132e-13
POLR1C	104.148	43.8144	0.420694	5.39737e-13
MRFAP1	165.58	274.797	1.6596	5.98077e-13
KPNA2	439.171	315.658	0.718758	6.09631e-13
GCAT	1.01614	14.5277	14.2969	7.01439e-13
PPIB	291.149	189.516	0.650924	7.51377e-13
GNAS	362.16	249.194	0.688077	7.57087e-13
DDX5	651.95	506.264	0.776538	1.05353e-12
TMED2	228.056	138.794	0.608599	1.129e-12
TAF1D	257.499	162.752	0.632048	1.14143e-12
NF2	91.981	172.639	1.8769	1.1906e-12
MPZL2	29.5727	1.45494	0.0491989	1.19098e-12
TLK1	280.33	420.749	1.50091	1.34692e-12
DPAGT1	41.5222	6.45992	0.155578	1.50341e-12
RPL35	2536.57	2301.78	0.907437	1.53918e-12
TACSTD2	70.2278	22.2962	0.317484	1.82112e-12
TXNIP	0.714932	12.9835	18.1605	1.82632e-12
CTNNBL1	149.03	77.8782	0.522568	1.94447e-12
RPS15	995.977	1272.51	1.27765	2.08766e-12
NME1	321.81	217.577	0.676104	2.10862e-12
RPL11	1670.69	1465.11	0.876948	2.15738e-12
UBE2V2	509.05	699.209	1.37356	2.2089e-12
MAGOH	93.0513	37.2435	0.400247	2.34794e-12
RPN2	476.928	352.688	0.739499	2.50875e-12
SUCLA2	108.774	48.6369	0.447138	2.68736e-12
TBRG4	98.55	41.9694	0.42587	2.98541e-12
DERL2	282.237	420.915	1.49136	3.23319e-12
NKX3-1	22.9022	64.057	2.79698	3.36131e-12
ACTR3	180.338	102.877	0.570471	3.59231e-12
DNAJB4	37.6952	89.7366	2.38058	3.63798e-12
SPC25	31.2339	2.63885	0.0844866	3.72394e-12
BCAP31	413	297.889	0.721282	3.84967e-12
CTPS1	201.592	119.076	0.590678	4.01653e-12
ATP6V1E1	294.013	434	1.47613	4.22085e-12
CCDC82	24.1671	66.9455	2.77011	4.31666e-12
FAM208A	235.945	147.912	0.626893	4.55156e-12
GYG1	73.7335	25.5601	0.346656	4.68038e-12
RPA3	141.893	73.5354	0.518246	5.16322e-12
HCFC1R1	8.44112	35.2965	4.1815	5.75562e-12
EIF3E	1485.24	1293.75	0.871067	5.96878e-12
NDUFV1	55.3953	116.806	2.10858	6.10045e-12
HERPUD1	62.0875	126.376	2.03545	6.29363e-12
CEP41	56.8079	15.8503	0.279015	6.57602e-12
FKBP11	70.3057	138.997	1.97704	6.77947e-12
PLAU	112.855	198.659	1.7603	6.92868e-12
FAM177A1	35.7275	85.4782	2.39251	7.14873e-12
SNCG	24.4937	0.0998312	0.0040758	7.55323e-12
NDUFA12	660.113	874.547	1.32484	7.69163e-12
GNL3	181.272	104.469	0.576308	7.81044e-12
SLFN12	0.805541	12.626	15.6739	7.89235e-12
ZNF106	223.614	138.429	0.619055	7.9876e-12
RPL14	1083.25	913.487	0.843284	8.04812e-12
NSMCE1	167.138	93.452	0.559132	8.16101e-12
MOB1A	1229.09	1533.99	1.24807	8.22298e-12
PERP	112.483	52.8266	0.469642	8.47446e-12
HN1L	77.5133	28.639	0.369472	8.76874e-12
TXNDC17	287.135	191.431	0.666694	9.36704e-12
GNL2	99.6103	43.7715	0.439427	9.40351e-12
DTD1	61.4371	18.9951	0.309179	9.45802e-12
PSTPIP2	27.5123	1.24693	0.0453226	9.57473e-12
LY6E	32.2858	79.9695	2.47692	9.63718e-12
EI24	57.975	16.9376	0.292153	1.01262e-11
APLP2	135.292	69.9226	0.516828	1.02553e-11
LAMB1	2.87364	20.5632	7.15579	1.21092e-11
ATP6AP2	90.5764	166.476	1.83797	1.25908e-11
HMOX2	114.529	54.7206	0.47779	1.29634e-11
RRAS	3.53928	22.5119	6.3606	1.32496e-11
NOP16	402.101	291.604	0.725201	1.45614e-11
COPS8	233.251	354.027	1.51779	1.55415e-11
SSR4	548.553	739.28	1.34769	1.56248e-11
MTAP	36.7938	5.02609	0.136602	1.57742e-11
MAST4	44.8472	9.72208	0.216782	1.60671e-11
UBA3	101.513	45.1626	0.444894	1.68177e-11
RAC1	160.533	89.6671	0.558557	1.68377e-11
BRMS1	76.938	146.578	1.90515	1.85295e-11
COA4	217.103	333.83	1.53766	1.86013e-11
DYNLT3	52.4881	110.59	2.10696	1.91257e-11
APMAP	204.211	124.664	0.610469	2.05695e-11
FADS1	21.7421	60.0981	2.76414	2.35828e-11
S100A10	947.106	790.033	0.834155	2.3704e-11
GTF2E1	82.073	32.7351	0.398853	2.42003e-11
CLIC1	557.609	431.129	0.773175	2.42467e-11
RAMP1	0.0998312	6.86248	68.7409	2.44407e-11
LIPH	0.0998312	6.27324	62.8384	2.44407e-11
PEG10	0.0998312	6.4654	64.7633	2.44407e-11
PRSS3	0.0998312	6.07081	60.8107	2.44407e-11
ARMCX3	0.0998312	6.76372	67.7515	2.44407e-11
NTN4	0.0998312	6.87907	68.907	2.44407e-11
HSPB8	0.0998312	6.9384	69.5013	2.44407e-11
IVD	0.0998312	6.62496	66.3616	2.44407e-11
MRPL45P2	0.0998312	6.8425	68.5407	2.44407e-11
DSEL	0.0998312	6.96185	69.7362	2.44407e-11
PXDC1	10.7769	39.7878	3.69195	2.54627e-11
MAGED1	4.74753	25.8354	5.44186	2.6112e-11
ORC6	113.213	54.3479	0.48005	2.77432e-11
HDAC1	51.4739	13.1766	0.255985	2.82922e-11
EPS8	8.95541	35.1812	3.92849	2.88026e-11
NOSIP	21.2966	59.364	2.78748	2.90425e-11
CDC6	49.6511	12.1406	0.244518	2.94233e-11
SYPL1	378.092	272.173	0.719859	3.09162e-11
CDC45	29.0671	2.73041	0.093935	3.12227e-11
SLC25A1	5.57588	27.8335	4.99177	3.30058e-11
FAM60A	66.2175	22.647	0.34201	3.39157e-11
IQCB1	31.3522	3.3881	0.108066	3.73944e-11
MRPL3	211.221	131.841	0.624185	4.15978e-11
GOLM1	17.6362	52.3162	2.96641	4.20963e-11
CNIH4	524.538	403.062	0.768413	4.27436e-11
MPZL3	73.6195	27.8799	0.378703	4.44989e-11
NUDT1	61.0011	19.7786	0.324234	4.51249e-11
RNF217	92.7824	40.3397	0.434777	4.52979e-11
UGDH	53.3675	110.5	2.07054	4.89955e-11
CRIM1	39.7355	89.4902	2.25215	5.15938e-11
RNF34	60.6637	19.4826	0.321158	5.79206e-11
RFC4	176.895	104.746	0.592136	6.15121e-11
MRPL50	407.781	300.97	0.738067	6.30029e-11
MOK	14.6547	46.96	3.20442	6.42064e-11
TSPYL1	221.221	335.095	1.51475	6.51581e-11
MRPS10	212.544	133.565	0.628409	6.73123e-11
TTK	28.2675	2.25489	0.0797695	6.82515e-11
DLGAP5	22.3267	0.568026	0.0254416	7.27969e-11
UPP1	110.008	53.9581	0.490494	7.94587e-11
COX17	192.311	117.616	0.611595	8.71162e-11
SCD	5.05964	25.9659	5.13196	1.00101e-10
MMP2	0.994098	12.0287	12.1001	1.01279e-10
ITM2B	195.583	120.881	0.618051	1.05184e-10
HLA-E	91.9817	164.889	1.79263	1.17695e-10
MRPL18	306.029	213.453	0.697493	1.23016e-10
HSPB1	16.5635	49.271	2.97467	1.25323e-10
SKA1	38.5657	7.4788	0.193924	1.27336e-10
ERMARD	24.9412	1.50114	0.0601872	1.28095e-10
2007-09-01	311.6	218.622	0.70161	1.33647e-10
CSTF1	83.8335	35.9598	0.428943	1.35421e-10
GTPBP4	185.037	112.984	0.610604	1.41587e-10
PTHLH	34.3126	5.94876	0.17337	1.50469e-10
CDC42	538.505	420.278	0.780453	1.63202e-10
ZBTB38	14.5626	45.2174	3.10504	1.63349e-10
FANCD2	54.34	16.6529	0.306458	1.64463e-10
DCTPP1	82.0162	34.3561	0.418894	1.70819e-10
RPL34	908.459	1148.59	1.26433	2.06351e-10
FOS	74.2621	29.3624	0.395389	2.20825e-10
PSMB9	136.668	223.387	1.63452	2.22013e-10
MT1E	565.108	748.802	1.32506	2.25539e-10
MRPL14	272.707	186.258	0.682994	2.35809e-10
EBNA1BP2	204.522	129.524	0.633303	2.56313e-10
PPP3CA	115.141	194.623	1.6903	2.63938e-10
ZNF451	85.1088	153.818	1.80731	2.6499e-10
BUB1	35.6647	6.58342	0.184592	2.82802e-10
RABAC1	18.0821	51.9016	2.87033	2.84492e-10
HLA-C	80.8989	147.644	1.82504	2.84542e-10
UQCR10	358.242	500.57	1.3973	2.88885e-10
LAP3	78.7978	144.072	1.82838	2.93661e-10
TAGLN2	423.064	318.313	0.752398	2.94129e-10
SPCS2	109.402	186.459	1.70434	3.03018e-10
RNASEH2A	75.2609	30.5055	0.40533	3.03966e-10
HINT1	987.912	1237.41	1.25255	3.171e-10
APTX	100.637	48.8636	0.485544	3.37667e-10
FTH1	32.4012	75.2178	2.32145	3.40647e-10
ARNTL2	26.5554	2.34948	0.0884743	3.62365e-10
KRT15	20.778	0.0998312	0.00480466	3.67561e-10
CUEDC2	36.2879	81.0864	2.23453	3.9168e-10
PRKRA	33.793	77.408	2.29065	4.09076e-10
VPS35	275.71	190.395	0.690562	4.36373e-10
AP5M1	54.5016	17.6777	0.324353	4.99396e-10
RCAN1	0.536379	9.86224	18.3867	5.09719e-10
KIF23	95.7387	45.0124	0.470159	5.27241e-10
BORA	23.5317	1.71668	0.0729519	5.28756e-10
CPNE1	244.573	164.934	0.674376	5.445e-10
MRPS18B	200.082	127.565	0.637564	5.96691e-10
DFNA5	32.7038	5.15437	0.157607	6.41074e-10
ACTL6A	211.971	137.032	0.646466	6.43183e-10
MCM7	103.522	51.5296	0.497762	6.69451e-10
MIR4426	89.3336	157.623	1.76443	7.27608e-10
PARPBP	58.7353	20.761	0.353467	7.49646e-10
PPP6R3	118.262	196.567	1.66214	7.55523e-10
TMEM106C	314.593	225.321	0.716229	7.70331e-10
EMP2	28.1543	3.44748	0.122449	7.75179e-10
PAAF1	107.842	182.776	1.69485	7.81221e-10
CHAC2	2.93096	18.9259	6.45722	7.87171e-10
RABEPK	82.4187	36.5414	0.443362	8.07977e-10
FAM83A	38.327	8.83251	0.230451	8.08273e-10
JAG1	30.3166	4.83538	0.159496	8.21167e-10
UBB	1003.06	1249.45	1.24564	8.41396e-10
NAA50	61.6161	22.2857	0.361687	8.83429e-10
SNRPD2	659.219	537.485	0.815335	9.30108e-10
ERGIC3	530.828	419.268	0.789837	9.41401e-10
TNC	10.254	35.8962	3.50071	1.01907e-09
GLRX2	8.82157	32.3624	3.66856	1.0774e-09
DSG3	19.7153	0.0998312	0.00506364	1.11655e-09
RPL32	537.707	426.15	0.792532	1.15586e-09
RNASEH2C	5.28586	24.014	4.54307	1.18302e-09
RPL15	1028.19	885.539	0.86126	1.24682e-09
CLDND1	164.054	99.6788	0.607599	1.26302e-09
GUK1	73.4744	134.388	1.82905	1.26396e-09
C12ORF75	30.9306	71.2027	2.30201	1.31415e-09
HNRNPH2	100.926	50.7237	0.502583	1.34366e-09
HILPDA	19.535	0.0998312	0.00511038	1.34819e-09
KIAA0101	166.157	101.928	0.613446	1.49175e-09
GLA	87.0349	40.3018	0.463053	1.49459e-09
RIN2	505.993	398.666	0.787888	1.51045e-09
SERPINE2	10.9174	36.2213	3.31777	1.52316e-09
DSG2	146.114	85.7058	0.586567	1.5535e-09
S100A3	0.0998312	5.02492	50.3341	1.64223e-09
SPAG16	0.0998312	5.96939	59.7948	1.64223e-09
TNIK	0.0998312	5.444	54.5321	1.64223e-09
PLAC8	0.0998312	5.33434	53.4336	1.64223e-09
RPL23P8	0.0998312	5.41201	54.2116	1.64223e-09
ZDHHC2	0.0998312	5.33568	53.447	1.64223e-09
TMSB15B	0.0998312	5.64388	56.5343	1.64223e-09
HTRA1	0.0998312	5.9912	60.0133	1.64223e-09
ZBTB3	0.0998312	5.82419	58.3404	1.64223e-09
CYB5R2	0.0998312	5.39895	54.0808	1.64223e-09
PLBD1	0.0998312	5.74646	57.5618	1.64223e-09
PLD3	0.0998312	5.77858	57.8835	1.64223e-09
PLTP	0.0998312	5.05013	50.5867	1.64223e-09
SLC35G2	0.0998312	5.16702	51.7575	1.64223e-09
TOMM7	502.202	395.275	0.787083	1.72268e-09
FYB	19.2834	0.0998312	0.00517706	1.75389e-09
HACL1	24.865	2.87139	0.115479	1.86951e-09
DCXR	16.3264	46.7184	2.86153	1.89062e-09
FAM46A	44.2184	91.6925	2.07363	1.97244e-09
DARS	138.026	79.7239	0.577601	1.97493e-09
IFIT5	9.53548	33.0938	3.4706	1.98924e-09
COX6C	768.594	975.591	1.26932	2.11756e-09
SFPQ	182.413	115.033	0.630618	2.20152e-09
CHMP2A	128.371	207.42	1.61579	2.23845e-09
FN1	17.5377	48.194	2.74802	2.23893e-09
MRPS35	104.025	53.0066	0.509557	2.2409e-09
TMEM14C	369.958	507.629	1.37213	2.26967e-09
OIP5-AS1	117.133	63.7969	0.544655	2.3295e-09
LRR1	33.2056	6.39991	0.192736	2.44179e-09
SLC39A9	174.263	266.345	1.5284	2.44599e-09
NDUFS5	1061.14	920.145	0.867126	2.52984e-09
KIAA0020	118.253	64.2794	0.543577	2.55769e-09
NAPA	11.1572	36.1352	3.23872	2.67344e-09
TRIM59	112.867	186.873	1.6557	2.89379e-09
CRYZ	115.403	62.1035	0.538145	2.90307e-09
GPNMB	6.40152	26.7921	4.18527	2.91777e-09
DHRS3	180.507	114.479	0.634208	2.94796e-09
MORF4L2	749.604	626.392	0.83563	2.97207e-09
TMEM87A	162.088	99.9291	0.616512	3.03787e-09
C7ORF73	234.11	159.612	0.681782	3.06229e-09
KLF7	68.7648	28.0401	0.407768	3.07393e-09
DUSP6	77.3974	34.7217	0.448615	3.09249e-09
EIF6	505.395	400.715	0.792876	3.14183e-09
DUSP1	12.8399	39.2973	3.06056	3.49744e-09
S100A16	413.38	317.468	0.767981	3.60481e-09
SNHG15	118.855	65.4172	0.550394	3.6448e-09
ADD3	1.09953	11.7864	10.7195	3.86171e-09
NEU1	2.22281	15.7502	7.0857	3.91777e-09
PCMT1	219.094	147.718	0.674221	4.26181e-09
TPD52L1	69.7068	29.6724	0.425674	4.28021e-09
PRMT3	32.5107	6.82212	0.209842	4.46619e-09
MRPS9	99.9822	51.0118	0.510209	4.73927e-09
USP22	58.1062	110.121	1.89517	4.76658e-09
AHNAK	151.344	235.174	1.5539	4.8399e-09
MAD2L1BP	49.7602	16.3727	0.329032	4.99797e-09
UFL1	164.578	102.196	0.620955	5.13206e-09
NCL	549.142	442.575	0.80594	5.27713e-09
EPSTI1	2.27946	15.0219	6.59013	5.54525e-09
PLK2	110.943	182.61	1.64597	5.72e-09
RAB7A	104.927	55.0276	0.524436	5.73806e-09
YWHAB	550.971	444.734	0.807183	5.74136e-09
ATP1B3	148.259	89.2705	0.602127	5.83522e-09
GADD45A	18.1249	48.5037	2.67609	6.20107e-09
ZNF165	18.0606	0.43233	0.0239378	6.29875e-09
TPM3	338.59	252.404	0.745455	6.68574e-09
FANCI	58.6622	22.4808	0.383225	6.743e-09
RPS7	955.012	824.647	0.863494	6.85817e-09
RPL26	394.442	302.128	0.765963	6.88493e-09
PDHB	103.263	54.8569	0.531235	6.89558e-09
CHCHD4	31.957	6.83001	0.213725	7.21256e-09
RSL24D1	148.983	90.4551	0.60715	7.36759e-09
MAGED2	4.95843	22.1712	4.47142	7.55029e-09
STOM	83.0781	144.844	1.74347	7.68924e-09
VSIG10	34.2774	74.9202	2.1857	7.74703e-09
TCEB2	584.357	755.395	1.2927	8.19698e-09
TIMM8B	124.524	199.506	1.60215	8.38279e-09
CKAP2	44.119	13.685	0.310183	8.77111e-09
KRT5	39.0107	10.9297	0.280173	8.90685e-09
EIF3K	295.74	215.781	0.72963	9.01122e-09
CCDC53	136.3	214.433	1.57324	9.49537e-09
SGK1	33.8177	73.1009	2.16162	9.65037e-09
GSS	69.8124	30.4095	0.435589	9.95082e-09
TMEM40	17.5828	0.0998312	0.00567778	1.03799e-08
CHORDC1	89.0948	44.5669	0.500219	1.08258e-08
CKS1B	378.34	289.389	0.76489	1.10292e-08
BUB1B	17.5097	0.530092	0.0302742	1.12047e-08
TIMM21	185.682	121.771	0.655804	1.13238e-08
MND1	17.4756	0.788842	0.0451397	1.16113e-08
CRIP2	17.4652	0.0998312	0.00571602	1.17385e-08
SOX15	54.7829	20.9321	0.382092	1.19919e-08
OAT	336.641	252.918	0.751297	1.21412e-08
G3BP1	393.354	303.706	0.772092	1.28624e-08
SELT	159.941	100.067	0.625652	1.32267e-08
APOBEC3C	206.63	139.486	0.675051	1.34749e-08
ERAP2	17.3294	0.788563	0.0455044	1.3529e-08
PTRH2	130.167	76.9796	0.59139	1.37168e-08
RSL1D1	201.813	135.564	0.67173	1.39522e-08
ITM2C	6.01515	24.3475	4.0477	1.44936e-08
RBX1	114.777	64.7209	0.563883	1.48032e-08
DLEU1	29.1505	5.90872	0.202697	1.51046e-08
CCRN4L	3.92014	19.3011	4.92358	1.51247e-08
NUDT5	184.947	121.514	0.657021	1.52099e-08
CNP	68.0285	122.671	1.80324	1.54419e-08
TFRC	160.753	101.779	0.633141	1.57341e-08
ELP6	38.203	10.2598	0.26856	1.69195e-08
CPSF3	118.262	67.3404	0.569416	1.75845e-08
DAP	47.0926	92.0504	1.95467	1.78942e-08
NUP107	133.31	79.8358	0.598871	1.82819e-08
MBOAT1	52.6425	19.3824	0.368189	1.82915e-08
SRSF3	749.438	634.599	0.846767	1.84443e-08
UQCC2	119.814	191.89	1.60157	1.89768e-08
GINS1	28.8631	5.6733	0.196559	1.94481e-08
DESI2	16.973	0.0998312	0.00588178	1.96386e-08
SLC35F6	77.8148	135.422	1.74031	2.00278e-08
RFC3	46.2448	15.1945	0.328566	2.02749e-08
RHOBTB3	23.6686	56.0194	2.36683	2.05331e-08
ANKRD10	311.598	429.724	1.3791	2.05534e-08
ROMO1	744.877	936.402	1.25712	2.07837e-08
SF3A3	154.002	96.33	0.62551	2.08345e-08
C19ORF66	1.86192	13.2245	7.10264	2.10866e-08
ANP32E	646.019	822.529	1.27323	2.13666e-08
RFC2	36.1537	9.25859	0.25609	2.16305e-08
RAB31	30.6735	6.39245	0.208403	2.17663e-08
NDUFS3	67.7556	121.633	1.79518	2.18671e-08
NUP37	228.615	159.299	0.696801	2.28964e-08
RAE1	229.748	160.837	0.700061	2.31393e-08
GRHL2	16.8146	0.0998312	0.00593718	2.31754e-08
AIMP2	86.316	43.9951	0.509698	2.40887e-08
HMMR	19.7155	1.96026	0.0994277	2.41284e-08
SDC4	439.801	581.522	1.32224	2.41399e-08
PFDN5	855.717	1062.44	1.24157	2.42394e-08
TBL1XR1	659.693	551.331	0.835738	2.50173e-08
TINAGL1	65.4526	28.8817	0.441261	2.5392e-08
PRDX2	410.699	321.883	0.783745	2.59847e-08
FAM92A1	84.8839	144.357	1.70064	2.71369e-08
MAPRE1	228.073	159.403	0.698909	2.77898e-08
CDCA5	22.0595	2.95775	0.134081	2.79178e-08
DSN1	56.5508	22.3336	0.39493	2.7918e-08
COLGALT1	1391.26	1252.35	0.900155	2.82352e-08
PIR	39.1821	11.6764	0.298004	2.98507e-08
DEK	191.538	128.076	0.668672	3.00612e-08
ACOT7	57.8502	23.9705	0.414356	3.15031e-08
CENPK	119.567	69.2215	0.578935	3.18971e-08
RPL37	789.645	985.233	1.24769	3.19443e-08
PPT1	235.764	166.286	0.705305	3.22095e-08
FIGNL1	19.4055	1.81532	0.0935468	3.28635e-08
DCBLD2	264.978	371.789	1.40309	3.29622e-08
RPS18	5137.44	4981.8	0.969705	3.30688e-08
PRKAR2A	42.3131	13.1981	0.311914	3.41904e-08
QTRTD1	33.7969	8.50299	0.251591	3.47719e-08
HPRT1	228.487	160.733	0.703463	3.62179e-08
MRPL21	243.138	344.349	1.41627	3.71301e-08
STT3A	145.244	90.6236	0.623942	3.85833e-08
IFT52	58.9721	24.3691	0.41323	3.95075e-08
KIAA1524	26.0314	4.82984	0.185539	4.02863e-08
CDK5RAP1	46.8667	16.6791	0.355883	4.05109e-08
GPALPP1	28.0185	5.7493	0.205197	4.07656e-08
EXOSC2	102.439	56.4885	0.551434	4.12056e-08
JUND	24.1958	56.6518	2.34139	4.22063e-08
PSMC6	281.784	207.384	0.735968	4.32577e-08
GPATCH2L	174.887	259.123	1.48166	4.61282e-08
UMPS	38.5171	11.3864	0.295618	4.98541e-08
LSM3	537.581	440.551	0.819506	5.03575e-08
CENPN	90.2604	47.2218	0.523172	5.13659e-08
AMD1	60.0148	25.2201	0.420231	5.15099e-08
PGRMC2	16.5068	43.8691	2.65764	5.18235e-08
TMEM261	65.6899	29.1547	0.443823	5.3043e-08
ATF3	1.40607	11.0633	7.86823	5.50678e-08
NUP93	65.5976	29.7207	0.453076	5.61375e-08
CCND1	41.4532	82.9463	2.00096	5.65837e-08
ST13	106.905	60.1712	0.562848	5.7883e-08
NEK2	15.8968	0.0998312	0.00627995	6.05e-08
GEMIN2	33.1	8.06125	0.243542	6.13403e-08
EXOSC3	59.5988	25.5946	0.429447	6.71628e-08
LYPLA1	205.789	142.949	0.694641	6.84876e-08
NQO2	18.45	46.1715	2.50252	6.91197e-08
LAD1	15.7552	0.0998312	0.00633639	7.01542e-08
RAPGEF2	8.99521	29.3458	3.26238	7.02618e-08
CHEK1	29.26	6.33752	0.216594	7.26349e-08
NDUFA6	253.971	356	1.40173	7.30943e-08
GPI	222.787	157.09	0.705115	7.93354e-08
PRC1	57.8747	24.7443	0.42755	8.0185e-08
OCIAD1	131.787	203.695	1.54563	8.13745e-08
FAM208B	120.089	71.1778	0.59271	8.15283e-08
NDUFS2	147.151	93.3751	0.634552	8.1735e-08
ADORA2B	74.659	36.1523	0.484232	8.24924e-08
AHCY	127.458	77.8014	0.610407	8.50637e-08
PHLDA1	91.8897	49.0017	0.533266	8.70704e-08
CASC5	18.4128	1.88771	0.102522	8.82639e-08
GALNT3	27.1273	5.10542	0.188202	8.86035e-08
NT5E	29.0252	6.17713	0.212819	8.86196e-08
RPP25L	23.0702	3.97681	0.172379	8.88362e-08
TMEM14A	228.275	323.779	1.41837	9.06674e-08
THAP5	133.596	205.204	1.53601	9.22324e-08
SLC8A1	0.0998312	4.12668	41.3365	9.4641e-08
BDH2	0.0998312	4.844	48.5219	9.4641e-08
LIFR	0.0998312	4.90885	49.1715	9.4641e-08
MRPS24	0.0998312	4.44224	44.4975	9.4641e-08
GNG11	0.0998312	4.84206	48.5024	9.4641e-08
ZFPM2	0.0998312	4.07262	40.795	9.4641e-08
SMARCA1	0.0998312	4.48218	44.8976	9.4641e-08
C10ORF35	0.0998312	4.27644	42.8367	9.4641e-08
TMEM80	0.0998312	4.41456	44.2202	9.4641e-08
TRIM22	0.0998312	4.01047	40.1725	9.4641e-08
ALDH3B1	0.0998312	4.04305	40.4989	9.4641e-08
MSRB3	0.0998312	4.91594	49.2425	9.4641e-08
TBX3	0.0998312	4.53031	45.3797	9.4641e-08
TMEM98	0.0998312	4.1949	42.0199	9.4641e-08
PLCB4	0.0998312	4.62503	46.3285	9.4641e-08
LINC01021	0.0998312	4.05496	40.6181	9.4641e-08
EMC10	0.0998312	4.75785	47.6589	9.4641e-08
KIF4A	15.4403	0.997896	0.0646294	9.75129e-08
STRAP	202.474	140.581	0.694316	9.79229e-08
FBXL5	14.049	38.0778	2.71036	1.0439e-07
F11R	37.5441	11.009	0.293227	1.04995e-07
CSTF2	53.0616	21.6995	0.40895	1.0566e-07
SLC35B1	150.496	226.547	1.50534	1.0971e-07
IFT57	32.3587	8.62771	0.266628	1.11795e-07
LMBRD1	24.8734	4.45374	0.179056	1.13524e-07
TEFM	54.4177	22.1531	0.407094	1.13901e-07
BLVRB	29.4589	63.8558	2.16763	1.15108e-07
FAM25C	75.4007	37.607	0.498762	1.17228e-07
CTSV	244.515	177.332	0.72524	1.20463e-07
TMEM109	4.04897	18.1063	4.47183	1.21643e-07
FAM216A	14.7223	39.5667	2.68754	1.249e-07
FKBP9	177.973	260.85	1.46567	1.27196e-07
HAUS8	22.6707	3.67877	0.16227	1.28294e-07
DFFA	128.991	79.06	0.612911	1.29271e-07
MTFR2	30.3776	7.7556	0.255307	1.32093e-07
MRPS27	72.4123	35.0249	0.483687	1.36975e-07
ABI1	43.5769	15.1693	0.348104	1.38819e-07
JUP	30.3003	7.25235	0.239349	1.40767e-07
FNIP1	50.8411	94.0875	1.85062	1.48368e-07
AK4	35.4285	10.4915	0.296131	1.48369e-07
SLC25A17	17.8864	1.76925	0.0989161	1.48882e-07
RPS19BP1	15.4305	40.262	2.60924	1.55617e-07
CALM2	3077.81	3511.35	1.14086	1.58015e-07
NHSL1	26.4192	5.72057	0.216531	1.63621e-07
CNEP1R1	180.183	262.603	1.45743	1.64611e-07
AJUBA	106.013	61.5816	0.580889	1.66241e-07
NFIL3	0.758208	8.14803	10.7464	1.67346e-07
ANXA4	65.1144	30.1593	0.463173	1.7549e-07
DERA	96.9107	54.453	0.561889	1.82599e-07
ACOT9	83.9271	44.2734	0.527521	1.82846e-07
POLR2L	230.135	323.446	1.40546	1.83691e-07
ADAM19	0.370216	6.64206	17.9411	1.8424e-07
STAU1	96.8903	54.4937	0.562427	1.84476e-07
MED21	77.2414	39.1873	0.507335	1.88407e-07
CASP1	83.8047	44.7163	0.533577	1.95156e-07
IFI44	174.167	254.813	1.46304	1.97972e-07
CCT3	439.688	355.189	0.807821	2.13116e-07
MED8	78.3338	40.5546	0.517715	2.15092e-07
PSMB6	1299.24	1548.95	1.19219	2.16764e-07
ANLN	90.126	49.3658	0.547742	2.17063e-07
FASTKD5	17.4975	1.38967	0.0794209	2.18958e-07
TMEM208	218.322	308.926	1.415	2.21509e-07
PRPF38A	96.5222	54.5562	0.565219	2.21593e-07
SNRPB2	161.494	107.342	0.664683	2.22897e-07
DNAJB14	35.4068	71.4426	2.01776	2.30903e-07
MLF1	44.367	16.9372	0.381753	2.35959e-07
MRPS18C	92.027	149.762	1.62737	2.37441e-07
PTMA	1515.01	1388.14	0.916257	2.59973e-07
PTGES3	496.057	408.594	0.823683	2.60287e-07
POLD2	105.06	61.5465	0.585824	2.62272e-07
MMS22L	44.2146	16.2948	0.368538	2.62335e-07
RBL1	29.5393	7.16481	0.242552	2.62797e-07
IGFBP3	1.32914	10.9805	8.26136	2.63111e-07
SP100	83.1381	137.945	1.65923	2.6792e-07
MIER1	142.073	213.129	1.50014	2.69045e-07
MYL6B	16.9617	42.0057	2.4765	2.72554e-07
PSMD10	183.291	126.68	0.691143	2.77513e-07
MOB3A	41.0377	14.0797	0.343092	2.79111e-07
RAD21	204.152	144.183	0.706254	2.81384e-07
TES	185.569	128.714	0.693619	2.83321e-07
NOP56	382.997	304.411	0.794813	2.8666e-07
MRPL32	358.851	282.342	0.786794	2.89915e-07
HSPD1	969.304	858.452	0.885638	2.91025e-07
ELMSAN1	737.521	636.126	0.86252	2.9337e-07
HMBS	34.5405	10.2934	0.29801	2.93847e-07
BCKDHB	0.812246	8.19371	10.0877	2.95665e-07
HEBP2	14.3301	0.0998312	0.00696653	3.11281e-07
BIRC5	108.457	64.0762	0.590796	3.11682e-07
RNF13	73.6406	37.167	0.504708	3.14243e-07
SDHB	313.25	241.63	0.771366	3.20059e-07
FBL	37.6748	12.3783	0.328557	3.22702e-07
PTGR1	227.588	318.807	1.40081	3.2851e-07
PCNP	272.991	205.541	0.752923	3.30826e-07
EIF2D	19.4654	2.82817	0.145292	3.31237e-07
MAPK1IP1L	147.354	96.4435	0.654503	3.35564e-07
CSNK2A1	248.143	183.683	0.740229	3.38048e-07
CEP55	19.4188	2.55342	0.131492	3.46209e-07
DARS2	34.3246	10.0522	0.292855	3.46623e-07
TMEM128	17.1211	42.1145	2.4598	3.47059e-07
GRN	44.1092	83.9011	1.90212	3.53455e-07
OARD1	46.7571	18.2637	0.390609	3.63027e-07
CNIH1	404.684	325.364	0.803995	3.89434e-07
MRPL24	73.2418	37.9694	0.518411	3.91832e-07
AP2M1	202.664	287.643	1.41931	3.99626e-07
PSMA6	139.781	209.032	1.49543	4.08714e-07
ITCH	91.4471	51.3144	0.561137	4.09778e-07
NME4	8.23216	26.8701	3.26404	4.19378e-07
GTF2H2	10.356	30.9329	2.98696	4.25598e-07
GUCD1	191.504	273.925	1.43038	4.44093e-07
SRP54	192.345	274.693	1.42812	4.48678e-07
RPL13AP5	13.7532	36.1648	2.62956	4.52068e-07
POLR1D	82.1894	44.553	0.542077	4.57031e-07
TMEM223	27.4122	58.8532	2.14697	4.64213e-07
THOC1	46.3872	18.4254	0.397209	4.65206e-07
SIGMAR1	52.2331	22.0508	0.422161	4.65245e-07
FEZ1	13.9035	0.0998312	0.00718032	4.86281e-07
ABLIM1	25.1489	5.35317	0.212859	4.87572e-07
SUPT16H	188.656	132.984	0.704904	4.97809e-07
CIAPIN1	99.9263	58.672	0.587153	5.00293e-07
TPM1	114.972	177.875	1.54711	5.01841e-07
SNRNP40	112.372	68.9914	0.613956	5.06636e-07
POLR3K	123.402	77.7837	0.630329	5.11282e-07
MED4	41.6971	15.4959	0.371629	5.21969e-07
PDK1	40.1575	14.988	0.373231	5.22225e-07
SLC30A9	22.3611	50.0541	2.23844	5.25011e-07
ING3	118.983	182.453	1.53344	5.2687e-07
ZFX	17.4157	42.8728	2.46173	5.37193e-07
DGCR6L	5.38312	20.3573	3.78169	5.38568e-07
TSTD1	33.5417	67.4268	2.01024	5.39173e-07
SERPINE1	58.9345	103.422	1.75486	5.39523e-07
C10ORF32	4.92989	19.32	3.91895	5.48365e-07
C11ORF1	39.7263	76.2872	1.92032	5.50495e-07
FUNDC1	5.86208	21.7721	3.71406	5.52339e-07
MYCBP	30.3504	8.81094	0.290307	5.57044e-07
STC2	2.09315	12.0654	5.76423	5.62165e-07
ARF4	539.612	452.698	0.838933	5.70644e-07
TXNDC12	135.128	87.3608	0.646505	6.01443e-07
COX5B	510.727	649.042	1.27082	6.41353e-07
PLSCR1	179.512	257.271	1.43317	6.71856e-07
SAV1	20.8517	3.6718	0.176091	6.76353e-07
RCN1	39.9592	76.2928	1.90927	6.81144e-07
TFB2M	26.5903	6.4496	0.242554	6.82071e-07
C11ORF73	152.963	224.148	1.46537	7.06871e-07
KIF2C	18.656	2.36119	0.126565	7.1228e-07
CDCA7L	41.2156	15.2994	0.371205	7.29546e-07
OSTF1	86.4447	48.3796	0.559659	7.31103e-07
LETM1	72.6839	121.009	1.66487	7.33077e-07
L3HYPDH	16.2701	1.72583	0.106073	7.37526e-07
RAD51AP1	33.2713	10.9832	0.330111	7.72035e-07
TRPT1	15.8572	39.0738	2.4641	7.78054e-07
IMP4	73.2839	38.9536	0.531544	7.90645e-07
HDGF	88.8393	50.9713	0.573748	7.93488e-07
NIF3L1	107.659	65.321	0.606739	7.97434e-07
RPL29	1074.49	966.933	0.899896	8.11499e-07
MKI67	28.1265	7.79966	0.277307	8.27912e-07
NABP2	36.3799	12.9531	0.356051	8.33132e-07
RPS19	1375.79	1623.25	1.17987	8.34789e-07
SCARB2	30.6075	62.2215	2.03289	8.40915e-07
NEMF	61.0169	29.432	0.482357	8.71225e-07
CDK2AP2	38.8409	74.5174	1.91853	8.7212e-07
MCM6	20.5574	3.11798	0.151672	8.83472e-07
MSL3P1	1.83332	11.5721	6.31209	8.83973e-07
ORMDL1	79.814	130.337	1.63301	9.14602e-07
ALDH3A2	36.2476	12.8129	0.353483	9.17179e-07
ATP6V0E1	708.066	873.466	1.23359	9.3378e-07
MAP1LC3B	42.4164	79.4341	1.87272	9.3703e-07
GTF2H3	62.1932	30.4025	0.488839	9.72095e-07
MOB3B	13.2225	0.0998312	0.00755008	9.90991e-07
SKA3	15.9645	1.87155	0.117232	9.97232e-07
TRUB2	39.185	14.0346	0.358162	1.03591e-06
TAF1A	20.3728	3.69423	0.181332	1.04431e-06
KATNBL1	59.3002	28.6893	0.483797	1.06604e-06
TUFT1	81.6053	132.953	1.62922	1.08013e-06
NUP88	63.3292	31.5808	0.498677	1.10314e-06
TIMM8A	115.525	72.367	0.626418	1.10426e-06
ECE2	53.6796	24.221	0.451214	1.11088e-06
HSPA14	31.107	9.32603	0.299805	1.14716e-06
TPGS2	180.484	127.352	0.705614	1.1589e-06
ATP6V1B2	22.1989	4.35895	0.196359	1.20385e-06
EPCAM	46.4099	19.6958	0.424387	1.20726e-06
CLPTM1L	30.9607	62.8077	2.02863	1.21078e-06
KIF14	15.7641	1.87794	0.119128	1.21514e-06
HSCB	12.0349	32.8868	2.73262	1.21878e-06
VEGFB	6.1662	21.7737	3.53114	1.2454e-06
TNFAIP2	87.9728	140.946	1.60216	1.25462e-06
PRDX6	381.511	308.936	0.80977	1.25649e-06
DHCR7	6.17342	21.7472	3.52271	1.26884e-06
SOX9	37.2148	71.0175	1.90831	1.32427e-06
ORAOV1	2.65395	13.2858	5.00606	1.40337e-06
LEO1	69.5615	36.7068	0.527689	1.41665e-06
ADK	223.208	165.236	0.740279	1.44537e-06
SRSF7	312.177	245.181	0.785392	1.46485e-06
VDAC1	324.18	256.571	0.791445	1.4905e-06
ERAL1	109.875	68.4546	0.623024	1.54028e-06
PSMD14	395.765	322.119	0.813915	1.56328e-06
NABP1	321.997	425.501	1.32144	1.58445e-06
AIG1	124.351	80.6864	0.648861	1.59311e-06
GABPB1	45.8922	19.4098	0.422942	1.68726e-06
ATP6V1F	181.047	256.534	1.41695	1.70724e-06
PLS3	270.721	208.248	0.769235	1.73525e-06
CDCA8	30.5648	9.48164	0.310214	1.73671e-06
HENMT1	12.6825	0.322322	0.0254147	1.74292e-06
C1GALT1C1	109.577	68.3555	0.623812	1.75477e-06
TRIM69	1.9722	11.6123	5.88799	1.85989e-06
HAT1	412.246	338.118	0.820186	1.8771e-06
ARHGEF10	1.97887	11.715	5.92002	1.92455e-06
NONO	166.293	116.718	0.701883	1.94567e-06
TROVE2	286.357	382.108	1.33438	1.98006e-06
ALDH2	2.35167	12.7159	5.40718	1.994e-06
GABARAPL2	219.398	302.709	1.37972	2.00034e-06
CKS2	585.314	501.288	0.856443	2.05749e-06
MROH1	30.3088	9.67012	0.319053	2.11061e-06
PDE6D	14.7241	36.392	2.4716	2.13129e-06
DAP3	225.333	168.609	0.748263	2.14259e-06
PLEKHA3	17.1844	40.161	2.33706	2.20294e-06
PFN1	197.981	144.941	0.732097	2.28394e-06
COMMD8	98.3741	152.208	1.54723	2.32191e-06
CDC123	256.338	196.162	0.765249	2.35176e-06
GLS	35.7709	68.1673	1.90566	2.37786e-06
ACP1	294.997	231.24	0.783871	2.37825e-06
NDRG1	12.3851	0.62022	0.050078	2.37869e-06
PNN	78.9348	44.8128	0.567719	2.41703e-06
CAMSAP2	174.92	124.953	0.714342	2.42016e-06
PGD	56.5209	27.9343	0.494229	2.42766e-06
FAM210B	15.0515	1.57651	0.104741	2.45054e-06
CNOT2	91.4932	54.4012	0.594593	2.5136e-06
SNHG17	97.7708	151.101	1.54546	2.5493e-06
ALG14	40.8192	16.6057	0.40681	2.64943e-06
SNUPN	17.2399	2.75778	0.159965	2.69597e-06
AMOTL1	17.2287	2.70223	0.156845	2.7244e-06
C9ORF16	7.51136	23.0412	3.06751	2.7437e-06
FRMD6	38.0342	71.4943	1.87974	2.76278e-06
IRF2BP2	96.217	58.8231	0.611358	2.82038e-06
DPYSL2	87.8907	138.434	1.57507	2.86717e-06
METTL21B	59.8109	101.852	1.7029	2.87687e-06
STAP2	12.2019	0.811181	0.0664797	2.88071e-06
SMIM11	34.6106	66.02	1.90751	2.93196e-06
ESCO2	12.1798	0.639273	0.0524863	2.94815e-06
PCBP1-AS1	2.44575	12.9801	5.30721	3.03444e-06
INHBA	194.81	142.59	0.731944	3.06524e-06
CCS	2.07382	11.1289	5.36638	3.08528e-06
SGCB	33.2866	64.7084	1.94398	3.10026e-06
CDCA7	12.1298	0.371231	0.0306049	3.10642e-06
CLDN7	12.1099	0.0998312	0.00824377	3.17166e-06
NXT1	26.4361	7.9062	0.299068	3.1988e-06
RHBDD2	8.11182	24.1046	2.97154	3.20077e-06
ERGIC2	217.262	162.409	0.747527	3.22782e-06
GARS	102.029	63.5652	0.623012	3.28927e-06
SFT2D1	207.015	153.364	0.740835	3.33253e-06
ATP5J2	241.581	184.729	0.764669	3.54149e-06
GMPS	124.698	82.9097	0.664882	3.66532e-06
MRPL37	84.4274	49.3409	0.584418	3.66791e-06
RPL39	285.905	379.915	1.32881	3.6968e-06
RNASEH2B	20.8505	4.35868	0.209044	3.8837e-06
PPP2R1B	18.9075	3.43456	0.18165	3.90709e-06
NCAPD2	14.5704	1.18705	0.0814702	3.93082e-06
JKAMP	218.742	164.547	0.752241	4.08965e-06
QARS	50.1319	23.6884	0.472522	4.09323e-06
CAPZA1	2524.13	2413.22	0.95606	4.11179e-06
BRI3	4.23381	16.8018	3.96848	4.2646e-06
FRMD8	103.476	157.188	1.51908	4.26831e-06
PAPSS1	22.8224	48.4568	2.12321	4.3168e-06
MRPL40	215.012	294.873	1.37142	4.3655e-06
NIPAL3	19.5998	43.1103	2.19952	4.39862e-06
FARSB	207.244	154.104	0.743589	4.42422e-06
HBEGF	24.2848	6.4439	0.265346	4.51511e-06
EFCAB2	0.0998312	3.77118	37.7755	4.54967e-06
CRABP2	0.0998312	3.67738	36.836	4.54967e-06
PPARG	0.0998312	3.21065	32.1608	4.54967e-06
CPE	0.0998312	3.4091	34.1487	4.54967e-06
CPEB2	0.0998312	3.36603	33.7172	4.54967e-06
CDKN2AIP	0.0998312	3.5275	35.3347	4.54967e-06
FGFR1	0.0998312	3.11447	31.1974	4.54967e-06
PORCN	0.0998312	3.80804	38.1447	4.54967e-06
PIM2	0.0998312	3.20277	32.0818	4.54967e-06
FGD1	0.0998312	3.35158	33.5724	4.54967e-06
BDNF	0.0998312	3.79581	38.0222	4.54967e-06
HARBI1	0.0998312	3.90823	39.1484	4.54967e-06
SLC39A13	0.0998312	3.45575	34.6159	4.54967e-06
CHKA	0.0998312	3.01122	30.1632	4.54967e-06
GLT8D2	0.0998312	3.38871	33.9444	4.54967e-06
HSPA2	0.0998312	3.58853	35.946	4.54967e-06
NMB	0.0998312	3.81455	38.21	4.54967e-06
TXNRD2	0.0998312	3.38525	33.9098	4.54967e-06
CLEC2B	9.95113	27.0143	2.7147	4.65469e-06
MAPRE2	7.75757	23.1403	2.98293	4.66628e-06
ALDH1A3	55.3876	27.5713	0.497788	4.6676e-06
MCM2	14.3718	1.49113	0.103754	4.77576e-06
FH	68.5079	37.429	0.546346	4.95923e-06
ZFAS1	614.57	757.764	1.233	4.99703e-06
SH3YL1	11.6741	0.0998312	0.00855155	5.00258e-06
KNTC1	18.5921	3.05308	0.164214	5.17995e-06
NUPL2	84.9404	50.3068	0.59226	5.21387e-06
TOMM70A	20.5002	4.31067	0.210274	5.25208e-06
HN1	199.781	275.087	1.37694	5.30658e-06
DNMT3A	14.7407	35.7416	2.42469	5.33883e-06
TFAM	79.8537	46.3065	0.579892	5.37406e-06
TMPO	79.8529	46.3098	0.57994	5.37612e-06
TMX1	102.116	64.0522	0.627248	5.39388e-06
DAZAP2	212.227	159.873	0.753311	5.39536e-06
COPS7A	11.5974	0.0998312	0.00860804	5.41982e-06
EIF3J	65.7335	35.4961	0.539999	5.42863e-06
CCNC	150.673	105.218	0.698324	5.44438e-06
OSBPL2	25.757	7.46928	0.28999	5.46651e-06
FAM83H-AS1	11.5812	0.0998312	0.00862012	5.5127e-06
OSBP	29.1122	57.2808	1.96759	5.68954e-06
YEATS4	27.3101	8.82964	0.32331	5.95098e-06
CIRH1A	137.602	94.3059	0.685355	5.97592e-06
LSM5	136.412	93.7999	0.687625	6.01839e-06
M6PR	57.5722	29.7468	0.516687	6.20232e-06
LRRFIP1	118.581	78.8502	0.664947	6.30461e-06
POLR2H	301.157	240.844	0.799727	6.33603e-06
RAB30-AS1	21.208	45.2956	2.13578	6.43303e-06
MYEOV2	171.403	240.979	1.40592	6.45826e-06
ATP5S	16.2884	2.67419	0.164178	6.55044e-06
RPL28	30.6357	59.6228	1.94618	6.58174e-06
SPAG5	11.402	0.999213	0.0876348	6.64842e-06
DNM1L	50.6857	24.0422	0.474339	6.67847e-06
EXO1	11.3962	0.442463	0.0388255	6.689e-06
ARF6	49.3041	23.157	0.469677	6.71121e-06
NT5DC3	25.2181	51.7804	2.0533	6.73902e-06
FAM193A	1.52366	9.66406	6.34266	6.87927e-06
UBE2M	1.52566	9.36984	6.14149	6.95711e-06
HAX1	252.33	196.85	0.78013	7.36956e-06
TRA2A	471.983	592.392	1.25511	7.49109e-06
IDH1	75.7481	120.259	1.58761	7.6582e-06
MINA	11.2646	0.493869	0.0438424	7.67525e-06
PHYH	2.27444	11.0385	4.85328	7.72058e-06
SNHG12	161.203	227.154	1.40912	7.73558e-06
RBM4B	38.5928	70.645	1.83052	8.1154e-06
EPB41L4A-AS1	7.49174	22.8622	3.05165	8.19611e-06
BAG4	130.425	189.342	1.45173	8.2171e-06
KRT6B	11.1973	0.0998312	0.00891568	8.23553e-06
NDUFC1	143.53	205.785	1.43375	8.6981e-06
RBBP8	86.3098	52.051	0.603071	8.75771e-06
EIF4G2	393.686	327.518	0.831927	8.81538e-06
KANSL1	95.5446	145	1.51762	9.14339e-06
DSP	54.1876	27.5424	0.508279	9.22125e-06
PNP	28.3459	9.176	0.323715	9.22155e-06
ESF1	71.1437	40.3774	0.567547	9.22832e-06
PPIH	55.5174	28.7959	0.518683	9.25916e-06
DYNLL1	1364.99	1268.05	0.928976	9.34402e-06
TRAF3IP2	17.9221	3.86678	0.215755	9.40493e-06
PRR11	19.8066	4.45964	0.225159	9.51872e-06
TYMS	15.8804	2.1914	0.137994	9.56734e-06
SNAI2	15.17	35.8405	2.36259	9.77076e-06
CCT2	390.017	324.277	0.831444	9.77318e-06
KARS	245.726	191.802	0.780555	9.97927e-06
HJURP	10.9994	0.967224	0.0879339	1.01277e-05
SLC2A1	31.3405	11.0723	0.35329	1.01562e-05
SDCCAG8	54.0012	27.9062	0.516771	1.02383e-05
ZDHHC4	10.9679	0.0998312	0.00910212	1.04673e-05
CCT5	690.41	610.944	0.8849	1.05185e-05
DHPS	47.1549	22.6554	0.480446	1.06159e-05
STX3	8.72686	24.9404	2.85789	1.08371e-05
PPP4R1	56.5495	29.7523	0.526128	1.09094e-05
CENPQ	23.1826	6.10542	0.263363	1.09606e-05
SMC2	69.4549	39.1588	0.563801	1.13442e-05
DDOST	185.053	137.671	0.743955	1.14662e-05
ANXA3	622.243	545.916	0.877336	1.15108e-05
ATPIF1	647.227	789.374	1.21963	1.15765e-05
ARF1	238.535	185.53	0.777791	1.16977e-05
DDX18	90.5839	56.2952	0.621471	1.17101e-05
UQCRC1	170.208	124.794	0.733183	1.19299e-05
ERBB2IP	45.593	79.1115	1.73517	1.19469e-05
PEBP1	208.983	283.746	1.35775	1.25287e-05
VPS26A	116.115	170.558	1.46887	1.26521e-05
TMEM39A	21.2587	5.69314	0.267803	1.27815e-05
SEC22A	22.9683	6.77755	0.295083	1.30049e-05
FERMT1	10.751	0.282917	0.0263155	1.31323e-05
STARD3NL	111.899	74.612	0.66678	1.36087e-05
CMAS	33.9225	13.2859	0.391654	1.37634e-05
DTL	15.4851	2.24659	0.145081	1.37944e-05
SNRPB	230.193	178.085	0.773633	1.38752e-05
HERC4	53.2085	89.2877	1.67807	1.39926e-05
NDUFA1	1257.85	1166.32	0.927234	1.47245e-05
PDCD5	334.561	274.655	0.820942	1.4805e-05
FDPS	82.6606	50.0349	0.605306	1.49882e-05
RPL10	601.96	527.157	0.875734	1.5045e-05
CYB5R3	10.6305	27.2074	2.55939	1.50822e-05
MRPL33	213.793	288.822	1.35095	1.5311e-05
PTS	87.9287	134.149	1.52566	1.54554e-05
PPP2R5C	171.3	237.573	1.38688	1.54568e-05
POLE3	144.265	102.362	0.709542	1.55073e-05
VTA1	146.555	104.453	0.712723	1.55809e-05
NACA	1260.41	1169.38	0.927785	1.56409e-05
TFAP2C	98.3753	63.914	0.649695	1.58483e-05
WDHD1	26.0176	8.11494	0.311902	1.58692e-05
TBPL1	54.5234	28.3972	0.520826	1.60282e-05
MOSPD1	16.8056	37.4427	2.22798	1.60677e-05
SEC31A	116.701	170.006	1.45677	1.63972e-05
MYBL2	10.5303	0.351768	0.0334053	1.65401e-05
LAGE3	1.6915	9.58704	5.66777	1.67144e-05
NUCB2	98.4091	147.416	1.49799	1.71723e-05
ATP5J	197.412	268.113	1.35814	1.72901e-05
SFXN4	32.0769	12.3987	0.386532	1.75137e-05
C1ORF116	10.4497	0.221795	0.021225	1.79944e-05
FLOT1	8.44203	23.9467	2.83661	1.80854e-05
CCDC90B	110.522	162.486	1.47016	1.83267e-05
GPN1	154.035	111.277	0.722416	1.87762e-05
MRE11A	24.1677	7.18132	0.297145	1.88239e-05
VPS25	303.308	246.13	0.811485	1.90082e-05
SNRPA1	268.555	214.35	0.798159	1.90195e-05
ALDH1B1	33.4223	13.1695	0.394034	1.92908e-05
ZNF121	223.471	173.759	0.777545	1.94565e-05
MEA1	165.303	121.662	0.735996	1.94973e-05
TMEM230	484.267	416.053	0.859141	1.9554e-05
PABPC1	901.803	819.988	0.909276	2.00494e-05
NCAPG	27.2808	9.01738	0.330539	2.01985e-05
PSMF1	91.7529	58.333	0.635762	2.03042e-05
URI1	36.2505	15.8522	0.437295	2.04622e-05
AHSA1	232.112	181.521	0.78204	2.05011e-05
PLEK2	36.2437	15.7153	0.433602	2.05532e-05
DDX60	17.647	38.9128	2.20507	2.05691e-05
CTSB	134.213	94.4028	0.703382	2.07183e-05
MRPL42	165.494	229.625	1.38751	2.07275e-05
LEPROT	390.437	493.461	1.26387	2.11035e-05
PRCP	68.281	108.661	1.59138	2.11302e-05
DDX21	186.425	140.44	0.753331	2.14157e-05
LOXL2	3.39316	13.5435	3.99141	2.15159e-05
[truncated: 2,211 more rows]
