# Supplementary material for: Longitudinal single-cell RNA sequencing of patient-derived primary cells reveals drug-induced infidelity in stem cell hierarchy
Source: Nat Commun. 2018 Nov 22;9:4931. doi: 10.1038/s41467-018-07261-3 (PMC6250721; doi:10.1038/s41467-018-07261-3)
Supplement: Supplementary file 7 — Supplementary Data 3 [file 41467_2018_7261_MOESM7_ESM.xlsx]

## Sheet: PCA_top_genes
PC1	PC2	PC3	PC4	PC5	PC6
RPS4Y1	IFI6	UCHL1	AAED1	KRT14	CDK1
UCHL1	GPX2	MIR205HG	LCP1	KRT6B	TOP2A
DKK1	IFIT1	FYB	MFAP5	SPC24	NUSAP1
CCND2	IL6	IFITM2	MKKS	PPP1R14C	HMGB2
CYB5A	XAF1	SELM	UCA1	CA2	SPC24
ARHGDIB	GSTO2	SIVA1	SNORD99	KRT6A	CKAP2L
SPARC	S100A14	SSSCA1	MT1L	PAQR7	NDC80
SAA1	MIR205HG	C11ORF70	NUDT19	APOL2	UBE2C
GPX2	RAB38	CYB5A	SLC35F2	IFITM2	SPC25
ACAT2	IFIT3	NOSIP	SUN3	FKBP9	HMMR
CRABP2	MX1	NDRG1	ASNS	COLGALT1	KIF23
UCA1	IFI44L	MRPL55	MPZL3	CDH1	RRM2
VIM	LY6D	MRPL28	BCAT1	MT1L	AURKB
KLK8	FGFBP1	SAA1	IFI44	CLDN1	NUF2
COMMD6	CXCL1	NDUFS7	KRT19	S100A14	TTK
UBE2C	FXYD3	UBXN1	TMEM41B	ITGB8	NCAPG
ASNS	CSTA	BOLA3	KYNU	LETM1	HJURP
DDX3Y	TSPAN1	POLR2J	CLDN1	GLTP	CENPE
ZDHHC4	MAL2	NNMT	MIR4458HG	THAP5	AURKA
TP53	SERPINB5	TP63	CDKL1	MIR205HG	BIRC5
CTSH	KYNU	ISG15	SKIL	F3	ANLN
SERPINB13	SPARC	NDUFS8	AXL	AFMID	CENPF
LY6D	APOL2	BRMS1	S100A4	TRIM59	PBK
MEST	STAT2	MT1L	IL1B	KLK8	BUB1
ALDOC	IFI44	LINC00162	C3	TP63	PRC1
GNGT1	VSNL1	EMP3	PSAT1	DHRS3	CCNB2
IFITM2	IFI27	PPP1CA	HENMT1	DSC2	ASPM
FAM213A	AXL	OLR1	PAFAH1B2	NNMT	MAD2L1
SCD	KRT81	POP7	SCPEP1	NHSL1	DEPDC1
CKB	PTHLH	MMP1	RAP2C	CHP1	SKA1
C3ORF14	KRT6A	ARL2	PHYHD1	TOB1	CDCA8
ACKR3	GLO1	C19ORF48	ANKRD10	DAPP1	KIAA0101
GSTO2	IL7R	SERPINB3	BCL11A	RIN2	SGOL2
DLGAP1-AS1	RAB25	CHAC2	PDGFC	GUCD1	MKI67
KNSTRN	OAS1	NDUFS3	GPR22	STON2	KIF14
PLA2G16	NNMT	KRT6A	RDH10	FXYD3	ZWINT
VSNL1	FSTL1	NDUFB7	AGR2	PSMG3	KIF2C
RBP1	FNIP1	DGCR6L	BAG4	DSG3	KIF18A
AFAP1-AS1	TIMP2	FIBP	TMEM156	CDH3	KRT17
AURKB	ISG15	APRT	PTBP2	MBOAT1	KIF11
IL1RN	TMEM246	TMEM179B	NADK2	STRIP2	RAD51AP1
CDCA3	OAS2	GTSF1	PER2	NUDT19	DLGAP5
PTPRS	MAP1B	WDR74	DNAJC3	TINAGL1	CCNB1
LINC00704	ISG20	RPS19BP1	CYB5A	TTC39C	NEK2
GPNMB	NREP	DTYMK	PCNXL4	SERPINB5	LINC00669
PHGDH	RBMS3	NDUFV1	FKBP9	ARHGAP1	TPX2
CCNB1	HLA-B	STRA13	RBP1	BROX	CEP55
HOXB7	CLDN1	GPX4	FAM229B	HERPUD2	MND1
SGCE	TACSTD2	LSM10	LINC01021	MARVELD2	CENPK
STEAP1B	AAED1	DEF8	LACTB2	CTTN	PTTG1
GAREM	FAM171B	SBDSP1	TPM2	RDH10	ESCO2
ANXA10	MPZL2	EIF3G	RIN2	KRT7	SPAG5
IL32	FN1	SFTA1P	SRSF6	ELMSAN1	KIF20B
TIMP3	MEST	NDUFB10	MBOAT1	HOXA3	ARHGAP11A
EREG	STC1	CCND2	CADM1	TMEM154	PARPBP
KLK7	IL1RN	GUK1	SELM	CASP2	MELK
NDC80	KRT14	ECHS1	STON2	MIR4714	CDC25C
AKR1C2	FAM213A	LSM7	SENP5	MTFMT	RACGAP1
GNPDA2	IFITM1	CENPM	SNORD100	IFI6	BRCA1
CLU	GJB5	SWI5	THAP5	LGALSL	MTFR2
SMC1B	SOX9	POLR2G	ELMSAN1	R3HDM2	KIF18B
TGIF1	MFAP5	TMEM208	SLC41A2	HAS3	RAD51C
GSTM3	ESRP1	BUD31	CCL28	KRT17	FANCD2
ASS1	ARRDC3	C12ORF10	CPNE8	MIR24-2	CDKN3
CDA	SH3YL1	VAMP5	PRTFDC1	PGAM5	CDCA5
CPVL	KRT15	AP2S1	C6ORF62	SERPINB13	DIAPH3
CDK1	ITGB6	NDUFB11	NRG1	GPI	KIF4A
RNASE7	KRT5	MRPL16	S100P	IFI44	UBE2T
PRSS3	AP1M2	GLO1	FN1	NR6A1	CCNA2
HSPB1	HILPDA	MAD2L2	NCF2	SENP5	FAM83D
LINC00162	EPCAM	CDA	PDGFA	MROH1	CASC5
AXL	ADAM19	CPA4	EFEMP1	EXOSC6	SGOL1
SPC24	CA2	RAD51C	IFITM2	AAED1	UCHL1
EDIL3	FAM83H-AS1	ACAT2	FKBP11	CBX6	CENPI
ERAP2	DDX58	SNRNP25	TSPYL1	ZNF252P	BUB1B
KYNU	HLA-F	HAS3	JPH1	DSC3	DEPDC1B
CDC20	HIST1H2AC	PEMT	FAM101B	GAN	GXYLT2
C15ORF48	CBX6	POLR2E	DECR1	FAM83H-AS1	CKS2
HMCES	BST2	PSMD8	MPP6	TAF13	CDCA2
TPX2	PTX3	ESRP1	PAN3	BIRC3	FANCI
MOB3B	ITGB8	COL17A1	TGFBR1	PLK2	ANXA10
FEZ1	COL1A1	RPS15	MAK16	GLO1	CDCA3
CCNB2	NRIP3	WBSCR22	FAM210A	PLAC8	BORA
ZNF518B	NKX3-1	NTMT1	LETM1	LIMCH1	ITGB3BP
NT5E	IL18	RPL18	TMEM205	TOR1AIP2	CKAP2
KRT16	C3	DSG3	GALNT5	KLK10	GAS2L3
HMGA2	PPP1R14C	B9D1	CHP1	RQCD1	SPDL1
TTTY15	PIR	BST2	PFN2	TGM2	KIF15
RRM2	ASNS	ZDHHC12	ZIC2	PTX3	STIL
SERPINB2	CDH2	HOXB7	RNF217	KLK7	CENPN
MDK	SCG5	CFL2	MOB1B	PRPS2	CENPW
NEFM	SLC41A2	C11ORF31	EIF2S3	KRT15	PRR11
BUB1B	BORA	ATP6V0B	TLK1	SMARCA1	GTSE1
LIPH	RBP1	ITGB6	MIR29B1	GJB5	BLM
CD40	NRG1	LAMTOR4	EXOSC6	WDR55	STMN1
IDH1	CNP	MICA	PGAM5	LRRC16A	CEP152
MT1L	SERPINB13	AURKAIP1	STRN3	B4GALT1	SHCBP1
C11ORF70	HLA-C	STEAP1B	F3	SDC1	BARD1
KIAA1524	HIST1H2BC	PQBP1	PIP4K2A	ZC3HAV1	FAM111A
RUVBL1	KRT19	RPS4Y1	DCBLD2	SLC48A1	C18ORF54
CDKN3	AGR2	APOA1BP	GOLIM4	EYA3	KRT14
IGFBP6	HIST1H2BG	SEPW1	HLA-A	CRABP2	SMC4
SMIM14	CTTN	NDUFA3	AEBP2	RNF144B	C3ORF14
AURKA	CTSH	TPM2	SNHG12	TTC22	HIST1H1A
IGFBP3	SCEL	POLR2I	NABP1	C11ORF70	CDC45
MYL12A	LIX1L	FARSA	GAN	NRIP3	IQGAP3
NMU	CRABP2	CD74	SOX4	GPR22	FAM171B
KIF23	HIST1H2BD	FKBP2	HERPUD2	BCL10	ISG15
KLK10	DNER	NRIP3	C9ORF41	CARD16	NEIL3
CLDN1	BICC1	GEMIN6	TSC22D2	ANP32E	TBC1D31
IL7R	GXYLT2	NQO2	CAMK2D	EIF1AD	EGR1
DSG3	FKBP9	MPC2	MARVELD2	RFFL	TRIM59
NEK2	MKKS	C19ORF70	DOCK5	SLC35F6	KIAA1524
MGMT	CAV1	TIMM10	ZBED2	STAT2	HIST1H4C
IL18	GLRX	MDK	EIF1AY	TSPYL1	KIF20A
MAPK13	PTBP2	C3ORF14	PPAPDC1B	TMED4	PRIM1
ALDH3A1	KLK8	ALKBH2	COMMD6	PNPO	RHNO1
NUSAP1	MIR4458HG	RUVBL2	NUDT2	TFAP2C	PLK4
IGF2BP3	HLA-A	EXOSC4	PTHLH	BST2	RPS4Y1
IFT57	MX2	RNASEH2A	C3ORF58	AP1M2	CCND2
IL24	LY6E	AKR1B1	HERPUD1	DDIT3	TMPO
GMNN	GPR87	COX5B	CUEDC2	STRN3	DUSP14
DLGAP5	SPOCK1	PIH1D1	ANKUB1	ESRP1	CHEK2
DIAPH3	CDH3	CUEDC2	PLAC8	LPIN3	CIT
INHBA	COL17A1	ELOF1	ATL3	ARPC4	KPNA2
MYL12B	LAD1	ATP6V1F	SERPINA1	NF2	CEP57L1
TPM2	EHF	LINC00116	PAQR7	PSD4	DNA2
CTNNAL1	DIO2	RABAC1	UBE2L6	S100A2	ECT2
GINS2	CDKN3	TRMT112	CXADR	MOB3A	RFC5
DLGAP1-AS2	DAB2	FAM136A	LINC00665	C18ORF25	SMC1B
SERPINA1	CLDN7	YIF1A	TMEM246	YAP1	CCDC18
SULT1E1	IFIT2	KRT18	HAS3	MOB1A	ORC6
RNF128	PDGFC	FAM216A	CALB1	MKKS	ZBED2
TGIF2	SLC25A37	SCAMP3	PARD6B	CEP41	CCNF
RAB33B	CPA4	LAMTOR1	EDEM1	C1ORF174	EIF4EBP1
CKAP2L	TP63	ARF5	SEMA3A	PSTPIP2	SLC25A6
CRISPLD2	IRF6	NAPA	CDC25B	PER2	KNTC1
KLF5	TUBA1A	TMEM147	MROH1	TBC1D24	DKK1
TNC	KANSL1	DAP	RIMKLB	COMMD6	GINS1
SPC25	CXCL2	CHCHD3	MEST	LRRC1	TNFRSF12A
LINC00667	PRTFDC1	CDK4	TMEM33	BLOC1S3	ERCC6L
CD74	GALNT3	MRFAP1L1	AKR1C1	FAM210A	CENPL
SNORD12C	DSG3	NMRAL1	CDC42BPA	CNP	PLK1
C16ORF54	PKIG	QDPR	SRPX2	EMP2	CEP128
AKR1C1	TWIST1	ETFB	GNB4	GPX2	VRK1
MELK	VIM	COMMD6	FRMD6-AS2	MIR181A1HG	NCAPH
PEG10	CCRN4L	PHPT1	TBL1XR1	PRRG4	RNH1
HSPA2	TPD52L1	TK1	KDELC2	RRM2	SKA3
TNFSF10	PTEN	GPS1	ZP3	KRT81	ACAT2
STOM	CDH1	MYL6B	PHACTR2	MPZL3	SMC2
SESN3	HNRNPH1	DCXR	FGFBP1	AUNIP	RFC3
GBP6	NFKBIZ	MRPS12	SLC25A32	LOX	FBXO5
MSMO1	CTNNB1	RPL39L	DNAJB9	C21ORF33	KNSTRN
CD99	MAD2L1	C9ORF16	PLOD2	SLC39A11	HLTF
GLO1	PSAT1	SEC11C	LY6D	GAREM	TSPO
UPP1	B4GALT1	POLR3K	SERPINB3	KRT5	ARHGEF39
DSC2	DGKA	POLR2L	CTBP1	SKA2	EFCAB11
PVRL4	FNTA	PPID	ZNF468	SOWAHC	EREG
NUF2	AKAP12	DPM2	DUSP10	HENMT1	ZC2HC1A
DSC3	ADAM12	GCAT	MORN4	PTGFRN	RFC4
LINC01021	SAR1A	PDE6D	RAB21	SFN	GJB5
GJA1	VAMP5	FXYD3	LIN7C	NME4	SASS6
TENM3	LRRC16A	ACN9	KRT7	TXNIP	FAM64A
FAR2	GEMIN2	DDX39A	CHAC2	TIMP2	PTHLH
AKAP12	VTRNA1-3	CHCHD5	SMIM22	SGPL1	BRD8
CXCL1	CTSV	CLPP	CASP2	HES1	APRT
FAM83D	PBK	HSD17B11	OMD	ACKR3	FAM83A
BMPR1B	PHYHD1	CLU	SLC48A1	NADK2	MCM8
GTSF1	SAPCD2	PSMC3IP	BLOC1S3	TPM2	PRIM2
MMP1	SEC22B	SLC25A1	REEP3	DDX60	NDUFB7
FAM171B	HLA-F-AS1	RPL17	RWDD2B	PSMB4	ZWILCH
GCLC	SRSF6	MT1M	CACUL1	SFXN1	AURKAIP1
KDELR3	MIR29B1	MAD2L1	EMP3	RFC2	LCP1
MRS2	DDX60	POP5	TRIM59	HNRNPH1	FANCB
SLC7A8	CLCA2	NDUFAF3	ZNF286A	BARD1	RHOBTB3
EMG1	CTGF	BAG2	SNORD69	SKP2	LAD1
BICC1	SKIL	MRPS11	TMEM101	C1ORF56	CEP44
ACOT9	NF2	CDK2AP2	PDS5B	SLC25A37	EXOSC4
PBK	SLC7A8	PSMC3	VIM	CACUL1	EXO1
PSPH	THAP5	SRM	PPP1CB	IL6	NEDD1
CAMK2D	TRIM22	TSTA3	HDAC9	BIK	ARL6IP1
HAS2	EMP3	TMEM205	RDX	CYR61	CKS1B
ASUN	CYSTM1	SRA1	SNX10	TLE3	JUP
BUB1	GAN	RNH1	ALDH1L2	TMEM41B	MTBP
ALKBH2	C1S	IRF6	KRT6B	ZNF121	C11ORF31
PTPN13	ANTXR1	FTL	UGCG	CAMK2N1	TK1
AKR1B10	RIN2	UROS	ACOT9	RNF217	MASTL
KRT5	DLEU1	SHMT2	TP53TG1	CCNF	SFR1
ZNF165	SLC35F2	RFC2	RQCD1	SNORD99	MRPL55
DCTN3	CCNB2	UBL7	PRPF39	FN1	CCDC124
ARHGAP11A	C6ORF62	ECH1	EGR1	DEDD	ARHGAP11B
TRIP13	ANKRD10	MRPS7	MAL2	LAD1	HIST1H2BK
PROM2	PRMT3	TIMM13	SCD	MFAP5	HSD17B11
SHCBP1	AP1S2	CHCHD2	HIPK3	FANCD2	HYLS1
LIX1L	LETM1	SSNA1	AKR1C3	PAFAH1B2	BRCA2
PLOD2	STRN3	UBE2C	NUDT3	CBWD3	MPHOSPH9
LRR1	BNIP3	BLVRB	TBC1D31	OTUD7B	HIST1H2AC
SNORD100	SLC7A11	COPS6	G0S2	COL1A1	ZNF622
DEPDC1B	XYLT2	GRHL2	PIAS2	CTGF	RRM1
FADS1	CDCA3	COMMD4	DCUN1D1	PAN3	C11ORF74
HDAC9	AURKB	MRPL54	NUPR1	RAP2B	CENPC
EPPK1	ETNK1	FAM171B	GLUL	ACAT1	LINC00116
PRIM1	UBE2L6	HRSP12	SC5D	CYB5A	SYNGR2
EXOSC5	CPEB4	EIF4EBP1	TREX1	SPARC	GEN1
SQRDL	ABCA1	PSMB9	FKBP10	CA12	BSG
TYMS	IL24	NOP16	PAXBP1	SPRR1B	NCAPG2
CENPK	CHCHD4	COMMD8	ADAM9	HAUS5	CENPA
GBAS	NDC1	SSR4	VSIG10	MCC	EZH2
MTFR2	PYGL	MLLT11	PDZD8	SAR1A	PPP4C
PPIC	NRP1	GLRX2	MTPAP	PTEN	WEE1
TEX30	MIR4714	RHBDD2	SEC23A	ANKEF1	GUK1
ARMCX3	CHIC2	FEN1	PPP3CA	ANKRD1	HAUS5
IKBKE	GPR110	ECE2	ZFX	EHF	RHOD
LCN2	PLCB4	LAP3	THBS1	RAB12	AREG
RAET1G	PLOD2	LSM1	FRMD8	RAB38	GMNN
RHNO1	TTC39C	IMP4	PGGT1B	TMEM33	TUBD1
HENMT1	CD9	CSF2	LINC00162	ITPA	CCDC150
CMSS1	ARGLU1	SMIM11	SMARCA1	XYLT2	ATAD2
KRT15	YAP1	PTX3	CDK5	NMU	CENPJ
RMDN3	HOXA3	RAMP1	AP1M2	CCDC80	RAD54B
KPNA2	STEAP1	UQCC2	ZNF451	TMEM209	ATP6V0B
GABPB1	COMMD6	MAST4	TXNIP	FRMD8	CEP70
CDCA8	COL5A1	PRKRA	EIF4EBP1	RBBP5	DLGAP1-AS1
CDR2L	USP18	ALG5	LACC1	C1ORF198	SGCE
MSANTD3	C16ORF54	SNHG17	DYRK4	TRIM29	DBF4
NCAPH	KIAA1377	MDH2	MYL6B	TSPO	LCN2
DHCR7	SAMHD1	NINJ1	IGFBP3	TNFAIP2	IL32
TMEM154	TLK1	FAM96B	STK17B	MACC1	NCAPD2
GPR176	DLC1	TRAPPC2L	NME4	TBL1XR1	CENPQ
MAP2	GGCT	ADI1	SLC39A9	CTNNB1	PLA2G16
THBS1	SEMA5A	RAB34	PDK1	LARP4B	HELLS
SELM	SFN	NUDC	2014-09-01	GRHL2	PRIMPOL
DPH6	TRAPPC2	PSPH	CD44	APOBEC3C	MIR22HG
BCAT1	TNFRSF11B	POLR2C	PPIE	BNIP2	APOBEC3B
CENPF	SNHG12	NDUFA11	XPOT	AGO1	C9ORF16
SKA3	CCL2	TSPO	STK3	TMEM180	ZDHHC12
MACC1	ANXA4	METTL1	CNEP1R1	FAM83F	EME1
TRMT10C	SLC43A3	FIS1	TP53	EAF1	STAP2
MAD2L1	CYB5A	CCDC86	DTX3L	ALDH1B1	POLD3
CASC5	R3HDM2	PRPF31	CD3EAP	FAM76A	RABAC1
TTK	PGGT1B	PPAP2C	ETFB	PDZD8	RDM1
GSTA4	HOOK1	USP18	GSTO2	CALML3	GINS2
THBD	DSEL	MRPL43	SDR16C5	GBP6	C9ORF84
CLCA2	ITGA6	CDH1	LCN2	HECA	TICRR
VOPP1	DRAP1	AVPI1	MIR4714	JUP	ANKRD32
LINC00263	DERA	MTRNR2L2	FLOT2	CCL2	PSRC1
ZWINT	MT1M	EDF1	TFB1M	GOLIM4	PARP2
TOP2A	DESI2	ALG8	CHIC2	POLR2D	KRT19
BNIP3	SDC4	TALDO1	BIK	CPA4	SLPI
TCF19	LIAS	TTTY15	GNPNAT1	CARD10	MNS1
BIRC5	S100P	BANF1	TRA2A	MTPAP	LGALS7
IL20RB	HS3ST1	DGUOK	ETNK1	RNASEH2A	ZYX
TUBB6	CDK1	ELOVL5	GALNT7	GPR157	UBL7-AS1
GYG1	EIF1AD	SPAG7	MRPL10	ADAMTS1	NDC1
SLC9A3R1	ZC3H4	CDK5	ZNF567	GABPB2	SKA2
CA2	HERC6	SLC25A39	UBE4A	HSCB	WDHD1
ORC6	INSR	ATP6V0D1	CASC4	EIF5A	DNAJB4
HJURP	PXDC1	NOB1	TRIM5	SERINC2	FLAD1
FSTL1	TBX3	DIO2	DDR1	ETNK1	ADRM1
AAR2	ABLIM1	NELFE	C1R	NREP	H2AFZ
SYCP2	PVRL3	ANKRD39	OAS1	TMEM156	CDH2
AIMP2	CNTN1	LAMA3	SLC38A2	OAS1	CENPM
MCM2	MYCBP	MRPL37	LIMCH1	RAB3D	PAAF1
ALDH2	MIR133A1	IFI35	IGFBP4	PGGT1B	MRPS12
PRTFDC1	HERC5	TMEM223	NUDT15	KRTCAP2	CAPN1
SDR16C5	UCHL1	HSD17B10	FAM76A	PARD6B	GPX1
MMP28	TMEM69	GUSBP1	MIER1	C9ORF41	TMSB15B
PSMB9	TRIM29	DANCR	CCRN4L	MMS22L	FGFBP1
ANLN	OMA1	GTF3C6	ZNF28	PYGL	NDUFS7
MICB	FST	RAB33B	FSTL1	IGFBP4	LAMB3
COX6B2	PMP22	GSTO1	ARRDC3	CNN2	TMEM194A
GLA	APOBEC3B	C12ORF45	SLC12A2	ARF5	FOS
IGFBP4	COL8A1	RPS9	NHSL1	PFN2	RFC2
PPFIA1	CAV2	CUTA	TRAPPC2	PPP1CB	NAA10
CPE	GPR22	NDUFS6	NRM	SLC25A51	MAP2K3
RFC3	PSTPIP2	ANAPC11	DDHD2	RAET1G	DCK
S100A14	UBE2T	SLC25A11	DSCC1	NRG4	MISP
SLC16A5	PARP14	MGMT	DCUN1D4	LSM4	ITGB4
PTRH2	LAMC2	JAG1	ITGB4	UBA6	NRIP3
FABP5	MRPS33	APIP	OGT	GSTCD	LRRC8A
NLRP1	PARP9	POLE4	GRB14	IFIT1	TRIP13
CKAP2	ZNRD1	MRPL36	KMT2C	CNEP1R1	C1ORF116
MOB3A	INHBA	TUBG1	PIGS	IRF6	SELM
ATL3	MMP13	ORC5	MDK	BRI3BP	EPS8
RBL1	RQCD1	RPP40	TRMT12	SKA1	C1ORF112
IVD	C11ORF70	RWDD2B	GRHPR	RAC2	CKAP5
PRRG4	AFMID	MRPL49	CDK5RAP3	SAA1	ARRDC3
MAL2	VDAC3	TMEM11	GAL	TMEM159	CLTB
SAMD9L	PROM2	TUBA1B	PPIC	APOBEC3B	CXCL1
HSPA14	CDC20	SAE1	ANP32E	COL17A1	ZNF165
RAD51	TRA2A	GPX1	LRRC16A	HAS2	ZDHHC4
CENPW	PRDM1	TMEM126A	PON2	EPPK1	ORC3
NRG4	PPP6R3	TEX30	SLC30A7	EFEMP1	RAB25
GINS1	TMX4	PRMT1	IDH3B	SNRNP25	ARF5
TLDC1	FAM46A	SNRPC	HLA-B	S100A4	TMEM97
RNASEH2A	COQ3	EIF2B4	SPESP1	DLC1	ADM
TMEM45A	AKR1A1	C15ORF48	CCDC127	MLLT11	HAUS8
FHAD1	EPSTI1	SH3BGRL3	GLS	CSNK2A2	AGTRAP
BLMH	SAMD9L	COPS8	TSPAN13	NEFL	GPX4
OLR1	HIST1H2BK	MT1A	BMPR1B	HIST1H2BG	LYPLA2
TOR4A	TOR1AIP2	MRPL39	ADAMTS1	G0S2	DDAH1
LAMB1	NUP62CL	BAD	ELK4	DIO2	GPX8
JAGN1	WDYHV1	GNPDA2	FST	BRD3	COPE
ANTXR2	PTGS1	SMIM20	NCEH1	AP2M1	FTH1
C1S	TAPBP	BICC1	ARF6	ZNF286A	TBRG4
FAT1	CSRP2	CSRP1	NSFL1C	MELK	DLGAP1-AS2
DDX4	SYTL3	UROD	CDV3	DUSP7	ALG3
PCNA	CARD16	AIP	PTPRR	HIST1H2AC	TPRA1
NEFL	MLLT3	TRPT1	SEH1L	ZNF480	PXDN
ADM	OLR1	CBR1	SRPRB	AEBP2	PPIL3
UMPS	PCCB	CINP	DTD2	SLC12A2	MGME1
UTP6	ATP6AP2	NFU1	NNT	TIMP3	EXOSC9
NRIP3	PKP2	MRPL40	LOX	FKBP1A	PHYHD1
TEFM	ITGA5	RHOG	SDC4	DNAJC16	PLAUR
C1ORF112	SOX15	FERMT1	HLA-F	TK1	EFNB2
TMEM134	TSPAN13	DDX3Y	RAP2B	OASL	WRB
SGOL1	GTSF1	COMT	FRMD5	PARVA	TEX30
VTRNA1-2	TMEM2	NXF1	PTER	PVRL4	LGALS7B
LPIN2	ARSB	PRSS21	ERVMER34-1	IMP3	GSN
NCAPG	MT1L	NUDT22	DMKN	SLC35F2	IFI44
GJB6	C1ORF116	TMX2	CMTM7	MICA	CHMP1A
STARD4	MCM7	SNAPC5	ETV5	CCDC82	PLIN3
SAMHD1	MTFMT	C19ORF24	UBE2D4	PHACTR2	CCDC34
DHRS9	PAQR7	EXOSC9	MAPK1IP1L	ZNF165	LBR
TSPAN1	MPDU1	PSMB6	TMEM170A	STOM	FAM178A
KIF2C	PTPRS	SMIM12	ZNF146	CDC42SE2	SH3BGRL3
ATG3	PHYH	HIST1H1C	PRPS2	LY96	SURF2
LRRC1	NEAT1	COX8A	STARD4	SLC2A9	SIVA1
CTPS1	RHNO1	BCS1L	IVD	CBR1	SPRR1B
CENPQ	RSAD2	IL6	LIX1L	ARMCX3	RAD51B
SLC29A1	NMU	TMEM38B	FAM91A1	THUMPD1	CYP24A1
SAA2	GALNT5	ZWINT	EAF1	ELOVL6	DECR1
NXT1	CENPW	TMEM60	NAA15	FBLIM1	RPS19BP1
AAED1	GBP6	STEAP1	ARMCX3	KIF18B	ANXA8L1
PLK1	TRPS1	AGTRAP	PUS3	ISG15	MMS22L
MLLT11	SLC9A3R1	PHB	ARGLU1	FAHD1	ATP6V0D1
TMEM171	LOXL2	MED28	PSMD6-AS2	CDR2L	HIST1H1D
RAD51AP1	PPIH	ALDH1A3	MMP1	CRKL	TPPP3
HYLS1	IFI35	ADAMTS1	PHF11	HIST1H1E	SEC61A1
SNHG5	GRN	CRISPLD2	DIRC2	PPP3CA	SRM
LINC00504	ADAMTS6	CSTA	NUP50	IFI27	S100P
PALLD	VRK1	UBE2L6	HMGN3	VTRNA1-3	LPIN2
RPS17	COLGALT1	ASNS	BRI3BP	TMTC3	UPP1
HMMR	TNFAIP2	ORMDL1	TIMM10B	AMIGO2	HIBCH
LINC00152	EAF2	NHP2	PFKFB2	FKBP10	NADK2
SKA1	EXOSC6	PNO1	EVA1A	KXD1	LMNA
PPP2R3C	IFIT5	LSM6	TMEM70	RBL1	SCLT1
PRSS21	ALDH3A2	CD320	WWP1	MOB3B	NIF3L1
HSPB8	TNIK	MRPL34	CDC14A	MSRB1	FEN1
CCND3	IL32	C6ORF1	ING3	SLMO2	SFN
FIGNL1	CRIM1	BLOC1S2	FAT2	EMP3	FAM161A
UBE2T	EAF1	HIST1H2BG	TNFRSF10A	LY6D	IMMP1L
MCAM	TBC1D24	PTRHD1	TSPAN7	FAM134C	SCO2
TPRA1	POLR3K	NREP	DNAJC16	GPATCH2	PIF1
PSMD6	PARD6B	FRMD4B	APOL2	FNIP1	GJB3
SMS	ZNF252P	MED10	BOK-AS1	SKIL	MYL12A
MCOLN3	C19ORF66	PMM1	EFNA5	NFIA	NTMT1
ETS1	DSC3	MSMO1	SLMO2	MB21D1	TMEM106C
PDK1	FILIP1L	TECR	PGD	ASNA1	TMEM40
PKIG	AP1S3	MPV17	YTHDF3	C3ORF58	FAM229B
ARHGAP11B	GRINA	NUDT1	SCEL	RNF168	MIR29B1
CREB3	BCL11A	SLC35B1	POGLUT1	ADAMTS12	HIST1H1B
ANTXR1	CD99	TSFM	RBBP5	KANSL1	MRPL28
ELP6	GJB2	SMUG1	GUSBP1	PIP4K2A	CLSPN
C12ORF43	SNORD99	KRT81	PPP2R1B	ZDHHC2	INTU
PRC1	PROSC	TIPIN	TKT	ALDH6A1	CCDC77
TXNIP	VTRNA1-2	MRPL21	FXN	SET	CFL2
NUDT15	AKR1C2	TMEM216	RHOBTB3	NET1	CD99
HMGN4	LIMCH1	RPS5	BARD1	SRPRB	C16ORF13
EPG5	DDAH1	PPP1R14C	FAS	FAM83A	WDR76
SMIM15	SLC2A1	UQCRC1	AP5M1	SDC4	SYCP2
HSPA4L	NOB1	NF2	RUNX2	TFPI	NDEL1
DTD1	GALNT18	CASP3	HOMER2	CBR4	BRIP1
AKR1C3	FBL	CCDC124	FAM35A	ZNF562	CDC20
KRT8	ASUN	TP53	PPP6R3	C2ORF68	HAUS1
GALNT6	LCP1	ALKBH3	HSPB1	FAM213A	SLC39A4
KRT18	PGAP2	DCTD	CMTR2	DDX58	GRN
CENPN	HAS3	DUSP12	SEC22B	NUP155	C9ORF114
SUCLA2	ATP5S	ABCF2	STEAP2	CADM1	DNTTIP1
SLC39A10	TSPAN6	TNFSF10	PHGDH	ZC3H4	H3F3A
EXOSC3	BARX2	ITGB1BP1	LETM2	GALNT3	TUFM
POLE2	NDUFB11	MORN2	RNF6	NXN	PORCN
MTAP	STAT1	ZNHIT1	AGTRAP	EXOSC4	SPINT2
RPL13AP5	ASS1	DDX49	MICU2	CHRAC1	MFAP5
TASP1	TAF13	CHID1	NNT-AS1	ASF1B	DSN1
PRAME	ERBB2IP	C14ORF1	PET100	ALDH1A3	KRT8
TSTD1	FDFT1	RGS2	UBR2	IL20RB	MICAL2
ATAD5	ABCA5	MTHFD2	MIR181A1HG	KIAA1377	AHNAK2
NDC1	FTH1	MYEOV2	ZNF83	TRIM55	KRT16
LSM2	PPP1CB	ALG3	CDA	MT1M	HMOX2
PAK1IP1	HTRA1	AKIP1	TECR	ITGB4	CLEC2B
SPRR1B	FLCN	NUBP2	POLR2D	DUSP1	LY6D
USP53	SDR16C5	NUTF2	NDUFAF6	DNAJC3	FXYD3
SHANK2	AP3M2	TUBA1A	SLC25A28	C3	PPP2R3C
KLK11	GJB3	MCM7	VMA21	DCUN1D1	SLFN13
KRT14	DCPS	ING3	PLA2G4A	TRA2A	BCL2L1
TMEM40	PRIM1	HIST1H2BD	TRAM1	IL32	NUP107
ARHGEF28	PGD	MRPS18C	C5ORF22	TXLNA	CCP110
MALAT1	SYK	LINC00460	ZNF160	AKR1C2	KRT6A
CMTM7	TFAP2C	ELF3	RNF168	ALYREF	ACYP1
IL13RA2	MDK	UCA1	SLC39A11	IL1RN	SLC35C2
HEPHL1	PGBD1	TIMM8A	SPAG1	ISG20L2	LSM7
SNX4	PSMB4	PHGDH	SH3RF1	BICC1	XRCC2
FANCD2	PDE4DIP	CYR61	ADA	GLUL	HIST1H3B
ARHGEF39	STC2	NUP35	YWHAE	ZFP36L2	ST14
COQ3	NADK2	ANAPC10	DLC1	MAP3K7CL	EIF3G
TAF1B	SOD2	CHMP2A	CTH	EIF2S3	HOXA3
RRAGA	TSPYL1	OAZ1	OCLN	COPE	CCSAP
UGDH	LAMA3	LAMTOR2	SAR1A	NEFM	DCP2
NEDD4L	CD74	C11ORF1	PTEN	MOCS3	MAPRE2
OLFML2A	FICD	MRPS34	CDH3	LY6E	PEMT
FAM177A1	RABEPK	PSMB3	FNIP1	GINS1	LRRCC1
CERS3	HADH	TNFRSF12A	C12ORF57	NT5DC3	G2E3
MKI67	PDZD8	STYXL1	GTF2E1	HSPB1	HAT1
FOXP1	CCBL2	BIRC5	TOR1AIP2	DNER	NCF2
CPNE8	CD47	IL18	WHAMM	UGDH	TGIF1
NEK6	IL6ST	STIP1	AKR1C2	RAB21	PMP22
CTSS	ZEB1	TMEM134	TBK1	FUT1	POLR2E
DLEU2	ORC5	ANKRD18B	TRIM35	CAAP1	S100A16
TK1	LOX	DKK1	KPNA4	KRT16	MIS18BP1
KRT6B	ZBED2	LMAN2	HARBI1	MAPK1IP1L	SCARNA22
HLA-DQB1	LARP4B	CKLF	ZNF816	RTCA	WHSC1
RAB12	HSPA4L	FOSL1	TAPBP	C6ORF62	CEP78
RNF34	PPM1K	CKB	SERINC2	SRSF6	FANCL
KIF4A	TPM1	SURF2	UTP23	ANAPC7	POLQ
KRT13	SNCG	COMMD5	GOLGA3	TRAPPC2	TIMM13
FST	ANKRD22	PDCD5	GFM1	SNCG	SLFN11
ERVMER34-1	ZWINT	TUFM	ARHGAP1	RARRES3	RPS15
LINC00491	LYSMD1	WDR54	ZNF600	ZDHHC12	CRISPLD2
KITLG	ALDH3A1	MRPS15	MTFMT	TNFRSF10A	SLC52A2
EIF2B1	DDHD2	PSMC5	DCLRE1C	VAMP5	ALDH7A1
ATP10D	DTX3L	C9ORF142	CTHRC1	DDAH1	SCAPER
GABRE	IFITM3	VPS72	FAR1	PIK3C2B	PSMC3IP
NCAPD2	TMPRSS4	ARPC1A	TBC1D24	GSDMC	MKKS
STOML2	ZFX	MRPL20	MMS22L	LETM2	FBXO48
ADSL	GOLIM4	GOT1	ZNF587B	SNHG12	ZMYM1
ARID5B	NUP37	MYL12A	SQLE	PPP6R3	FOXRED2
CYP4F11	HTATIP2	PSMB8	RAD51C	PYCARD	STEAP1B
CEP55	ARHGDIB	TOMM34	PRDX4	MSI2	NEAT1
HAUS6	ABL2	TIMM10B	EDIL3	RMI1	NTHL1
PLCXD2	CCDC51	CPVL	TMEM216	CBWD6	TMEM60
TMEM246	HLA-H	TCEB2	C1ORF174	UTRN	CNEP1R1
RCL1	MAGOH	PCBD1	USP22	TUBB4B	LAMC2
TUBGCP5	DLGAP5	CDC20	UBE2W	OR2A1-AS1	C5ORF34
NRM	PMPCB	F11R	DNMT3A	KRT19	TPD52L2
NELFCD	SORL1	NF1	UBE2G1	HS3ST1	RPL18A
SLC25A6	ARNTL2	MRPL10	TCF7L2	SULF2	CDC7
CALML3	LRP11	FAHD2A	MYO5C	WDR76	NDUFAF3
ATP2C1	EIF1AY	ODC1	GLTP	SCARNA22	E2F4
DESI2	CDC42SE2	MRPL17	FTSJ3	KIAA1467	ASF1B
OTUD1	RAPGEF2	PYCR1	PML	LRRC69	PSIP1
SREBF2	CCDC82	KRT8	TACC1	KNTC1	NME1-NME2
ADORA2B	GINS2	LY6K	KHDC1L	UBE2D4	CKMT2-AS1
DUT	DPH6	PIGP	MAPKAPK5-AS1	GLRX	ALG8
TNNT1	SERPINE2	OSGEP	RMI1	HIST1H2BC	BRMS1
TMPRSS4	CCND2	CYB561A3	ARCN1	DHDDS	SERPINB5
CNPY3	ARPC4	NABP2	TFRC	FRMD6	LRTOMT
DDX43	DAPP1	BMPR1B	RAC2	TMEM251	PUF60
RNASEH2B	CCDC71L	LSM4	SAT1	TUBB6	EIF3B
SYTL3	PTTG1	DHPS	NUPL1	ANKRD40	NUP155
HSD17B11	SOX4	FAM206A	TTC19	TUBA4A	COMMD5
OSBP	CHAC2	C12ORF57	FAM161A	MOSPD1	RPL39L
ACAT1	SLC25A45	FAU	PRKRIR	YWHAE	IMP3
UTY	EMP2	IFI27L1	IGF2BP3	SMU1	POC5
CHCHD6	TTI2	CCL2	LDHC	TMEM144	TGFA
KIF15	KIAA0101	GINS2	OTUD6B	MDM2	CETN3
TP53TG1	DPAGT1	MT1E	IFI27	HTRA1	ECE2
DENND2C	SLC39A10	PFDN2	LARP4B	EFHC1	FAM111B
MYBL2	FAM162A	GPCPD1	ACAT1	UHRF1	TMEM179B
CFL2	FAM178A	RPL26L1	BPGM	ALDH16A1	C4ORF46
COX17	HIST1H1C	LYAR	GMFB	AURKAIP1	PYGB
PSAT1	PLEKHA3	HEPHL1	ACVR2A	ZP3	ANP32E
QTRTD1	RASSF3	EIF2B2	H19	TUFT1	LTBR
DTL	POLR1D	TMEM109	ARL3	RAP1GDS1	CLDN7
IMP4	EFCAB11	TXN2	STAT2	SLPI	NUP62CL
MT2A	LGALS3BP	PSMC2	GPX2	BIRC5	DHTKD1
IL1A	GNG11	TIMM8B	CTTN	DNAJB1	MYBL1
COPRS	FAM83C	RTCB	NOL9	C16ORF54	SLC2A1
FBXO5	IMMP2L	PSME2	BAG3	C9ORF72	PTRHD1
LANCL2	TIMP1	PPP2R1A	METTL21B	CAPN1	RNASE7
XRCC4	CRISPLD2	SGCE	EOGT	KRT13	KIAA1715
SEMA3A	ABCF2	EXOSC1	ASTE1	ZWINT	BIK
PLBD1	ZNF215	TRIP6	TRIML2	CDC42	COX5B
NTMT1	GOT1	PGAM1	PVT1	BAG3	CDC27
TMEM216	TRIM59	RHOC	CCDC82	TLDC1	TRAPPC3
TMEM261	AIM1	NDUFA2	CALML5	AGTRAP	DNPH1
ALDH3B1	TMEM156	ATOX1	ELOF1	MAST4	YIF1A
CA12	HAUS5	TMEM14A	TAF13	CNTN1	XRCC4
BPGM	SLC20A2	TACSTD2	EPS15	CDC20	ALDH6A1
IFT52	GPN1	ZNF622	HOXB7	NKX3-1	NFYB
ASPM	THBS1	PPIE	EMB	ZBTB25	SQSTM1
CROT	HSD17B7	SLC25A6	ZNF880	VSIG10	KRT6B
AGA	TMEM186	CDH3	L3HYPDH	LYPLA2	SKP2
ETV5	RAP2C	C14ORF142	PLOD1	FCGRT	KLHL21
MMD	MTHFD2	C9ORF89	DUS1L	CDKL1	MRPL41
ARHGAP29	RFC3	LCMT1	KIAA1467	BDKRB1	SCAMP3
PALMD	CKAP2L	SERPINB5	C1ORF56	DCTPP1	FLII
USP9Y	SH3BGRL	SCOC	MOB1A	CSTA	TYMS
RHOBTB3	C1R	HLA-DQB1	HMGA2	LAMA3	HIST1H4E
ZMYND8	TGFA	POLR2F	GTF2F1	TAPBP	CENPO
ABT1	SUN3	C11ORF24	OXCT1	GINM1	CYSTM1
RAB30	SELM	RBM48	LINC00669	GTF2E1	HES1
AMTN	FOXF1	GSTP1	SEL1L	NIPAL1	EFNA1
HACL1	RBM6	ANXA5	MAP3K7CL	GJB2	AXL
SPDL1	CDCA8	PLA2G16	SPAG16	MMP2	SPARC
MATN2	PPP3CA	ASNSD1	SVIP	LINC00162	DHFR
TMPRSS11D	TKT	RFX7	SLC43A3	PRDX2	C7ORF50
ICT1	CYP24A1	WRB	TMED7	CD3EAP	TRIM26
PHF19	TP53TG1	CLTB	ALDH3A1	TBRG4	PLEC
CNN3	NOG	PSMD4	HIST1H2BH	ARL14EP	PAXBP1
PPIF	HDAC1	CA2	SERPINE2	PTPRS	TRIM16L
KIF14	WDR12	GPN3	CRIM1	NDRG1	SLC25A11
L3HYPDH	RARRES3	DYNLT3	FAM213A	MAGED2	CLPP
SFRP1	FKBP11	TENM3	THUMPD1	BCL11A	TTC9C
KIF18B	RPUSD4	ELP5	VWA8	SOX7	ALYREF
LINC00702	ZNF83	KRT7	AHR	THOC3	NUPR1
COPG1	GBP1	PRDX2	NEXN	PPP4C	AP1S2
LCP1	SYPL1	OTUB1	ECM2	CFLAR-AS1	SLC39A8
CTHRC1	PGM2L1	MRPL11	TBC1D4	DAB2	FOXM1
RAB27A	GLT8D2	ZNF518B	TRIM55	DOCK5	MYBBP1A
AVPI1	BRD3	C6ORF48	UBE2Q2	HM13	CMC2
M6PR	AMFR	SMAGP	MBOAT7	STX10	DCLRE1C
NPL	CYBRD1	CDC42EP2	TMEM9B	TENM2	RPS28
PPL	HIST1H4H	IDH3G	SNHG9	LINC00944	MOB1B
NCAPD3	PNP	SVIL	DPYD	CYP4V2	DCUN1D4
NUDT2	KHDC1L	MRPL15	UROD	PPP1CA	CST3
HBEGF	IAH1	ERAP2	R3HDM2	NDC1	ARF1
CTSD	SNHG18	PPAPDC1B	CRK	MRPL34	BAIAP2
BDKRB1	FAM83D	WDR53	HNRNPH1	ACTB	CDC6
POLQ	MIR3128	SNHG6	DPCD	PLS1	CEP97
SLC41A3	DUSP11	S100A4	SYBU	UACA	EIF4G1
TRIM29	ACKR3	NAA10	DTX2	SCG5	TP53
MTRNR2L1	LRR1	CCT7	NKX3-1	E2F2	CSRP1
TMEM107	NSMCE1	PSMG1	WDR55	BAG4	NUP35
FTL	CCNB1	RBP1	ST3GAL6	SCML1	CKLF
TIMMDC1	APOL6	DHRS7B	CHRNB1	LIN7C	SLC3A2
CD47	ANKUB1	TMEM126B	RBL1	ZNF160	MCMDC2
ESD	CKMT2-AS1	PHF5A	KHDC1	MUM1	ANAPC10
CHEK1	HCP5	TUBA1C	CPA4	AKR1B10	RAC2
SEC22A	CBWD3	ZNF252P	ZNF252P	CTHRC1	GALE
THOC1	PTPN13	SENP7	SAV1	EVA1A	E2F8
SORT1	DPYSL2	HMGN2	RAB22A	STRIP1	NOSIP
BDH2	TMPO	C12ORF29	CLN5	LCP1	RCCD1
PLAC8	ABRACL	NDUFA6	MTBP	PLA2G16	SPINT1
CDK4	PLEK2	COA4	EML4	TMEM150C	ATG4C
CDH13	TMEM216	NDUFA8	CCNA1	IL7R	RHOG
DCPS	NLRC5	GADD45GIP1	MIR181A2HG	NOL9	DUSP7
PGM1	TGFB2	VKORC1L1	AKAP12	CXCL2	CCDC12
ANKRD18B	MND1	RFC5	GSTK1	NEU1	CDH3
FAM210B	CFLAR-AS1	TTC9C	DAAM1	EXOSC3	UQCRC1
C9ORF84	ARHGEF28	SBDS	ADAM10	LUM	GPSM2
POC1A	POLR1C	RFXANK	URI1	ANXA8L1	S100A14
FLG-AS1	ST6GALNAC2	TRIAP1	HSPA1B	KIF22	DDX56
ZNF761	TRIO	HRAS	PNKD	NEK6	MCTP1
TACSTD2	HSDL2	AFAP1-AS1	GRN	HIST1H4H	TSPAN1
RDH10	FAM217B	EIF6	ATP13A3	ITGA6	BAD
DEPDC1	CDC6	DNAJC9	TMUB2	POLR2E	MGLL
NTN4	MSRB3	PPP1R14B	CTSD	CCDC124	HIST1H2BH
GSKIP	GNL2	TMEM14B	LEPROT	RCC2	DTL
CENPL	GRHL2	GABARAPL2	C16ORF54	PTPRR	SCAND1
COPS7A	HDAC9	RPL36	FAM208B	HIST1H2BK	TBCC
PCDH7	SQLE	SF3B5	NPHP1	C1ORF116	PRTFDC1
MCM10	C1ORF56	CYB5R2	TES	DRAM1	WNT3
ABHD10	GCLC	RNASEH2C	ZBTB44	TCTN2	ACTB
SNX6	RFC5	CTPS1	CNN3	ZNF451	GPS1
TOB1	DFNA5	MRPL52	UNC45A	REEP3	SERINC2
MAD2L1BP	TCAIM	KIF22	DUSP1	PLAT	PET117
MMP13	PHF11	DRG1	PFAS	SLC30A7	ISG20
CENPI	CDS1	MLLT10	CAPNS1	TSNAX	TMEM116
LINC00941	AGPAT5	GOLGA8A	MAP4K5	EBI3	NFKBIA
SLC39A11	MCEE	NRBP1	CUL5	FAM83B	EDIL3
DNTTIP1	TPRG1	NUDCD2	CCNE2	TNFSF10	RPS6KA5
GBP1P1	CENPN	MTRNR2L9	FICD	PCMTD2	ITPA
VKORC1	NAV2	PDRG1	SERPINF1	LTB4R	TRAPPC13
KRT17	TIMM8A	G6PC3	TPM3P9	DFFA	IMP4
POLR1C	LINC00665	NEAT1	NSMAF	HORMAD1	C4ORF27
ORAOV1	JPH1	ST7	PROSER1	ARHGAP42	OSGEPL1
FH	ACTL6A	APOPT1	DCTN1	IFNGR2	IFITM1
FN1	LPIN3	RNASEH1	PDZK1	IGFBP6	SLC25A39
MRPL14	NUPR1	MRFAP1	GCNT1	TMPRSS11D	PPAP2C
ANKEF1	ANKRD40	PDCL3	PIGP	ADD3	ATAD5
ALDH1L2	CD40	SLC35F6	ZNF215	DSG2	PHLDA2
SOGA1	KDM1A	C11ORF73	RDM1	SELM	NDUFS6
ELOVL4	F11R	RNF217	PROM2	CDS2	MT1A
DSN1	NUAK1	PDGFA	NT5DC3	HIST1H1B	COQ4
RPN1	PRRG4	HIST1H3B	SLC2A9	LCLAT1	NOL6
GPR157	PAPSS2	B3GAT3	HNRNPLL	SETD3	AFMID
BRCA1	SNX24	ISG20	TULP4	RNF152	GNPDA2
MT1A	MRPS9	MRPS18A	RNF139	KLHL5	PCNA
DHRS7	PCMTD2	CHD6	LGR4	JAG1	CDKN2A
TIMM9	TDP1	ARPC1B	PMM1	FRMD4B	NUDT22
CMC1	ABCB7	COL1A1	DESI2	EDIL3	OMD
CDC45	SORD	DPM3	GPR125	BTBD11	NSUN5
FASTKD5	LETM2	TRIP13	UHRF1	MAGED1	ZFYVE21
SEC22C	GSKIP	TMEM101	UGDH	TPP1	MZT1
SEL1L3	DBF4	CHD2	COX7A1	SPOCK1	CPT1A
ARHGAP5	HMGB2	MZT1	BNIP2	RANBP1	CWF19L1
MGME1	PPIC	TMEM14C	SNCG	EBP	NUP43
ST6GALNAC5	TOP2A	SFR1	VPS16	MIER1	CBX5
PAAF1	RFC2	NPM3	ACAP2	C1ORF35	DBNL
SEC61A1	NAPA	SPCS3	CALCOCO2	SLC44A1	YIPF2
PHB2	KRT8	CKS1B	PPP2R5C	BASP1	DPH2
RPSAP52	LPAR1	TIMM21	RNF144B	ABCC5	PCBD2
RAB7A	UQCRC2	KDELR3	NDUFA2	LCN2	SDR16C5
SLC18A2	FABP5	SDHAF2	YWHAZ	EFCAB2	NUP85
RNF114	PHGDH	EHF	TMEM209	GNG11	EFHC1
DLEU1	CDC7	CCS	MSL3P1	CAPZA1	IL7R
BRI3BP	DNAJC3	DEGS1	ELF3	GINS2	FNIP1
COL4A2	C9ORF114	MRPL14	DDRGK1	TLK1	KIF22
ALDH6A1	TOB1	INTS12	TCOF1	SLC18A2	C19ORF24
BMP7	BRCA1	SKA1	RPP40	TROVE2	PLS1
DBNL	GAREM	AP1S2	BTBD19	NUDT1	NUP37
EMC7	ERVMER34-1	FAM173B	MCM9	TNS4	PYCARD
COL4A1	SMIM22	ITGA2	SCD5	LOXL2	LYPD3
SPAG16	TMEM98	PELO	CYP4F11	SULT1E1	TTC39C
SYS1	ICAM1	FHL2	HMGCS1	IGFBP7	UGP2
ISCA2	LRIF1	LSM2	TRPM7	HINT2	NDUFB10
EXO1	C5ORF42	FAM214A	MKS1	YWHAZ	SRCAP
ACOT7	F2R	PSMG3	AIM2	PCNA	MIR610
SAV1	ABHD17C	KRT14	ERBB2IP	PRNP	RNASEH2A
APCDD1L-AS1	CFH	PPM1G	TAF1D	ST6GALNAC2	BAG1
WDR76	HIST2H2BE	MCRS1	FOXM1	MIR155HG	CISD3
ELP5	CEP55	COTL1	GOLT1B	TGFBR2	SPATA5
SPPL2A	SLC12A2	SERPINB13	RAI14	NABP2	OIP5-AS1
MPHOSPH9	CASC4	POLR3G	GAPDH	AKAP12	CCNG1
KBTBD2	MYBL1	NANS	SLC6A15	KLK11	FAM173B
SCEL	EREG	PSAT1	NUP85	HELLS	HMGN3
PER3	VCPIP1	DHCR7	DCAF7	FGFBP1	SSNA1
NNMT	ECE2	PHLDB2	C6ORF57	DUSP5	CSRP2
C20ORF197	PAFAH1B2	KLF7	MT1G	DPYD	PIGK
ZIC2	FOPNL	ADRM1	EIF5A2	SEC22B	UBR7
SAMD9	B3GAT3	CDKN2AIPNL	TGIF2	2006-03-01	NOP2
CERS2	MLF1	SPG11	MTRNR2L8	SPAG16	NOC2L
IKBIP	SNORD100	SLC25A4	TSEN15	APRT	RMI1
CREG2	TNFRSF21	GTF2H2	ZC3H4	OTUD3	MLH1
ECM1	GNPNAT1	KANSL2	PROSC	SPINT1	STOML2
EXOC6B	RNF24	SPIDR	ALDH3A2	MRPL41	NDUFS8
SEMA3C	METAP1	ERMP1	C8ORF76	PLEKHA1	DUSP1
HCFC1R1	C9ORF16	KRT15	GALK2	GSTP1	TMEM9B
CHCHD4	LUM	VPS25	PNPLA4	FUNDC1	ZRANB3
AP5S1	DENND2D	GRPEL1	INO80D	C9ORF84	WNT7A
MRPS12	UMPS	PHF19	IFI27L2	ATP1B1	RPA3
ITGB5	KIF2C	PLTP	EXPH5	S100A9	MFAP2
GSTK1	KIAA1715	HIST1H4C	SLC12A8	PTAFR	VTRNA1-1
SYTL2	CDS2	CLP1	IFI27L1	PRMT3	GPN3
OPTN	STEAP2	PAFAH1B3	PUS7	C16ORF74	RAD17
DEGS1	WDR55	TMEM219	ANXA8L1	EPG5	DNAJC5
CLIP4	RICTOR	ANAPC15	TTL	PMP22	PGLS
ZFAND2A	PCDH7	C16ORF13	SUPT20H	PKM	SPHK1
TOMM70A	RRM1	COMMD1	TAF2	ARGLU1	CRNDE
SLFN13	LPAR3	PSMD13	BPNT1	TNFRSF12A	ZNHIT1
TINCR	SLC48A1	GNG11	HLA-H	RCN1	LIAS
GJB2	PIGF	GUCD1	C5ORF63	RAB33B	MYBL2
RAPGEFL1	PGM2	TTC32	LGALS3BP	PHYHD1	SAA1
CDC25C	TRIM69	ASF1B	ZBED5-AS1	SLC7A8	USP1
STAG3L2	HERC4	TCEAL1	EFCAB1	CD9	RFXANK
AGO1	CREM	C8ORF33	ZNF761	NUP43	FANCM
CACYBP	HLA-E	ABT1	SAMD12	PDPN	RPP25L
RBMS3	EXOSC5	HADH	AAMDC	ERO1L	POLD2
DIRC2	CSF2	BRE	HHLA3	DECR1	TSTA3
HIST1H4C	TRAF3IP2	MEA1	MKI67	UBE2C	MIR4714
LRIF1	DOCK5	RAC2	TOB1	ZNF22	ACOT7
CPT1C	APEH	LAMC2	HSPA5	TPD52L1	CTSB
FAM3C	HIST1H3D	EIF2B1	FRMD6	IL1B	NPIPB5
SPCS3	FAM60A	CTTN	TMX1	SLC25A39	SMC1A
ALDH1B1	YWHAE	TSR2	ERMP1	SEH1L	FOSB
C10ORF32	CKS1B	SH3BGRL	CD47	NOC2L	TKT
TRPT1	DCUN1D4	THAP4	UFM1	SURF2	CALML5
GSTZ1	MAFF	MRPS23	SDF2	TOM1L1	DIO2
DDX60	ELMSAN1	ZC3HC1	FBXW7	ZNF468	LRR1
DDX39A	TFB2M	SMIM15	KANSL1L	TANGO2	FAM46A
TSPAN7	MMD	COX14	RRAS2	GID8	ABT1
NEAT1	POLB	PVRL1	BEND3	AKR1C1	ID2
EPB41L2	SCD	TSEN15	NQO1	RIOK2	S100A4
SPOCK1	PRMT5	TIMM22	BTD	SFT2D2	PVRL1
CMAS	CHN1	PAK1IP1	SPCS3	ANTXR1	SAMD8
PDLIM5	EMP1	GPATCH4	PNO1	UBOX5	CCDC138
SEC61G	PCGF1	UGDH	DR1	APOO	S100A10
SNX10	CPNE8	KRT5	PRSS23	ARF6	RAB7A
PRDX4	BTBD10	USB1	PRMT3	C18ORF54	DSP
LACTB2	PSMD6-AS2	AIMP2	ZFP36	RAB22A	WSB1
KATNBL1	GPATCH11	TERF2	MAD1L1	VEGFC	RFFL
SERPINB7	SRPRB	MRPL42	SNRNP200	SOX9	PTGES2
KIF20B	HMGB3	GSTK1	AKAP10	LSM7	PAICS
PTTG1	JUND	SAA2	ATG9A	MBOAT2	CTSD
MPP7	CPVL	ARL16	IL32	MGME1	TUBB6
YAE1D1	DKK3	COX11	FAM25C	GJB6	NCOA7
HEBP1	STON2	SNX17	NAT1	ATF3	DHX40
DPAGT1	KANSL1L	MLST8	ZNF639	IDH3B	DRG2
NAA50	TGM2	C11ORF68	TRAPPC6B	NSG1	TOR1A
ALG11	CDH13	ACOT7	CHD1	XRCC2	ALG6
IQCB1	USP11	TMEM199	NMT1	UQCRC1	OXCT1
TFG	FBN1	TMEM180	AIP	PTBP3	HIST1H3C
TUBB4B	ZC3HAV1	ISCA1	MIF4GD	TINCR	MORC4
CDCA5	C15ORF52	HIGD2A	ITGBL1	HIATL1	LSM10
RFC4	ATP5A1	CCNH	DIAPH2	CRLF3	PGM2L1
GSTP1	ID2	AAMP	LRRIQ3	FAM117B	TBL3
NUDT12	AKTIP	GOLGB1	KIAA1407	CTSV	GNG10
ADI1	PLK1	RAB30-AS1	SPOCK1	MPLKIP	SNX16
CNDP2	RTN4IP1	INO80C	UCP2	INADL	TIPIN
ACTB	HCFC1R1	RPL28	PDIA5	POC5	APIP
CHORDC1	TMEM223	RNF152	SLC2A3	OGN	MAN1B1
MINA	CALB1	TOP2B	POLB	TUSC3	ASL
GBP1	PIAS2	G0S2	AMIGO2	IFITM1	SEC16A
WDHD1	SKA3	TNRC6B	PSMG1	CAP2	CHRNB1
MCM8	NCAPH	C19ORF53	EIF1AD	BSG	TLDC1
SEC11C	LUCAT1	AUP1	RNF115	DICER1-AS1	CEP85
CSE1L	SLC30A7	RNF181	AAMP	SULT1A1	SNHG9
PIGC	BIRC3	PTS	BABAM1	ZDHHC13	GCLC
FGFBP1	SLC25A19	SNAP47	WDR76	S100A16	SMIM22
UBA3	TIMM21	UBE2T	STRIP2	NCOA3	DOLK
LYPD3	ACADM	NAGK	ZDHHC2	MIR3128	NME3
LINC00969	CLP1	CLPTM1L	EFHC1	RAI14	UPF3B
SNHG8	CHP1	TMEM106C	APOO	MMD	ARRDC1
TBPL1	WDHD1	TIMM17B	NDUFA13	AKAP8	PSMD8
YES1	KLK7	GMPPA	QARS	STAP2	ELOVL6
SUV39H2	HERPUD2	CSRP2	SLX4IP	RPL36A	TRIM29
GTF2E1	TRMT12	TPRKB	COMT	TRIP4	PSMD9
PFKP	POLR1B	TRIM13	NOMO1	LINC00969	MRPS2
CYR61	ARNT	PDHX	CARD16	SLC39A9	OGFRL1
MRE11A	NUDT15	MTX1	MPDU1	SLC39A4	PIGT
HPSE	GUSBP1	LIAS	CAPZA1	ATP2B4	RPL8
FBXW7	SP110	GNG10	SNAI2	WNT3	ECI2
SIGMAR1	MTFR2	SLC39A4	IQCK	TNFRSF11B	SAPCD2
NIPSNAP1	FSD1L	NRM	ELL2	AP3M2	TACC3
ABCC5	SLC29A1	UBB	SOAT1	DR1	FAM127B
RACGAP1	HYLS1	FBXO32	MRPL40	MYH10	EIF3C
FAM98B	CDCA7L	POLR2D	NDUFAB1	SLCO3A1	KRT18
MTMR2	EMG1	TXNL4B	AIG1	SUDS3	UBXN7
EGFR	LGALS1	PPIL1	TMEM50B	EPAS1	TTF2
NADSYN1	AKR1C1	DAAM1	FAIM	CDC6	ALDOA
ETHE1	TMEM106C	NT5C3B	DGCR6L	SIVA1	RFC1
SLC22A1	RASEF	CUTC	API5	EDEM1	PPP1R14B
PRKY	DGCR6L	BPGM	FAM83C	HMOX2	HM13
KDM1A	DCTPP1	SDHB	SGMS2	NDUFV2	MRPS34
NARF	MRPS35	VIM	SDHA	SAMD8	TAX1BP3
TOMM34	NSDHL	HN1	EVI5	CSNK2A1	COL17A1
PLTP	APCDD1L-AS1	WEE1	UGGT2	UBE2W	SP4
TGM2	FAM84B	NDUFC1	AASDHPPT	ZNHIT1	DCLRE1A
SCML1	AGO4	KPNA2	PSORS1C1	RAD23A	CENPH
CUTA	KRTCAP3	AMOTL1	BEX2	WHAMM	DDX49
ZNF91	METTL18	POLB	IER2	PCNXL4	UHRF2
PSD4	POGZ	HPS1	INPP4B	MT1A	SNX17
DPCD	ANXA8L1	ZNF511	FAM84B	NUP50	GSTM3
ESCO2	JUP	COMMD9	NRCAM	WDR18	RABGGTA
TOE1	OXA1L	MARS	TPM1	TUBA1B	FAM122B
CSTF2	IMPDH2	HPCAL1	NMD3	RASSF3	KLK5
SPRYD7	FAM210A	LAGE3	DDX10	MSC	SGCB
KIAA0930	RPS19BP1	PAAF1	SLCO1B3	DENND2C	MRPS18A
HPRT1	RNF213	SEMA4B	AVL9	MISP	WDR92
CFH	DPM3	DGKH	TUFT1	MCFD2	GFOD1
AMOTL1	CDC45	PTPN3	BIRC2	ID3	ELAC2
NCALD	PVRL1	PDZD11	DDX39A	NMRAL1	NT5C
EID1	STARD4-AS1	FAM84B	LTA4H	IL1RAPL1	TENM3
ARL4C	LRRCC1	SULF2	PAPOLA	FOCAD	TIPARP
NUP88	AIG1	SDR16C5	MPP1	PDGFA	LIN54
MIR4426	ADNP	RIMKLB	CDK6	TMEM128	TREX1
C18ORF25	MYO5B	COQ9	PKIG	WNT7A	CTSA
CYB5R2	ERCC6L	LINC00998	USB1	CPVL	C19ORF70
CDK5RAP1	CORO2A	C6ORF211	HMMR	PVRL1	COMMD7
DTYMK	LTA4H	MSRB1	PRDX2	CDC45	MRE11A
C9ORF40	ENOX2	DNER	UHRF2	HIST1H2AE	HSPA4L
DFNA5	RAD51AP1	FAM127B	NQO2	RAB8A	FAHD1
AUTS2	DUSP14	CTBP1	ZNF528	DHPS	CEP135
LINC00116	CERS5	MIR4426	GAR1	REL	PPRC1
TMEM159	DEPDC1	CRYBB2P1	GOLGA7	RPS19BP1	PGBD1
EHD4	IL20RB	SFN	ALYREF	HMSD	RABIF
TSC22D1	HCAR2	HERC6	PYGL	LACTB	HSD17B4
RPL13AP20	NDUFAF4	SDF2	PPP2R3A	FERMT1	CDKN2AIPNL
ICAM1	ALYREF	HNRNPAB	UTP15	EFNA5	TFG
UROD	ZNF286A	C20ORF194	PXDC1	ATL3	FEZ1
EIF3J	CYB561A3	SLC39A8	C11ORF70	FAM210B	MFSD5
FOXM1	SCPEP1	C15ORF40	KIF2C	POLK	CNTLN
MED21	DNMT3A	APEX2	MIR133A1	RWDD2B	MLLT11
ZNF75A	C14ORF119	LETM1	CTPS1	SESN3	TAF15
POGLUT1	ITGA1	BECN1	SERPINB4	LINC00665	ARFGAP1
CENPM	ARG2	MTX2	UBA6	SPTLC1	LIMCH1
C3	OASL	NKTR	THOC3	BOD1	EED
LIAS	ZNF451	TMEM242	ACKR3	GPR126	DLEU2
CTNNBL1	SAAL1	DLC1	MTMR2	SCARNA9	LRPAP1
TSC22D3	TRNT1	COPS3	TMED8	OLFML2A	MCAM
FAM83H-AS1	MRPS24	PLAC8	FSD1L	TECR	PSMB10
ZBED2	PROSER1	FRMD6-AS2	RNASEH2A	GALNT5	TERF2
TRAFD1	IL1A	IFI27L2	LAMB2	TBC1D22A	BIRC3
NUDT1	RABAC1	ATP5G1	YES1	MCM5	ITGB5
PTGR2	NRSN2	DNAJB4	SLC22A1	BEX5	ATP5D
RAB38	PDSS2	IVD	IL24	HNRNPA1P33	PPME1
KIF18A	C7ORF73	HARS	SMIM15	EIF4EBP2	ACAA2
KIF11	CPSF3	ATPIF1	GFOD1	SNAPC1	CDC42EP2
POLR3F	HLTF	EBP	TFPI	STRA13	RNFT1
ADAM23	TMEM54	C16ORF91	PDIA3	TOB2	ENTPD6
KIF20A	GPD2	DPY30	PTP4A2	ZEB1	WDR45
KRTCAP3	VPS53	NET1	DNAJB1	CD74	ITGA5
TOMM5	PDS5B	CIAPIN1	TAGLN	TNPO2	R3HDM4
TRMT6	ATP5J2	CXCL2	MAP1B	ZNF83	TSC22D1
ARMCX6	KLF6	TUBA4A	ARHGEF28	MLLT6	ACTN1
YARS2	IMP4	MPDU1	ERO1L	FZD6	TMEM222
ABCA1	ITGB3BP	COMMD10	WSB2	TRMT10B	ELOVL1
ZNF106	RUVBL1	PIGC	HSPA1A	LRRC8A	NNT-AS1
POLR1E	MTHFD1	FBXL5	POLR2M	ASS1	SRBD1
VAMP5	EXOSC8	PHB2	TRAPPC6A	DDIT4	ELOF1
SEPW1	FKBP1A	PPP1R7	ZBTB37	MXRA7	AP1M2
KLHL42	HERC2P9	TMEM44-AS1	IL18	SCEL	PFN2
FTSJ2	SC5D	ASNA1	KIF22	MYO19	BLOC1S5
LGALS7B	DPH2	TMEM138	GMEB1	CTH	CD151
PDCD5	C5ORF15	SAMM50	RASSF3	SNORA73B	AIMP2
SNRPB	RBBP5	MLX	IRF2	HIST2H2BE	FARSA
DIAPH2	ALDOC	SSU72	AUNIP	WSB2	COMT
NME7	GAL	DCTN2	SLC25A27	CDKN2AIPNL	POLR2L
ACTR10	AP5M1	TINAGL1	CLEC2B	CMTM3	CEP120
MPC1	SEL1L3	RPL13A	HS6ST2	CCDC137	SNHG15
ANXA8L1	GLUD1	CISD2	TK1	NEXN	TNS4
CYP2R1	TUBG1	AKR1A1	RNU4ATAC	CCDC88A	LAMA3
TULP3	ZWILCH	DDX56	DDX60L	USP22	RPL36
MROH1	MARCKS	OST4	SLC25A36	TRAF3IP2	AGR2
TCOF1	MIER1	ITGA6	CSNK2A2	GCAT	IFRD2
NUP153	TMEM33	VEGFA	MTRNR2L9	C16ORF72	DEF8
HES1	HMGN5	ITGAE	SLC35F5	GJB3	MATN2
FAM210A	CACUL1	COX7A2L	QKI	EIF1AY	SNX8
SMIM4	SAMD4A	COA3	RPSAP52	ERV3-1	PFN1
UQCC1	MRRF	C5ORF28	RPS6KA1	ZBTB14	VSIG10
ERCC6L	HSCB	PLEKHJ1	THBD	PTPN4	SLC6A15
DCTPP1	S100A2	CIRH1A	PHLDA1	HOOK2	CCDC82
PDIA5	PPP4R2	TMEM128	ZNF480	POPDC3	RANBP1
TMEM11	PLA2G4A	TRIM16L	SLC25A39	EXO1	PLK2
C14ORF159	DNAJC16	ACP1	DBR1	SOX15	DESI1
TRAPPC8	CROT	DPF2	EDEM3	PDE4DIP	BAG2
CAP2	ALDH7A1	MT2A	USP28	RPAIN	EPHA2
PPP4R2	ATG4C	MLF2	RAPGEF2	MIR22HG	IER3
FXYD3	NXN	CPSF3L	LIPG	BACH1	GPX2
KLF3	RRBP1	FAM50A	SGPL1	SYK	LGALS3
LINC00883	DKC1	SLC1A5	SPDYC	IL1RL1	GLRX
FANCI	HERPUD1	COPE	C2CD5	FAM25C	SYNE2
ASF1B	CNBP	ZFC3H1	NPRL2	CBFB	MGAT1
MAT2A	KLF5	ARL14EP	REXO2	EXOSC5	CALML3
TBRG4	NIN	LINC00888	DHX40	BAG1	POLA1
TTF2	SESN3	MRPL27	LRRC58	PROM2	LPAR3
ARHGAP32	PSMG3	IAH1	TRABD2A	SH3BGRL2	SOX15
DNAJB14	IFIH1	FAM101B	TTC39C	RHOBTB3	PPIH
GPALPP1	CCDC25	DDX41	RRP15	ALDOA	EIF1AD
ADRM1	TPM3P9	ICT1	BROX	SNF8	RAB1B
MRPL37	LITAF	KRCC1	DERL2	AKIRIN1	HNRNPA0
HTRA1	KIF20A	SERPINB4	FAM208A	TUFM	MPG
MLF2	NCAPD2	RPL13AP20	LNPEP	CEP78	POLR2J
PLCD3	GJA1	H3F3A	RMDN1	PHLDA1	CDC42SE2
DUSP23	HSPB1	TMEM97	FKBP5	CWF19L2	SUN3
TTC9C	ACP1	HHLA3	AFMID	NDUFB10	URGCP
TNFRSF10A	NEDD4L	MOSPD1	HS3ST3B1	LYPD3	PRELID2
MMP2	SFXN4	NKIRAS2	SOCS2	RAP2C	PHKB
ANXA8	NRP2	CENPN	RAB11FIP1	SFTA1P	PTX3
CCDC167	SPC24	DPCD	PDCD4	ALG3	TBCB
FOSL1	FAH	MIEN1	CAV2	REXO2	MED7
TRIM27	TRIM38	HK2	GPR56	ATP2C2	MMD
STMN1	GLA	TMEM54	SPAG5	MRPL37	EXOSC8
NIT2	FDPS	MIR181A1HG	CHCHD5	ZNF226	PLXNA1
CDCA7	POT1	WBP2	CHD7	LSM12	SDC1
COL1A1	OSGEP	DUSP11	TEX30	MZT1	DLGAP4
C10ORF35	MINA	ZNF330	MFAP2	GPR87	MYL12B
FAM162A	ENOPH1	SCNM1	HSPBAP1	ABHD3	GNB2
DDB1	TAF12	SCAPER	PTGFRN	POLR3E	RHOC
POLD2	MED19	CISD3	TMEM55A	GPS1	GAREM
KRT6A	SNHG15	IFIT5	SNORA73B	KIAA1671	CAPG
EIF3B	SMAD3	MAP3K9	ZNF614	SLC25A32	FAM72D
FOXRED2	ARMC10	ATP2A2	GNGT1	CENPV	PSEN2
PMEPA1	EFCAB1	NEMF	HIF1A	HEXB	AAR2
GALK2	RUFY2	TXLNA	TFAP2C	DTX3L	DPYSL2
RAD18	SLC35F6	SNAPIN	DLX6-AS1	SEC14L1	DDX31
SRPK1	VMP1	MX1	PHF19	PSMB9	DSCC1
RBBP7	PROCR	FAM200B	FXYD5	NT5C3A	PDZD8
IL1B	EMB	NUP62	WDR83OS	ATP5A1	PEG10
PQBP1	ST7-OT4	CD40	TATDN1	KMT2C	COPS7A
COPS3	2014-09-01	ERAL1	ZNF114	SIKE1	TEX264
POFUT1	OGT	LIPA	IFT74	NAA15	UBIAD1
CSF2	PUS3	SPRYD4	KIAA1551	CDK15	NDUFAB1
ITGA5	RTP4	PSMG4	RAB34	MCTS1	KANSL1
PROSER2	C6ORF211	H2AFZ	HMGCL	UFSP2	EXTL2
HLA-DRB1	LCAT	NDUFA10	RPL17	SLC52A3	SLC25A1
IFIT1	SCNN1A	ZFAND1	PLEKHA3	MPC2	TMED3
ROBO1	TMEM206	CTNNB1	FAM111A	LURAP1L	LYRM7
GADD45A	PPAPDC1B	TIMP1	AFAP1-AS1	EREG	PPWD1
GTPBP8	C7ORF55-LUC7L2	DYNLL1	JUNB	NEDD1	SPRR1A
OAS1	EIF4EBP2	FAM63B	NBN	RRAS	SLX4IP
SURF2	GPX4	LINC00707	SLC18A2	MCEE	TLE1
HAUS8	DECR1	POLR3C	KIAA0100	C15ORF41	CST6
ALG5	PRPF4	NOL12	TIGD2	MIS18A	SCPEP1
RARG	EIF5A	APEX1	ZNHIT6	BABAM1	WDR18
TEX264	TUFT1	NIF3L1	PCMTD2	AP5S1	DHRS3
LSM7	ABHD10	UBE2M	SCARNA23	NDUFV3	LRRC41
RRAS	PAN3	TOMM5	ERCC6L2	COX11	AGPAT2
TPD52L2	NT5DC2	NUFIP2	IL1A	TRIO	TTC28-AS1
MANBA	GCNT1	BNIP1	SLC39A14	LINC01021	SAAL1
KIAA1217	C11ORF74	FARSB	VPS53	KIAA1715	MORN4
PIGB	QARS	SETD5	TROVE2	CD109	KIAA1467
TRMT12	AJUBA	SNHG8	EXOC5	NRG1	H19
NIPAL1	B2M	CTH	CAT	SMAD2	NPIPB3
HSP90AB1	FAM83B	RHOD	HLTF	ZBTB38	PTPRS
HN1L	DSCC1	ZNHIT3	MSL2	EIF3G	MALAT1
NID1	TMED4	MIR29B1	FOXP1	C20ORF27	LIN52
STAT2	CYR61	WDR12	PCBD1	FOLR1	HPS1
ERO1L	SENP5	NUDT9	HNRNPA1P33	HAUS8	HAUS6
MOK	ATP11C	RFC3	C19ORF53	SUGT1	MIS18A
FHL1	NQO2	PDPN	GTF2A1	RPP40	CCDC28A
ITPA	ZNF567	IGFBP4	PITHD1	GPR56	TFB1M
UCHL3	NMT2	TWF1	SLC25A37	GOLGA3	TENM2
NEK11	TGDS	UQCR10	ZC3HAV1	PSMD6-AS2	JTB
RAPGEF2	MTPAP	FADS1	CCSAP	ABLIM1	CABYR
SNORD78	NUDT1	IVNS1ABP	NIN	DDB2	FAM72A
SLC25A17	FTSJ2	EFNA1	GABARAP	ZC3H15	CCM2
S100A4	CDA	GRWD1	OGN	CDV3	LPCAT4
RCOR1	RBBP8	LPIN2	MIR3128	TOMM22	SH3BGRL
KIAA1715	OSTF1	KIAA1377	ZNF133	TSACC	RER1
PFDN2	SNAI2	INADL	YAP1	BCKDHB	SUN1
ST6GALNAC2	CNTRL	ZMAT5	ARID2	ENO2	MAPK13
IGFBP7	PCAT7	MMP14	FNDC3B	PRKCA	SAMD12
FKBP1A	ANKRD1	PSMB4	GARS	OSTF1	TMEM237
SLC30A9	THUMPD1	WIBG	C6ORF203	SFR1	AUP1
RB1	OARD1	MRPL2	DHPS	EPSTI1	MZT2B
GAPDH	MAF	NHP2L1	INTS8	DNPH1	MPP1
FAT2	SMURF2	MRPL18	MFN1	MPP7	PERP
FXN	POLR3G	UNK	HECA	PER3	MIB1
CCL26	SERPINE1	SKA3	GABPB2	TARS2	PQBP1
RECQL	SAV1	VPS28	TNFSF10	CHN1	IFT74
SLC7A11	CDKAL1	TNFRSF11B	DSG3	PUF60	MED15
SNUPN	LINC00342	PEF1	SLC35F6	ELK4	LZIC
UTP15	CSTF1	COX4I1	PCNP	PPP1R15B	SYS1
TNFAIP3	TCEAL3	RPL13AP5	SMS	LPIN2	TROAP
RHOB	POLG2	EIF4E3	ARSB	PDLIM1	TCEB2
WRAP53	EID1	GTF2A2	FBXL3	CPNE1	MIR205HG
PSMG4	PAPSS1	RPL8	B3GNT7	KPNA6	NEU1
IL6ST	EFNA5	DNAJC19	CNDP2	GLRX5	MRPL39
FAM118A	EDIL3	HIST1H2BK	NCAPH	LONP2	YIPF3
MIS12	CHEK1	LANCL2	HNRNPA0	BMP7	RNF114
PRPF3	PPP1R15A	LIN52	WDR54	COMT	CEP290
CTBP1	TIMM9	NUTM2A-AS1	DDX6	MAL2	RAB12
MRPL2	BCL10	THAP7	SHC1	PSMF1	RPL18
PXDN	TNC	AHNAK2	MEX3D	VPS9D1	GPR56
AGO2	GPCPD1	SLC3A2	SH3KBP1	BRCA1	RFWD3
TRIM59	MRTO4	BLOC1S5	AURKA	RAD52	CIB1
IQGAP3	FAM118B	NCOA3	TCHP	TNNT1	KCTD9
GM2A	SCARNA22	MIF4GD	CDCA3	TNFAIP3	PITHD1
PLEKHH2	RNF128	UFC1	OSTM1	CUL4B	MALL
C5ORF63	ETV5	PTTG1	C18ORF54	COQ4	C16ORF91
RPL39L	CDKL1	ORMDL2	ARHGAP42	C1GALT1C1	ACTR6
TRAIP	ELL2	SLC25A19	BLMH	BNIP1	MRPL34
DARS2	COPS7A	DNPEP	QPRT	SDE2	S100A11
PHF11	DDI2	ZC3H15	CERS5	GALK2	SMC3
EI24	HIST1H2AG	TMEM9B	SERPINB7	NUSAP1	RARRES3
MIR4435-1HG	RPF2	IFIT3	CSE1L	MSRB3	TIMM50
MT1F	AHCY	PCGF1	HCFC1R1	STARD13	RPUSD1
USP14	FGF2	S100A16	EPSTI1	DIS3L	E2F7
GLUL	UBE2W	ITPA	PTTG1	ADI1	P4HB
PEA15	RPSAP52	TUBB4B	ZNF121	AKT3	ACOT8
NAV3	GLRX2	MTRNR2L8	ST7-OT4	TMEM134	LIN9
TMED2	WDR54	ERVMER34-1	KLF10	DESI1	THAP9-AS1
GTSE1	CYTH1	R3HCC1	RUSC1	FAM208A	RPL13
BBS4	ACN9	PSENEN	FAH	DCUN1D3	PIEZO1
TTC3	SLC35F5	TMEM177	BARX2	NELFCD	YKT6
SLC25A37	LRP8	MEPCE	ARL4A	OAZ1	MPZL3
RAN	WHSC1L1	CREB3	C17ORF75	ELOF1	CXCL16
HIST1H3B	DENND4C	MLLT4	SFR1	SCG2	GALNT6
TSPAN13	ECH1	PPP1R15A	LPAR3	GALE	C11ORF70
MRPS2	ANLN	TMEM222	VAMP5	DDX10	ABCF3
ACAD9	TXNRD2	RPS11	RPS14P3	SAMD9	CD9
ADA	MLX	ROMO1	PLS1	VPS53	EFNB1
SNORD99	SERPINF1	TOMM22	PRKCH	SF3B4	CHPF
MORN2	GMPR2	COPS5	ZNF260	PMPCA	C10ORF54
RAC2	BIRC5	MEST	TRIM44	FOSB	C19ORF40
ANAPC5	TMPRSS11E	SNHG1	DHX33	PRSS23	MAP2K2
PDXK	NOSIP	TXNL1	POLR3E	TRIM5	TBC1D32
ARHGEF10	LINC00998	DPH5	ATRN	ACTR3	PPIP5K2
TFAM	SEC14L1	BCAT1	FBXO16	ESCO2	CCDC14
ADPRM	KIAA0907	IDH3A	PCYOX1L	TRAM2	RBL1
HUS1	AGK	COA5	FUOM	GRHPR	NT5C3B
S100A9	ALDH16A1	USP9Y	FAM206A	MAD2L2	RAD21
POLR3K	ZFC3H1	UBE2D4	ACTR1A	RPL39L	SPRYD3
CTGF	EXOSC4	HIST1H2BC	ZNF140	SLC50A1	C2ORF69
NCOA5	FAM49B	NCEH1	RRM2B	CCL26	TTC33
STARD3NL	TRMT11	MACF1	2009-09-01	OMD	TPM3P9
ALG14	FAM127A	BET1	ABCC5	C9ORF9	SURF4
NAE1	NFYB	CYBRD1	SMIM4	LSR	POLR2I
MUL1	MLLT11	SPCS1	PIK3CB	FABP5	PHLDA3
PPP1R18	OTUD7B	OCIAD2	MTSS1	NR2C2AP	TSSC4
MXRA7	BROX	PROCR	ATP5S	CXADR	NUCKS1
RNF168	PLD3	METTL21B	MIR205HG	KLF3	UBXN1
BASP1	UQCRB	SETD3	BST2	PLAU	SMIM11
CCNH	SERPINA1	LAS1L	ALDH1B1	CD47	PARP12
SLC39A8	KLHL13	CRADD	SRP68	NCKAP5	NDUFB11
MBD4	LRRC8B	FAIM	WISP3	NDUFAF4	ZMYND8
ZNF518A	C1ORF123	DBI	TRAF3IP2	STC2	UACA
PAPSS1	HN1L	TGM2	CBFB	BCKDK	CADM1
BLM	UROS	HIRIP3	USPL1	CST3	PNPO
HMBS	PIK3C3	TRIM44	PLAT	PIR	CRYZL1
LSM10	MOB3A	AMZ2	LYPLA1	LINC00667	KRT5
LEMD1	ZNF600	CAP2	TGDS	SNHG3	FAM72B
RAB27B	SEMA3C	C4ORF27	VPS41	TNS3	SLC7A5
DCXR	GRB14	SOD1	ULBP2	GNG10	RGS10
DENND1A	COL6A1	TRIM26	NLRP10	CSNK1A1	RPP30
FAM25C	CADM1	AATF	RAB4A	SETD8	PDLIM7
ZNRD1	PTAFR	CTSA	ITCH	DRAP1	MAPKAPK5-AS1
CDC25B	NABP1	BAZ2B	CCDC152	PLIN3	UCKL1
RIMKLB	MTUS1	C9ORF156	TMEM123	MIDN	MECR
PSMC4	IRF1	DSP	NIPAL1	CCND1	CCSER2
SEPHS1	TXNIP	SLC16A3	PAK1IP1	TAGLN2	ANXA2P2
ODF2	HMMR	COPS4	NAF1	FAR2	NOC3L
PPIL1	TFDP1	AP5S1	CPVL	CALHM2	STK19
TPD52	GALNT14	SYAP1	KIAA0196	HYLS1	CSNK1G3
PARVB	PSD4	YIPF3	TIPARP	LAMC2	MAN2A1
CSTF1	SLC25A5	IL13RA2	GJA1	HCAR2	PHF3
GPR27	CCNB1IP1	NIPAL1	TMEM40	CCL28	NUBP2
MRPS27	STRIP2	ST3GAL6	DUSP14	MTRNR2L2	CARD10
TIMM8A	NETO2	MSL3P1	BLVRB	ATM	SLC25A38
RAB25	EFNA1	SNORA84	SFT2D2	COL6A1	BET1L
TRIM37	WDR3	PNP	SPPL2A	NUCB2	RHBDD2
MPDZ	ADORA2B	SLC31A1	PSD4	BCAT1	MOCS2
DIO2	NIT2	RNF4	RFC5	MED30	MCM4
STX3	DCAF13	RPA2	MAX	CDK1	FIGNL1
PDZD8	FKBP14	GOLGA7	RALGAPA2	CPNE8	LRRC28
TTC22	MMP28	ZDHHC6	LRPPRC	PSMD11	MSH2
PNLIPRP3	BRE	TOR1A	MSMO1	PDHX	PRPS2
CARS2	C11ORF68	MED27	RCHY1	TMEM98	CD2BP2
GNG11	MAPRE2	SLC30A9	EZR	DDI2	STC1
HMGB2	TRNAU1AP	C7ORF50	OASL	MCAM	POLE2
RGS10	NUP205	GLT8D2	ZNF609	YIF1A	HYOU1
TUBB	SLC30A4	MRPL9	SPIRE1	CWC15	PRKD3
PFN1	EDN1	C7ORF49	PFKP	BTBD9	BID
ADSSL1	TRIT1	PNPT1	ZNF141	STARD4	WIBG
FAM107B	SSBP1	USP22	SMIM19	RUNX2	POLR1C
EXOSC2	ZMYM1	EMC9	C20ORF27	TYSND1	NMU
DMKN	NME6	PIGT	ITGB5	RBM7	GALNT5
FANCB	LIMS3L	B3GNT5	TMED2	PALMD	RASSF7
SPRR1A	WTAP	MRPS22	AKR1B1	CCRN4L	GEMIN2
TPPP3	HIST1H2BF	ATP5B	NENF	MCM7	GAST
ACO1	EIF2S3	FAM111A	MAOA	AGO2	COPG1
KIAA0101	PLSCR1	HAX1	TAF8	SUV420H1	MROH6
RARRES3	2006-03-01	HCAR2	LPIN3	CTSD	PLEKHJ1
PRDX5	LURAP1L	LINC01021	CASC10	CDCP1	POLK
LETM2	MRPS31	DIMT1	TOMM5	MAML2	EFNA5
PARPBP	DUS2	FAM32A	SUCLA2	STEAP2	MRS2
GOLIM4	TAF1A	VDAC3	CDC37	PSMD5	CD82
LIPA	MED8	OXCT1	MRPS10	ICT1	HSDL2
KLHL2	TNIP1	ADA	DIMT1	PERP	CCDC51
GAS6-AS2	TUBA1B	TARBP2	DGKH	TBC1D15	AP5Z1
DNAJA1	ARPC1A	BRK1	RBKS	CD37	VPS28
MRPS26	EI24	APP	MRPS26	NFE2L3	CHEK1
CPA4	MMP1	ENOPH1	ID1	CDH2	YWHAH
ESR1	UBA6	RRM2	ABCE1	ITGAV	RAB33B
NAA20	ANO1	ISCU	EXOSC3	ZSCAN16-AS1	TRPT1
NDUFAF5	TMEM205	GGH	HIATL1	CDCA5	CRIP2
RWDD2B	COPE	CCDC167	RHOB	KCTD9	SSSCA1
GALNT12	BZW2	TAF1D	SCO1	SYNGR2	LYPLAL1
TMEM177	GRPEL1	GTF2H1	E2F7	RBM28	NT5E
GGH	CERS3	MCAM	ANK1	GTF2H2	DDR1
RPS6KA5	MKRN1	RNF213	CCND2	ORC6	AQP3
MCM4	RFC4	CACYBP	CDCA8	RIOK3	SNAPC1
RRN3P1	IRF7	PARVB	AGO3	EIF1B	CXCL2
CXCL16	ST3GAL6	PLAUR	TNFRSF12A	CDC42EP3	DCTN5
AARS	BDNF	NIP7	TWF1	SMIM20	CNTRL
ISG15	SP100	ANAPC13	CA13	EFEMP2	GBAS
MND1	EIF2B3	MTSS1	PNPT1	THRAP3	ARFGAP2
RIOK1	DENND5A	THYN1	COMMD7	FAM200B	MSL3P1
PEX11B	HMCES	UTP15	SFPQ	PRR11	TRIM37
FYB	UQCRFS1	NDUFAF2	ILVBL	TOR1A	HDGFRP3
MRPS18B	TMEM30B	EMC4	XG	PIGV	SUZ12
PLAUR	UBOX5	PSMB10	ASAP1	PHKB	CHID1
PRR11	TFPI	C1ORF123	RBM26	VSNL1	SLC8A1
CYP2S1	CASC9	ATP5O	FAM83A-AS1	NDUFB7	KRT15
MDC1	TPPP3	RPS28	TMOD3	TRIM16L	BUB3
BHLHE41	KRBOX4	ATL3	POLDIP3	NHLRC2	DTD1
DDX55	RBM47	NSUN5	RPL28	ESR1	NASP
GCAT	PDCD2	GNGT1	FAM110A	ANXA10	SUV39H2
DIMT1	EBI3	NSDHL	ZNF195	RNASE7	MVP
ACN9	TTF2	NCOA7	GABPB1	LINC00669	CD81
TMEM69	RIPK2	EIF2B3	SLC4A11	CUL3	C12ORF60
KPNA3	NUP35	NDUFB5	ETS1	COL8A1	HP1BP3
NUP62CL	EPS8	ZFAND2A	CXCL10	CLPP	MCRS1
CCNF	GNGT1	FBXO7	NT5E	ADAM19	CYB5R1
MFI2	SETD8	ATP5J	GNAQ	JUN	TRIP6
SLC25A46	MCTP1	UFSP2	EGFLAM	SLX4IP	ERICH1
TOR1A	SETD3	TBCB	ERAL1	RAB25	HS3ST1
DCLRE1C	CYB5R3	SYNE2	NADSYN1	NASP	ZFYVE16
RAB31	BLOC1S3	S100A9	GTPBP8	LGALS7B	PRPS1
HCAR2	BNIP2	HIST1H3C	DPYSL2	CALB1	WDR13
SAYSD1	CYLD	SQSTM1	ATPAF2	R3HDM4	GADD45GIP1
GSS	TMEM154	CCDC14	UBL3	PGAM1	AGO1
BLOC1S6	INADL	GOLM1	GUCD1	ZNF791	GPAA1
KRCC1	RAD52	SLC52A2	UBXN2B	SDCBP	PRKCDBP
THOC7	BET1	ATP5G2	WDR34	ABCB7	LAP3
SMYD2	MDH2	LY6E	TOPORS-AS1	HMGN2	MRPL4
PCNXL4	BCS1L	PARK7	GOLPH3L	KAT7	HMGN5
FARSA	YIF1A	C2ORF47	ZNF830	TMEM136	TMEM11
ATP6V1H	LIFR	CAPNS1	KRT80	SSNA1	TMEM161A
CYFIP1	LY96	BCAS2	MRPS6	ANKUB1	TMBIM1
GTPBP4	GM2A	COQ10B	WBP2	KIAA0101	RAD23A
TBC1D23	MRPS10	DMAP1	LHFP	RUSC1	C11ORF54
GPR180	SPDYA	RRP8	HK1	CDA	CPSF3
SRP54	AK4	NDUFAB1	LAMTOR2	MRPL55	POLA2
PTPN1	SNF8	VMA21	CHMP4C	SQRDL	EDF1
SGOL2	KLK6	LYRM4	SLC30A4	EMB	KRT7
MED8	TIMM17B	PRAME	GBAS	KLHL7	SNORD11
LAMB3	LRRC42	KIAA2026	RAB33B	IL6ST	METTL14
CEP97	ZC2HC1A	ANKRD1	TMED4	LINC00601	SIN3A
NFX1	NFIX	WDR34	SLC38A5	CFI	HMGXB4
MAP2K3	GFPT2	HMGA2	OSBPL11	TULP4	PGAM5
RABEPK	MTIF2	BCKDHB	PIGH	ZNF117	C12ORF65
RTN3	MET	POLD2	GABRE	QRICH1	PHF6
RCAN1	SMAD2	CIB1	OTUD3	PNLIPRP3	RPE
PGM2L1	TIPIN	PRMT5	ANKRD28	B3GNT5	RPL17
HERC6	MPZL3	ZFAND2B	APEH	CWF19L1	PANK2
APPL1	COL12A1	ATP6V1E1	COASY	APIP	FAM104B
TIMM17B	SPESP1	EIF1AD	MB21D2	SDHAP1	EIF6
KRT6C	GTF2H1	HTRA1	LAMB1	RAB1B	FADS1
MANF	NOP16	PDK1	SWI5	SERPINE2	XPO1
C1GALT1	MANBAL	KDM5B	SLC16A1	YIPF6	PPP2R1A
ANKRD32	DDX59	CTHRC1	TNPO1	RALB	PPP2R4
TTI1	EXOSC2	NDUFA5	HOXD10	QKI	LGALS3BP
SLC52A1	FAM193A	FLNB	SAP30BP	ABCD4	TAF1A
EFHD2	LGALS7	NQO1	CLSTN1	TMEM216	C12ORF75
PRR4	FRS2	TRUB2	EFCAB2	TMEM133	EXOSC5
AHNAK	CTDSPL	NIN	TMEM168	SHANK2	CARD8
TMEM80	DPH5	WBP1L	GPATCH8	UBE2G2	SLC27A4
VIM-AS1	PEX3	RNF167	CCNT1	FYCO1	METTL23
SNX24	DNAJC1	STARD7	PYCARD	TMSB15B	METTL22
CTSL	CHD1	RTCA	KLK8	PEA15	SLC20A2
PUF60	AASS	IFITM3	JUND	SNX27	RABL6
ME1	QTRTD1	AIM1	EIF2D	STK17B	SLC39A13
PPP4R1	NINJ1	JUP	S100A2	SMIM12	SCAMP2
ZNF675	KIF4A	NUBP1	KANSL1	GTF2H5	SCARNA23
NABP2	FADS3	ITGB8	STXBP3	ABLIM3	SDCBP2
TUBGCP4	INO80D	MTAP	ZNF93	PMAIP1	TPRKB
MIS18BP1	PTDSS1	ZNF148	MLLT11	CNOT4	SENP1
PANK2	HNRNPF	NKX3-1	LGALS7	CERS5	RBBP8
TCP11L1	PCK2	TIMM50	KLK7	SLC9A3R1	INTS2
APOO	USP9X	NDUFB6	MECOM	APOL6	ADD3
SLCO3A1	MBP	MT1X	HIST1H4C	C22ORF29	FAM210B
FAM101B	MFSD1	RTN3	SERP1	TNFRSF9	MLST8
GANAB	CREBRF	UBE2E3	SDHD	CUX1	LAMTOR4
FLII	STAP2	ID1	ZC3H12A	PAICS	MRPL54
TCF12	RNASEH1	ELP6	ENDOD1	ACSL4	AAMDC
EEF1E1	NOP2	YAP1	PTPRG	IDI1	PTPRG-AS1
MB21D2	GPSM2	TSTD1	KLHL42	TXNL4B	PHIP
ARL4D	SCAMP1	MPV17L2	ZMYM3	NUDC	DEK
NDUFB11	IARS2	INHBA	FYTTD1	BDNF	DBF4B
PLCB3	PRDX1	MAF1	AP3M2	SLC25A17	GJC1
CENPJ	SIGMAR1	S100A14	TM2D2	SSBP2	PABPC4
TXNL4A	CSTF2	CHCHD7	SLPI	ATAD5	IGFBP6
ARL6	FENDRR	SMS	ASPH	PGRMC2	POR
ABCC1	MRPL13	GPR108	MAP2K4	CYBRD1	BMP1
SPAG5	AUTS2	P4HB	MDFIC	CKMT1B	TIMELESS
GUF1	FGFR1	HDDC3	YAE1D1	PPIE	STXBP2
TIMM10	FANCL	CCDC90B	IFIT1	GLT8D2	MRPL12
ZDHHC12	PRC1	ABHD11	GSTP1	TRIM8	ROMO1
PREP	CYP4F11	UTY	HSPA13	ADPRM	CAMK2D
FOXQ1	CFI	C11ORF49	NUBPL	DNAJC15	KCTD5
LDHA	PAG1	KIAA1217	SUCO	ADAM10	ARID4A
CLIC1	TUBGCP4	KARS	LGALS3	SPRR1A	COQ5
CDKN2AIPNL	HSD17B11	APOO	PLCD3	PARP9	AP3D1
SH3YL1	ADAT2	ATG4B	INTS3	SMIM14	HSPE1
MAPK10	FLOT1	NUDT19	FARSA	WISP3	GIPC1
TRMT112	CCND1	HSCB	RC3H1	TAF9	CBFB
CDCA7L	ANK1	RABIF	ORC5	OCIAD2	DEPDC4
MIR29B1	TLDC1	GMPR2	REPIN1	PTK2	GSTCD
MEF2A	IGFBP4	OCIAD1	FAR2	INSIG2	RBBP5
RNF10	CRIP2	SPAG16	TEX9	HNRNPA0	CBX1
RFC2	SLC8A1	ATP2C2	ZFP91	FAM69A	TWIST1
GAN	EIF3K	ZBTB8OS	USP16	MKNK1	CMBL
PSMF1	MCOLN3	RER1	SFXN1	THBS1	CPNE8
PSEN2	HJURP	CDH2	BRMS1L	PGLS	MXD1
ZNF185	GLRX5	MEAF6	MIR3916	ZNF816	TRAP1
LTBR	ERI2	PLRG1	MDM2	HOMEZ	ZNF273
ZNF217	EGR1	ICAM3	NCAPD2	MIEF1	INIP
CIB1	CCDC117	SNORD100	USP14	CCNH	ARFIP2
SIVA1	ARHGAP1	DDOST	CDH2	ADNP	IRF2
FGGY	GOT2	CCDC127	TPP2	ACAA2	OXTR
NELFE	PCBP1-AS1	PPFIBP1	ZNF124	GSR	MUL1
KNTC1	ZBTB38	RPLP2	CCDC171	ENC1	FPGS
REEP3	GART	RREB1	IARS	MAP2K2	MAD1L1
CCDC34	TRPC1	NDUFB2	PAWR	PTPRG-AS1	TP53RK
HARS	TSPAN7	WDR77	NARF	DHTKD1	SQRDL
ADNP	SLC39A11	CCND1	TACSTD2	LYSMD1	TRAPPC8
MAP3K5	ELP4	SUMO3	C12ORF5	BCYRN1	WISP3
MRPS9	GOLGA8B	CFL1	FDX1	NUAK1	PCK2
DUSP12	MAP3K5	FOXP1	INTS7	GPCPD1	IFT80
NAV1	ITGA3	CERS2	PAK2	GGCT	THAP3
SPECC1	NRCAM	PEG10	PDHX	ERI3	ALKBH3
KLK6	ALDH1L2	CDC123	MAP1LC3B	SORT1	AIP
GRHL1	EVI5	ODF2L	TBC1D20	AP1S2	PLBD1
ELOVL5	AMD1	SEC13	HAUS5	ASB16-AS1	HNRNPH1
PTGS1	ZNF330	MTUS1	SNX13	TMEM194A	FARSB
ACOT8	ZNF284	FAT2	PSMD5-AS1	CHKA	MICALCL
NIF3L1	KIAA1324L	KLK5	SLC25A19	AQP3	PLEKHH2
EXO5	MCM6	MOK	ZNF765	SNAPIN	WDR46
NREP	TCF4	TM2D2	MGST2	FNTA	PPIL4
FAM84A	HIST1H1A	AURKB	FKBP4	NFKB1	C17ORF62
ARAP2	ZC3HC1	TGIF1	FAM115A	CES2	PFAS
POLR3C	MAT2A	TPMT	ZNF717	TPM4	OIP5
MX2	PPTC7	JTB	SLC7A8	CAV2	NFIB
SNRNP25	LDHB	RPP30	COX10	TCN2	GFM2
HOMER2	MPV17	HCFC1R1	SF3B5	PSMD5-AS1	MLF2
CREBZF	BICD2	TAF12	PMM2	IRF2BPL	TBC1D2
SNHG15	FYCO1	CKS2	SMARCA2	ENO1	CDC25B
HMGCS1	URI1	TRIM29	SFN	CRBN	QPRT
2001-03-01	TTC5	NT5C	USP3	ST7-OT4	RRP12
NOP16	MYNN	APCDD1L-AS1	FAM172BP	EZH2	SLC6A8
NUFIP1	TNFRSF1A	ELP4	PCED1A	EIF4E3	PDIA5
TMEM97	ORC1	DPP3	TUBG1	ZFP90	TRPC4AP
DNAJC17	FUT10	VKORC1	CANT1	AKAP1	SESN3
PMPCA	ATPAF1	SEMA3A	EHMT1	C19ORF60	STAT3
CLSPN	TLE3	SGCB	IL1RAP	STEAP1B	MIR133A1
PON3	MIR374B	PTOV1	GALNT14	SS18	SUPT5H
IL1RL1	CKB	CAPRIN2	PSAP	WDR36	CBR4
ATG7	CDC14A	ALDOA	RNF24	DUS1L	EPG5
TXLNG	FAM69A	FCGRT	CDK8	DKK3	SNTB2
MED27	SECISBP2L	AKAP13	ZHX2	C11ORF57	UHRF1
ZSCAN31	GEMIN6	SMDT1	RBCK1	MRPS26	OAZ1
PPIB	HACL1	RIOK2	SCHIP1	NAV1	RPL29
DRG2	MUM1	ZNF462	DENND1B	VAV3	TMEM67
MRPS18A	UBAC1	MRPL44	LINC00630	RFC5	ACTN4
EIF3CL	HCCS	PPA1	CDC45	NBPF10	PKP4
HSCB	CDC42SE1	CLDN7	WDR36	SSH1	OAS3
C15ORF52	RPP40	SDHA	LINC00662	CUTC	GID8
UCK2	TXNDC17	EIF4H	TRIM25	TMEM248	ALKBH7
MEA1	SRPX2	LY96	ACO2	ZNF232	CCDC101
RPP40	SHISA2	PLS1	CARD10	SACS	HLA-H
MTRNR2L2	POLR1E	MPZL2	CTNNB1	STX3	BCKDHB
ALDH9A1	ANKRD18B	THOC5	HIST1H3B	LYRM5	HERC4
ST3GAL6	POLE2	FLRT2	LRRC8B	INTS2	C15ORF41
SMAGP	NUDT19	PPCDC	DEGS1	PSPH	ITM2C
ERC1	C15ORF48	LYPLA2	DDX41	ELOVL4	NELFCD
YEATS4	PPIL1	FRK	GCN1L1	HEG1	NRBP1
CDK2	TSC22D3	FAM229B	MOCS3	TRMT6	LINC00630
APEH	TAMM41	TOE1	TENM3	LIPH	FSCN1
PTEN	WDR66	LINC00491	STRA13	CDK5	HSPB11
GAMT	TMED7	DCTPP1	PAX6	PIGW	PVR
SLC16A3	PARP8	TMEM258	KIAA1715	IER5	TMEM138
COQ4	CAPG	FOS	GUSB	PUS3	LRRC49
PTPRZ1	DIAPH2	MED11	TMTC3	SLC35E3	USE1
PAK1	ACAT2	HSPA4L	SORL1	PPIC	CSTB
B3GAT3	IGBP1	TREX1	MIOS	FUCA1	ZNF252P
C12ORF4	LINC00460	C9	MTFR1	SRFBP1	SLC31A2
CDKN2B	SKA2	FBXO22	CTSA	SCD5	RPSAP52
UBASH3B	ASH2L	SEC61B	YEATS4	PTP4A1	COMMD10
RNASEH2C	BRI3BP	EVA1A	TATDN3	FZD7	TBRG1
CPM	MECOM	WDR61	EYA3	ZNF430	WDR41
CDCA4	IDH1	NIT1	G6PD	CBX5	TIMM44
CYBRD1	KPNA2	SLC25A36	PCK2	PDK1	RALY
PCK2	WDR45	MYEOV	STARD5	C15ORF48	MAGI3
KCTD6	SIAH2	ZYX	GNG10	TNC	SNORA72
FSD1L	TMEM60	DESI1	PRC1	TIMM9	SDCCAG3
NUP107	HLA-DQB1	ATP5J2	P2RX5	PRCP	CCNDBP1
ERGIC2	RDH11	SDE2	TMEM219	PCID2	NFIA
B3GNT3	DGCR8	GALNT6	PAPSS1	RFXANK	ACKR3
PLIN3	PAPD4	UTP11L	CC2D2A	PAX6	C7ORF49
MRPS35	PPP2R1B	ATP8B1	P4HA2	OTUD1	CHCHD5
ID2	RBM26	MOB3B	FAM118B	DGCR6L	OCLN
BCKDHB	FRMD4B	TAF9	TDRP	DDRGK1	LINC00662
HLA-C	METTL5	LGMN	MALSU1	TAGLN	UBE2E3
TROAP	UBE2B	EP300	OCLM	FAM84B	ECHS1
ASTE1	PPAPDC1A	POP4	AHSA2	MAD1L1	PDS5B
PLP2	ATP6V1B2	ALDOC	MAP7D1	ZNF101	DNAJB14
NSG1	ZEB2	SLC50A1	LCLAT1	IGF2BP3	GSKIP
GNPNAT1	GMNN	NFKBIZ	TMEM159	CRIP2	MZT2A
KIAA1324L	MYEOV	RINT1	ANKZF1	OCLM	FAM129B
NMB	GTF2E2	LINC00667	FAM76B	C19ORF70	C16ORF74
MMS22L	RPS4X	USMG5	PSMD5	KRTCAP3	NHLRC3
TGFBR2	UNG	C1ORF43	STYX	WTAP	SSX2IP
BAZ1A	FAM98A	EEF1E1	TPGS2	PSMD12	MRPS26
DYNC1LI1	PFN2	HCP5	MYH10	KMT2E	PLEKHA3
PDE4DIP	ZNF146	ZFYVE21	BIRC3	MAST3	SLC25A28
CDC6	TMED8	ZC3H13	PTPN4	STYXL1	DNAJA4
ADTRP	ZBTB21	IFT20	PPIL3	PHC3	NRM
FAM129A	WSB1	MFSD5	PDZK1IP1	PARN	RPS17
ARL2BP	GTF3C2	S100A3	SYNGR2	LHFPL2	ATP8B3
SNCG	TMEM128	EBI3	CASP3	TMBIM1	NGRN
CYSTM1	LDHC	NTHL1	LOXL4	EOGT	MAP7D1
NDUFV2	C12ORF45	TRAPPC4	PPM1A	TTC3	SURF6
EIF2D	COBLL1	MOCS2	KIF21A	APCDD1L-AS1	C2ORF68
HMOX2	ANP32E	DDX19B	MBTPS2	ARL14	MICU1
PCMT1	NINL	GSK3B	GPATCH2L	LAMA1	WWOX
ETS2	LTV1	NHSL1	PANK2	MEX3D	SLC30A1
EPSTI1	VPS13C	EMC7	FMN1	TES	FBLIM1
SUPT3H	PDLIM7	TXNDC9	ACRV1	AGO3	MAEA
TMX1	DUSP7	MRPS30	UPP1	SEMA3C	ADAMTS12
POLR3GL	SF3A3	ACD	XRCC1	TP53TG1	MSRB1
TNIP3	ESCO2	FBXO46	TNC	FAM167A	BRI3
KLF6	EMC2	DDT	HLA-C	PRR4	SLC38A7
ACSL1	FAM122B	EMC8	PNRC1	ATP6V0B	DGKA
TIMM13	SLFN12	IMMP1L	NIT1	SYPL1	LARS
CC2D2A	THYN1	NME7	TBC1D7	LARP6	FGFR1OP
DYRK4	TTK	PAN3	SLC39A4	VIM	PTGR1
STIL	PFKM	FTH1	PPP1R15B	ZBTB10	RGS2
DNA2	HELZ2	PPM1K	RPS6KA5	MRPL4	MDH2
TSFM	LPIN2	LEPROTL1	ZNF22	MVP	NVL
FAM83F	TMEM67	TCF7L2	SHISA5	CAMK2D	BLVRA
TMX4	WDR76	IFT52	SLC15A2	GTPBP3	CSK
MOCS3	RBM19	CNTRL	DTWD1	LUC7L	C22ORF29
CXXC5	IL1B	STOML2	WDR43	TMX1	PPIC
SCD5	PDE6D	ZBTB11	KATNA1	CLCA2	FASTK
ITGB1BP1	C1ORF109	HMOX2	SKP2	ZHX2	TCF19
TIMP2	PSMD10	SPC25	FOS	UBE2G1	WDR73
LEO1	PQBP1	CD47	FUT8	PTPRZ1	ORAI1
BCL11B	TNPO3	ARHGAP1	DLAT	IFT46	NUP160
DNAJB4	TRIM16	BRI3	TPRG1	TMEM141	ELAVL2
AQP3	STRIP1	C20ORF27	HJURP	TWF1	KRT6C
PIK3R4	PSORS1C1	RPS27L	DLGAP1-AS1	MCM4	ERI2
PTPRG	TMEM134	PRCP	USP25	USP16	NDUFA11
FAM83A	POLK	DNAJB12	CTNNAL1	SP4	NCLN
DAXX	TMEM18	BMP2	DKK3	GFPT2	CCNH
BARD1	LRRC28	NFYC	NGLY1	TAF9B	FAM212A
MORC4	DARS2	COX15	LPGAT1	C12ORF54	PSMD10
RPP25L	SGK1	LUM	WDR89	RER1	C12ORF10
ETV6	BOK-AS1	MTCH2	TMA16	SIGMAR1	KDELR3
GSK3B	MRPL35	SAV1	VCPIP1	ENAH	H2AFV
H3F3C	GOLM1	TYMP	MTL5	MRPS34	CAV2
VRK1	H19	DUSP14	PDLIM1	DGCR8	RAD18
PRKAR2A	GNPAT	GSKIP	PRKCA	SNX5	RBP1
XRN2	ME1	CDCA5	FLOT1	HMCES	TGIF2
NOV	BUB1	MX2	HKR1	ANO1	AASS
CLCN3	CHSY1	COL27A1	USP2-AS1	TERF2	TMEM255A
DKC1	SAMD12	SPDL1	EIF5	TSEN15	SNORA73B
DPP3	MOB1A	TMEM87B	GLRX2	RGMB	TMEM107
SLIT2	NEU1	OSBPL2	DZANK1	C2ORF69	VEGFA
RPL18A	AFAP1-AS1	RPS10	LARP4	SEC24D	SLC39A7
IFT74	ITM2C	MRPS2	GTSE1	EIF3C	DZIP3
LTB4R	PPL	MBOAT7	MMP2	HOGA1	RRBP1
GEMIN6	SKA1	CCDC132	SNRPB	THSD4	BBIP1
CUL2	OXLD1	RPE	AJUBA	MX1	ECSIT
USP1	RPA3	IGF2BP3	RBM6	STOML2	IFIT2
ITCH	PCNA	TMEM141	ANXA11	GNAT2	TMEM183A
PYCR1	NT5DC1	FASTKD2	NFKBIA	MARVELD3	CYBA
SEMA4D	EXO1	DSC3	EIF3J	NR2F2	PLCE1
PSCA	TSC22D2	PINX1	ATP6V1A	WBP1L	IDH3G
SIAH1	WSB2	GTF3A	H3F3A	HLA-DQB1	GMCL1
TMEM194B	FRK	AKR1C3	BBS2	SH3BGRL3	WDR45B
PATL1	NUDT12	STAMBPL1	EHF	LINC00525	LSM3
FITM2	GNPTG	ARNTL2	MSH2	PAPSS1	KAT2A
RPL24	SCG2	RPS26	OPN1SW	INTU	MRPL2
TMEM234	TP53INP1	IQGAP3	KIAA1549L	HSD17B10	CPSF3L
MRPL3	ESD	RABEPK	DAPP1	LANCL1	CCDC90B
ZNF770	TMX2	CNP	NCOA2	JOSD1	CSE1L
KIF22	DDX60L	MCM5	CARS	KRT6C	MED21
CKS2	TRIM6	SCO2	SYAP1	SPINT2	LSM4
UNC5B	TUBE1	AXL	COPB1	SLC4A11	LGMN
NSRP1	GLIPR2	CDKN3	RBM7	ITSN2	SIGMAR1
ZNF550	RNF139-AS1	PORCN	FAM49B	ZNF567	PTGES
DEK	BLCAP	LINC00263	GPC1	SPTLC3	PPP1CC
ITGB3BP	SSBP2	RPS19	CA2	POLG2	MTFMT
CUX1	PML	AGPAT1	GPR108	STAG3L2	MYC
PKP1	SDHB	DIRC2	STT3A	C7ORF50	INHBA
PVR	LINC00963	ARF6	SF3A1	ADAM12	CHCHD6
OXSM	ZSWIM6	GRN	KLK10	SMURF1	CDK2AP2
AKR1B1	IL1RAPL1	GAMT	ZNF532	RPL23	EIF2B1
PLEK2	UCHL3	NME1-NME2	TRIM16L	FARSA	CALB1
GJC1	YARS	CTGF	LYRM4	NME6	NSF
LDHB	RNASEH2A	PVRL4	SYNPO	KCTD1	MFSD1
DDX56	TNFRSF12A	GPR27	ATAD2	TRIML2	FAM213A
AGR2	TBC1D31	RPS6KB2	SNRNP25	MPV17L2	ATF3
WDR77	GSR	CCRN4L	BOLA3-AS1	DUOX1	RIBC2
KMT2A	MT1A	ACADM	FXYD3	HSH2D	CNPY3
PLD3	GJB6	LAMB3	LMNB2	AK4	RBPJ
CLTA	RPA2	SHPRH	GCFC2	THOC5	SEC11C
PSMB8	ICMT	COL6A3	RIOK1	FMO4	FAM168B
BYSL	RDM1	HAUS8	IFT43	PCBD2	PIGO
AEN	PIP4K2A	SAMD9L	PPP1R2	MPG	INCENP
PLEKHA1	MRPL50	VPS4A	FBLIM1	HIST1H4C	CHRAC1
PAQR7	PSMG1	IFRD2	GGH	CLK4	FSTL1
CENPH	HLA-DRB1	CYB561D2	PHTF1	ZFPM2	SLFN12
GPX1	LINC00662	GLA	NPLOC4	PHB	SIL1
MAGOH	CYCS	SAAL1	TUSC3	TMEM205	KATNAL1
MRPL51	FGGY	ALKBH5	SMARCAD1	KCNK1	RRP9
JUND	SRPX	SPEN	TUBA1B	INO80D	L3HYPDH
FBXO9	RND3	NOC2L	2006-03-01	GDAP2	TRIM5
RNU4ATAC	C7ORF49	TEX261	CLIC4	DBNL	MIR4426
VCP	ARL6IP1	GALE	TCEA1	CCT6P1	MINOS1
BLCAP	NUP155	AHSA1	FAM214A	COX7A1	WNT5B
ZNF140	MBOAT2	UXT	LMAN2L	BBIP1	RPUSD4
GTF2I	SLC37A4	CELSR1	EIF3E	HIST1H2BF	NDST1
NFKBIA	GLMN	RGS10	ATP6V1H	PPAP2C	ETHE1
GLT8D1	CIAPIN1	ZC3H14	CNKSR3	2014-09-01	DDX28
PPP2R1B	RNASEH2C	CCT8	ZHX1	ZNF880	PRPF6
CCS	FAM83A	FTSJ1	CYB5R2	CDK9	FBXW5
SLC25A11	PDHA1	IFT43	MRPL3	TMEM97	MEST
CECR7	L1CAM	NUB1	PLK1	USP31	LMAN2
ZNF714	LBX2-AS1	CD58	BCYRN1	GPBP1L1	SLC35A1
KIAA0020	TES	THAP5	TXN2	OCLN	H1F0
MCM7	ATF2	DIP2B	SH2B3	PRIM2	SDHAP1
CLDN4	TUBB4B	PROSER2	TMEM116	METAP1	LCORL
ULBP2	RPL5	MRPS36	SMC1B	LINC00460	HLA-C
SETD9	ANGPTL4	EEF1B2	AP2B1	EFNB1	AASDH
STARD5	SFTA1P	DYNLRB1	NIPAL2	CHIC2	POP7
CNN2	TFB1M	H6PD	ZNF239	FAT2	OXR1
EOGT	FPGT	RNF5	MTX3	KREMEN1	TCOF1
MPP1	LIPH	RAPGEF5	MAGED1	MRPL28	IL6R
TRPC4AP	CLEC2B	REXO2	NSMCE1	DNAJA2	EI24
ITFG2	PDCD4	CHD9	KIAA0040	AMN1	TNKS1BP1
RABL3	GPN3	SS18L1	MXRA7	SLC2A3	SLC39A1
TMEM41B	MED28	CSTF2	ITGA3	SNX2	MANEA
MANSC1	CBWD6	DAXX	NF2	ARL15	CYP51A1
NOTCH3	SPTLC3	HIST1H4E	ACER3	SNORA72	F2RL1
FAS	C1GALT1C1	JARID2	CDC25C	ANKRD55	MFSD12
ARNTL2	H2AFZ	PDXK	FBXL4	PLA2G4A	DCAF4
HEBP2	ARID2	WFDC2	DLX2	C16ORF87	NCAPD3
FARSB	KLF3	TMEM18	POC1A	ANKRD19P	RPS2
ACD	VSIG10	CYP24A1	FAM134C	HIPK3	GOLGA3
RNF141	EIF2AK2	PDCD1LG2	TRMT10C	LPAR6	NUP205
KCNJ2	GPX7	PREB	CAP2	IFI44L	SLC35B2
RNMTL1	PRPS2	MAEA	NFE2L1	PGM2	HRSP12
LRRC59	NFIL3	EXOSC5	KIAA2026	LONP1	DMC1
RHOG	TSR1	PRMT3	KPNA3	UCP2	ARSB
GOSR1	ADAMTS12	GTF2A1	MRPL15	TTLL12	RTTN
ISY1	IER3	TNS4	NT5C3A	C1ORF210	NR2F2-AS1
SLC15A4	TAP1	RPS17	N4BP2L2	RNASEH1	IRF6
DNM1L	TATDN1	ZSCAN25	DNAJC10	CECR7	R3HDM2
FAM45A	TSPO	LIX1L	RND3	JMY	JARID2
ERMARD	TMEM184B	ARHGAP21	PTS	CASC8	CCDC58
CYB561D2	MIR24-2	ARHGDIB	GPX3	ATF2	LY6E
TPM3P9	TTC27	TP53TG1	CEP57	AHSA1	TAGLN2
HLA-F-AS1	CALML5	C9ORF114	TRIP10	SMIM22	FLNB
APRT	DHCR24	JOSD2	PARVA	FOPNL	CCDC163P
TSEN2	HINT2	CCBL2	OR2A1-AS1	UEVLD	CALM2
MRPL15	BDNF-AS	NSMCE1	THAP4	SCNN1A	PLXNA2
NOP10	DDB2	C1ORF53	SFXN2	CREG2	MTSS1
OIP5	AMOTL1	ATP5D	PTOV1	DZANK1	CCDC43
NME1	SLC25A40	POLR3H	SNX24	ACOT7	ANKRD36
ETV4	ZNF880	CCDC53	SMARCA4	KLLN	FN3KRP
FAM83B	UGCG	FST	ZNF347	CLOCK	FAM136A
VAV3	ME2	USP43	POLDIP2	CCDC171	PIGP
STX8	COQ5	IDH3B	NAE1	HIST1H2BN	COX17
CTSV	RAB8B	SENP6	AMZ2	TRIM44	MAP1LC3B
DHRS7B	ALDH6A1	LLPH	NSMCE2	RPL22L1	MCM3
WDR34	ZNF827	NEDD8	NAA25	ATL2	ARFRP1
RFT1	MALAT1	WDR46	PSMA6	CKB	ATG13
CPEB2	C6ORF203	AASDHPPT	RAD52	TIMP1	RRP8
IFITM1	CNEP1R1	S100A6	TMEM204	YPEL5	PLLP
DHX35	GBP3	AUNIP	ARHGEF10	CCDC43	RNASEH2B
ZNF318	CYP2S1	HBEGF	SPINT1	SNX24	NCALD
LYRM4	CKS2	C4ORF46	CRYBG3	ZNF326	CUEDC2
ZMIZ1	QKI	CLIC1	BRIX1	DTX2	SBDS
MORN4	COG5	GTF2B	PCNA	CDC14A	OAF
PDIA3	BRD4	C7ORF73	SLC44A3	FBLN2	PHC2
DDX60L	SH2B3	MRPS33	SACS	NDFIP2	HAUS3
LRRC58	IFI27L2	MCFD2	LDOC1	CDC37L1	RTN3
DGKE	LINC00152	SMIM14	ZNF813	NDC80	TNFAIP1
RAD54L	SPC25	HERC5	ADM	BLCAP	SLC36A4
GPC1	DDR1	DDIT3	RNF187	CKMT1A	ESRP2
MIR17HG	PPT1	PPP1R11	PPP2R5E	DIAPH2	PFDN2
CTTN	SDCBP2-AS1	YIPF2	PIK3CA	N6AMT1	SH2B3
TIMM22	SGOL1	SYPL1	ITGB1	RAB31	MTPN
XBP1	TRIM26	CCT4	MDM4	WLS	ZNF680
SNAP23	LINC00601	SPHK1	SERPINI1	MPZL1	FAM208A
TRAPPC6A	ASB16-AS1	ASAH2B	C3ORF14	AREG	GPBP1
KPNA1	TMSB15B	ALS2CL	MIR155HG	VGLL4	KXD1
WRB	ATP5SL	SLBP	MED17	SNTB2	E2F2
CDC123	DEGS1	COLGALT1	GOLGA2	MFN1	MTX1
ABCF1	SUN1	SFT2D1	TBC1D2	TRIM35	ARPC4
FASTKD3	MORC4	PIGH	ABCC3	SH3YL1	TOLLIP
FAM83C	MPP1	MAP2K3	ZBTB1	CRYZ	TRIM69
GNA12	OAT	SNRNP40	RGS20	TSC1	CERS2
KIFAP3	SOWAHC	MTPN	MTRNR2L2	DCLRE1C	SAP30
SORL1	TCP1	AP2M1	ACADSB	MARCKS	FLYWCH2
COMMD4	PPP2R5A	TMEM52B	ZNF506	CLDN7	WARS
FAM208A	HAUS1	PPP2R2D	ZC3H7A	FLII	PSTPIP2
SLAIN2	LRRTM2	BCL7B	PIM1	INPP5B	C11ORF30
DTX4	MAP7	MIS18A	SP4	GM2A	DONSON
TJP2	ATP2B1	C9ORF78	POLE2	HMBS	TMEM223
EHD2	GRAMD3	TXNDC12	SLC47A2	CASC10	RNASEH1
RPL23P8	RPL12	CDC23	SNORD109A	TACSTD2	FAM222B
CCT6A	ZMAT5	SZRD1	CBX1	HK2	ID1
LZTFL1	TUBA1C	LINC00909	CAMK2N1	PANK2	MB21D1
NANP	TLE4	SLPI	SLC16A3	ACO2	KIAA0586
RAB6A	CINP	TBPL1	SLC25A46	FOXF1	PTPN4
GUSB	ANXA3	PLP2	TPI1	RPSA	RAD54L
MLH1	SFXN1	VEGFB	LCMT1	F2R	TMEM14A
MRPL9	DARS	TVP23B	MTHFD2	CYLD	STAT2
ABL2	HIST1H4C	LINC00883	IFITM3	ZNF286B	CRHR1-IT1
DLX3	TTLL7	FUNDC1	ZDHHC3	FAHD2B	ZNF22
ZNF350	PSMB5	EMC3	TTLL12	OPTN	PMAIP1
FAM115A	RABGGTA	LCP1	IRF2BP2	FLRT3	SMARCA4
SLCO4A1	NDUFS2	FUNDC2	PPAT	NDUFA8	RPS10
KIAA0586	UBXN1	ZBTB7A	UBA52	MTRNR2L9	NUP50
TMEM180	C6ORF48	UFD1L	PNPO	MCM3	SERPINB7
ARFRP1	TRUB2	TMEM98	HMGXB4	LYRM1	C9ORF40
ACSL5	ELF1	NEIL3	SFTA1P	ASB1	WASF2
CKS1B	LINC00936	CD63	CCDC101	H2AFY2	RNF40
HAT1	PPP2R3C	C10ORF35	DNAJB11	APH1B	DHRS7
MASTL	FCHSD2	CUL1	WNT3	GAST	PPP3CB
CEP78	PSMC2	COQ5	HIST1H2BK	MAP1B	NME7
MT1M	KCNJ2	LPP	ZW10	DGKH	C4ORF33
CPNE1	CDC42EP2	MIR3654	BLZF1	ENTPD6	MOSPD2
CRIP2	PCED1A	ATP5SL	ADNP	FAM76B	PIGH
FBLN1	DPF3	PSMA5	ZNF502	NCS1	FAM83H
OSBPL2	HDDC2	ACOT2	ENTPD5	PDS5B	NAV2
CROCCP2	CDK8	ARL4A	CBWD6	GADD45GIP1	CSTA
RPSAP58	ORAI3	PDGFC	HMGB2	NKIRAS2	GNAQ
MAPRE1	RNF141	LYST	MMS19	CHMP1A	IL20RB
NOP2	MIOS	SULT1E1	ALDH7A1	NTAN1	GABPB2
ABHD4	RAB33B	PPP2R3C	UBALD2	DTWD1	IFNAR1
SNX5	ANAPC4	UQCRQ	THOC5	ARL4D	SENP7
MPP6	RHBDD2	MSH2	CEP95	MRPL39	NXT1
BTG2	GPR153	GHITM	DNAJC13	SCAND2P	SLC9A1
CASC9	DUSP3	BSG	PAK1	RASSF6	CLDN1
TMEM99	NEK2	BRIX1	PCF11	PFKFB2	TRMT10C
UBE2H	NIP7	ATF7IP2	PTGR1	ZNF207	SPIDR
STAU1	HS6ST2	GOT2	BCAS3	C12ORF57	DLK2
UHRF2	KANK2	TSSC4	EIF4G2	RAD51	PDGFA
EMC3	ZNF766	CMC2	CNOT4	SPESP1	ARL14
INSIG1	SDHD	PBK	PPP2R2A	CD163L1	RNF5
GATAD1	MRPL37	IRF3	RUNX1	NFATC2IP	BCAT2
ANKRD10	CTSA	PON2	TPBG	ZBTB21	RPL35
PVRL3	SS18L2	DENND4C	RNF219	HDAC1	HAUS2
FOXN2	LARP6	LUZP1	CXXC1	CCDC12	USP36
NCKAP5	GIGYF1	MRTO4	PPP1R21	FASTKD5	ADAM8
CNBP	GBA	MCL1	SHISA2	DCAF6	STAU2
TMEM39A	WARS2	USP24	ZMYM5	MANSC1	PRMT5
STYXL1	GPAA1	B4GALT5	VGLL1	KLF9	VARS
SUMF2	TRMT5	WDR18	TM6SF1	GDAP1	RRAD
MRGBP	COX7A1	EFCAB11	ALKBH8	BUB1	HSBP1L1
MRTO4	ATP5F1	VPS13B	NDUFA11	CCBE1	CPSF1
LURAP1L	SPAG5	UNC50	ZNF350	FEM1B	ALG1
TMEM260	SSRP1	ACO2	GNG12	ALDH3A1	FLG-AS1
MIR24-2	SPATA20	MYL12B	SH3D19	WISP2	DDIT4
TNFRSF12A	RPA1	MDM4	EFNB2	HKDC1	CAT
LTA4H	NT5DC3	TNRC6A	SMAGP	TMEM223	CDC42SE1
P4HA1	SRGAP2	EFNB1	SAA2	SRGN	NRG4
EIF2B3	TUBB2A	SNORD12C	TSNAX	UBE2B	TNFRSF21
NDUFS7	SHISA5	KRT6B	TCTN3	SNRPB	MOB3B
PLAC1	PON2	SLC35G2	DHRS1	MVB12A	NHP2
MSH3	PERP	POLE3	ARL8B	TMED2	BTN3A2
HSPA1A	GSTK1	SNRNP27	COLGALT1	GOLPH3L	TMTC3
HIST1H4E	CMTM3	PLCXD2	GALNT6	SCGB1D1	TNFAIP8
KRT7	CTNNAL1	LAMA5	MAP3K5	TMEM177	CDK5RAP2
MFAP1	WDR36	EBNA1BP2	ZDHHC12	MICALL1	DYNC2H1
ELK3	KCNJ15	DYNC2H1	GTF3C6	CUTA	RSRC1
SMN2	BAD	FH	RNF2	CAPG	CEP104
FDFT1	FAM13B	VPS13A	XRCC2	VTRNA1-2	MTL5
C11ORF54	NUDT21	CAMK2D	CCDC77	DTYMK	ELOVL5
RPUSD4	ATP6V1H	PPIL3	SIX1	BDP1	MORN2
DIS3	FBXO44	AARS	UNC119	MAP3K5	MARCKS
DCBLD1	MAPK13	SIK1	ATP6V0D2	SERPINB2	RNF6
CLK1	MEGF9	SEC61G	POMGNT1	ZFYVE21	GPN2
ACOT2	UBA2	CHCHD4	C1ORF35	PHKG2	RPL28
KIAA1522	TCTN2	PARP9	C1GALT1	TMEM14B	PTGS1
DUSP22	FARSB	ARF1	MTMR6	RPS4Y1	SOD2
SIMC1	COX6B2	PTDSS1	CAMK2G	C12ORF56	HEPHL1
MCMDC2	TBC1D4	SNF8	NDUFA9	GMPS	EFHD2
HMGN5	ARV1	NOP10	C19ORF33	C16ORF13	NMRAL1
HBP1	AMMECR1	AAAS	PTPN2	LCTL	YIPF1
GAL3ST4	ZFYVE21	SUMO1	APOPT1	SURF1	SNX29
DTWD1	FAM50A	COX6B1	ANO6	SLFN11	COPS4
FLOT2	HAUS8	RANGAP1	KMT2E	GTF2F1	SRGAP2
MED4	TMEM52B	PCGF5	RINT1	BRAF	NEK1
TRNAU1AP	AURKA	ADM	EDEM2	ACOT9	TRIB3
TAF11	PXK	HAT1	DHX36	FANCI	BCKDK
RRM1	NECAP1	LIMCH1	CGB5	SDCBP2-AS1	FBXL4
ABCG1	NUF2	SNHG9	PHC3	DDHD2	VPS37B
ITSN1	SNRPF	FAHD2B	RRP8	S100A8	NNMT
C3ORF52	GALNT7	KLF4	USP31	ZNF432	NUDT16L1
GNG5	MDM4	KPNA1	NPRL3	DUOXA1	PMS1
MTCH1	SLC15A2	TXNRD2	CHEK1	PMM2	MROH1
SLFN5	HMSD	ANXA7	PSRC1	ZNF281	TMEM154
CD97	SNRNP40	GRHPR	NUS1	CYP24A1	MAP2
PNP	E2F8	KDM4C	DNPEP	MYBL2	LSR
FAAH2	PIGV	PEBP1	CLCA2	TASP1	CEP63
NFE2L3	APOBEC3G	NME6	CDC16	FBXO32	CCDC117
BARX2	NUP93	CIDECP	GNB2L1	UVRAG	ATP5H
ZNF600	SUCLG1	HAS2	RPL23	TMPRSS11E	B3GNT3
MFSD1	PPM1A	RNMTL1	PCCB	DUT	SNORD104
NUP93	RC3H1	TPGS2	SEMA5A	CTNND1	AMOTL1
JAG1	NBPF9	C18ORF21	AGA	MRPL11	CEP89
APBB2	USP22	LMO7	C3ORF17	RNF24	PHF19
RAB8A	ATP8B3	STON2	ZNF300	NOL12	IMPDH1
ATP5S	TMEM161B	HIST1H2AE	HADHA	ZNF680	ACADM
MAF	BTN3A1	HNRNPL	UBASH3B	PCK2	RPS9
CDCP1	PSMD12	EPB41L4A-AS1	IDS	SC5D	ERLIN1
CD83	C9ORF84	PPT1	DERL1	ZNF260	ABL1
SLC25A19	ZNF277	GNG5	UCHL1	TTTY15	SECISBP2
PSIP1	NPLOC4	WWP1	GPRC5A	TGFB2	APOL2
PPIH	HEBP2	RRP36	BRAF	DDX49	PISD
SCAMP3	DBI	MED13L	GMPR2	NOTCH2	RHOT1
RDH11	PSMB9	PXDC1	GSKIP	NNT	FBXO36
LRBA	VKORC1L1	RAB9A	STT3B	ODC1	DAP
DEDD	PRKCH	HEG1	CDCA7	MAGOH	PCDH1
MRPL49	NOL7	FTSJ3	NUP35	CCNA1	CLUH
HSPA8	LGALSL	COA6	PITPNC1	FOXK1	MRPL14
SURF4	SLC22A5	MAPRE2	RBM28	KLK6	TMEM245
ATP2B4	GOLGA7	ERP29	FAM83H-AS1	NXT1	PPAT
C12ORF65	SVIP	MRPL50	LSM14A	MPDU1	WTAP
CNOT10	THOC7	ADNP	GRPEL2	ZNF32	FAM101B
HNRNPA1P10	ZNF468	CEP41	ZNF714	FBXO42	HES2
TCP1	HMOX2	ARL3	TNFRSF10D	ANKRD54	C6ORF1
ZNF148	ARHGEF39	TRMT1	DHX8	ORMDL1	C3ORF52
MPC2	FAM214A	TRAF3IP3	CD164	SH2D3A	ZDHHC9
EXOSC10	2006-09-01	GOLGA4	HIST1H3C	TRAP1	ZNHIT3
ZNF721	RCAN3	MRPS18B	LRP10	SOCS5	PTPN1
NDUFAB1	CASC10	SERPINB6	AKR1A1	COX6B2	MDH1
POC5	NCAPD3	PMAIP1	MYC	KLHL30	C1ORF174
SENP7	TRPM7	PCNX	ZFAND1	PID1	CARS
DNAJC9	USP1	MPC1	BTG1	ACOT2	S100A2
USP18	KRTCAP2	PRDX4	TMCC1	LCOR	CDK15
PDHB	TIMM10B	ATIC	CST3	NMNAT2	BIRC2
NOP56	LDLR	ORC1	PLS3	POGLUT1	FBXO6
NUPL2	NDUFA9	C5ORF63	RNF20	CCNE2	TTLL12
OGN	ATP1B1	TSPAN8	ZNF587	LPIN1	TOMM34
UBR7	BIRC2	TCEAL3	PORCN	OTUD6B	SPRR2D
CELSR2	CASC8	PAPSS1	ABHD17C	VPS72	OSR2
FLAD1	RREB1	KNTC1	BTN3A1	MYL12A	PSMA7
CBR3-AS1	IQCB1	MRPL46	ST7	DNASE2	LRRC40
CDKN1C	SCGB1D1	CREBRF	BTN3A2	TOR1AIP1	NOB1
UCKL1	ODC1	DENND2C	PRKACB	ZNF28	FAM72C
TET2	ST7	CDKN2AIP	MYO19	SLC38A6	CDK9
E2F3	KIAA0754	ZNF587B	ACSL3	PUS7	ATP2B1
RIOK2	TROVE2	ZBTB38	CSNK1D	DIAPH3	DPP9
RPGR	DHCR7	AOX1	CYC1	IGBP1	NOP14
CKMT1B	NR6A1	HMGCL	MPLKIP	HN1	BOD1L1
MRC2	PMS2P1	BIRC3	FBXO3	DLX3	MAP1B
CPOX	AKR1B10	TMEM248	SS18	C8ORF33	CEP192
HIST1H3G	PLRG1	SERPINB2	VAPA	RPL26	JAGN1
PPTC7	ERMP1	VGLL4	GRB10	ENTPD3	C6ORF57
GAST	MISP	GXYLT2	PI4K2A	MIR194-1	HSP90AA1
CRNKL1	TSPAN8	ZBTB44	BAZ2A	IQGAP3	BIN3
EIF2AK4	PRKRIR	TCTN3	C9ORF89	PRTFDC1	SRPR
DHRS1	MTAP	LGALS3BP	PLEKHF2	STK35	DDA1
DDT	FOXRED1	GNPNAT1	BHLHB9	APPL2	TOPBP1
EDEM1	LINC00888	RFC4	ZWINT	CAP1	EFCAB7
SRPK2	PTPRE	MAP1B	KIAA1143	PIGN	LRRC1
SNAPIN	TLN2	SCGB1D1	KIAA1671	DDX56	CD276
MZT2A	NCBP2	EXOSC8	RANGAP1	CROT	FRMD8
CNOT4	MTA2	PPCS	PSMG4	PLCB4	MRPL43
FABP4	RFK	CGRRF1	WRAP53	BPGM	SNAI2
RNF26	KCNK1	COPS7B	HOXA10	CRYZL1	TRMT11
KIAA1109	KLK10	UPF2	ERP29	NBPF9	AKR1C3
HSPBAP1	GRIPAP1	TAGLN2	AURKB	GTF2H2C	TPRG1L
ANKRD29	SUCLA2	CCT5	RNF181	MKL2	ASNA1
WDR72	MFN2	GPX7	LINC00641	DNMBP	REXO4
RRP36	SYNGR1	HELZ	VRK2	N6AMT2	FAM32A
GTF2F2	PRKACB	CEP55	LRRC8A	ANAPC11	PHF11
C1ORF116	ZNF410	N6AMT2	PPIH	IFIT3	CWF19L2
FHL2	TPX2	TARBP1	CD109	AMTN	MPV17L2
SEMA5A	SNUPN	BRWD1	ARAP2	LAYN	TPR
TEX9	INTS12	ARFGEF1	TMEM2	CD59	SDF4
PTRHD1	RABGGTB	SORL1	IL1RN	HIST1H3D	RPL13AP5
TCF7L2	RNF139	TBRG4	DPY19L4	FUBP1	VPS29
TMEM128	MRPS14	FDFT1	RRS1	MALL	ARHGEF10
CD276	FAM206A	ARMC9	ANGPTL4	PFDN4	UBE2J2
VAT1	VGLL4	DUS2	UTRN	HPCAL1	SMURF2
TRAPPC13	SAT2	RXRA	PDE3B	KYNU	XPO6
TPI1	CSGALNACT2	TSG101	FABP5	CDC42EP1	TIMP1
CEP290	OAS3	SCD	KIAA1522	RAB30-AS1	NUCB2
TPD52L1	SYCP2	MCC	PPP4R1	SNORD100	DZANK1
FAM111A	HNRNPA1	BRCC3	SLC33A1	WEE1	SEC61G
TMPRSS11E	RIOK1	HEBP2	DDX49	TACC1	EMC6
RNF216P1	RBM18	ARMCX3	ZNHIT3	AOX1	FAM92A1
C21ORF91	PRAME	L3MBTL2	FDXACB1	PITPNA	CHMP1B
ATP7A	BRCC3	IRF2BPL	ARFGEF1	C3ORF14	DYNC2LI1
ORC1	OLFML2A	DDAH1	PLOD3	NDUFAB1	ARPC1B
FANCM	PKD2	PDIA5	GFPT1	NTHL1	AHI1
TRAPPC11	PRDM5	SPCS2	RBM47	ALCAM	VBP1
LRRIQ1	DSG2	METTL17	C11ORF57	FBXO46	DDX60
TKT	CCNA1	E2F4	HAUS8	GTF2A1	NSUN6
ZNF431	REEP3	ATP5I	IFRD1	ARNT	PCIF1
NHP2	MRPL24	TMEM184C	LTBR	TMEM189	MAPKAPK3
LOXL4	MAGED2	SNRPD2	PGAM1	ERAL1	ITPR3
CCDC12	C1QBP	SYNGR2	METTL1	CDK7	B4GALT3
NMNAT1	IQGAP3	POLR2K	NRP1	KDELC2	MIEN1
C4ORF29	DGKI	RPLP0	CATSPER2P1	GNGT1	B4GALT2
PANX1	DDRGK1	SPTLC1	TACC3	ASF1A	TOMM5
UCHL5	RBM39	RASSF4	MXRA8	NDUFC2	RBM15B
DDIT3	ASNA1	SLC2A8	SREK1	MTIF3	PPL
C12ORF73	TMEM168	NFIA	C20ORF197	CSE1L	LSM5
CCDC88B	DEDD	IFI27	C1ORF198	ESD	PLXNB2
CCDC77	FBXO32	ZDHHC4	ALG5	EFCAB14	ZNF761
GPR110	AJAP1	TMEM41B	MMP10	HRSP12	VPS9D1
SMARCA2	MSMO1	TSSC1	ARV1	GPR125	CCDC15
SAAL1	UTP11L	HJURP	DPM3	AP5M1	PPP1R11
PARP8	ADSL	GAR1	C9ORF91	AJUBA	MAGOHB
LCOR	PMEPA1	FSCN1	LRRC40	VEGFB	TPGS2
SEH1L	C12ORF29	CCNA2	SEC24D	FBXW7	ARHGAP26-IT1
MTHFD2	ANKEF1	LBX2-AS1	ANTXR1	GLTSCR1L	SOWAHC
CPSF7	NBEAL1	TRPM7	CRHR1-IT1	CASP10	GOT1
FAM219B	METTL17	PLXNA1	GCLC	PKP1	ESPL1
ZNF622	MTSS1	DSCR3	RUVBL2	SOD2	BLCAP
DDRGK1	TSSC1	ITM2B	PTPRA	IGF1R	PTGR2
LUCAT1	BNC2	PRIMPOL	CHAMP1	DUS2	MTHFD1
TTC39C	DCTN6	DSC2	GYG1	RALBP1	KREMEN1
ERP29	MED27	EIF3K	ERAP2	RABEP1	GLA
ERBB3	TMEM40	HDAC3	ERI1	NDE1	PAXIP1-AS1
FBXO21	FASTKD1	TCP1	PLLP	CENPM	BNC1
WISP3	LAS1L	ECHDC1	NTPCR	GAL3ST4	MCCC2
N6AMT2	TUBA4A	RASSF6	OSBPL3	NUP62	ABCA1
POLR2G	FAM64A	CRIPT	MAVS	LPGAT1	XRCC5
GIPC2	NRARP	LTV1	AVEN	TIMM8B	KLHL12
HAUS2	SPHK1	LINC00601	LATS1	POP7	NUDT12
VPS72	METTL8	FOSB	FKBP7	CCNG1	GPALPP1
FANCG	APOO	PRR13	TTC27	ANKRD50	ZCCHC17
CABYR	CALML3	MRPL3	STARD13-AS	SAMM50	HK1
UBE2Q2	RAB9A	PLD3	RPS28	XPNPEP3	DNER
STXBP1	TYW3	SEC22B	TSR1	FXYD5	WDR4
FRYL	MKL1	RPL29	SYT14	LAMTOR3	C9ORF142
NPIPB5	KIAA1522	RHNO1	ZNF695	LGMN	MRPL42
UQCRB	RPL7A	KIAA1407	ATP11C	ANKRD32	NXN
ORAI1	PAICS	IFIT1	PMEPA1	STYX	GEMIN4
CCNDBP1	CLNS1A	ATG4C	SLC38A6	SDCBP2	LIFR
EPHA4	NPHP3	RCN1	TMEM45A	SRSF2	PATL1
PIR	CTBP1	CCDC12	LGALS1	TMEM50B	GRWD1
HCCS	SRI	COL8A1	COA5	TMCC1	SAMHD1
TBCC	KARS	FGD6	CBX6	NR3C1	SEMA3C
SND1	DHRS3	MYBL2	RAD21	BMP2	NDUFS4
NDUFB4	ELOVL5	USE1	DPH6	UBA52	DGCR6L
TMBIM1	AK2	SNRPD1	AIFM2	SLC2A1	SLC35C1
RYR2	ZDHHC4	ACTR1A	POLRMT	TSSC1	RPL23AP7
TNF	DENND5B	IFITM1	SNX1	USP18	TRAPPC11
FAM60A	NDUFB5	MRPL45	FERMT2	GATAD2A	FAM65A
PNN	ZBED5	MRPS24	MANF	HSPBAP1	ARHGAP19
RALY	ARHGAP29	AEN	SCNM1	PHF5A	SDR39U1
MRPL24	ARL2	SEC23A	NSUN5	PPME1	ZNF133
RAI14	CDKN2AIPNL	CHCHD1	RIPK4	TTC39B	LHFP
TIMM21	CDK6	FOPNL	ZBTB11	MTMR11	CDK14
FAM83A-AS1	RPE	SEH1L	WDR75	STC1	PSMA6
POLR2M	FGD1	RBBP6	LLPH	SCRN3	AKT1
TMEM255A	WDR33	TGDS	LINS	CHMP2B	ZNF440
ACO2	NIPAL1	EXOSC2	PSMC5	G6PC3	MED8
GGCT	SMC2	POLR3GL	ZNF320	TUBG1	TUBA1B
TRIM26	RPS8	EAPP	ANXA10	SLC44A5	ZNF827
MALSU1	CNIH1	SMIM19	HEY1	ANKRD29	PJA2
PCSK5	TNFAIP3	AAMDC	TALDO1	HOMER2	ARMC1
CNTN1	DGCR6	METTL22	NEK2	TTK	ASB16-AS1
STAP2	AKAP13	BHLHE40	POMGNT2	ZNF639	C19ORF60
URGCP	CDCA7	LIN54	G6PC3	EIF4EBP1	TFPI
MRPL32	S100A3	VRK1	PTPRK	SYNGR1	LIMK2
STRAP	GNPDA2	NAE1	MAPRE2	MRPS2	YARS2
FAM114A1	MTRF1	KRBOX4	KANSL3	HSPA4L	TNKS2
MRRF	MFHAS1	DDX10	PLEKHA8	ATP5G1	SAV1
SNHG12	EIF3I	POLR1C	LSR	TPM3P9	STX4
KDM2A	MED23	ZNF609	FAM117B	HSD17B6	DUS1L
TBCK	TLR4	MRPL35	STARD13	DBT	MTF2
REL	C2ORF68	RALGAPA2	BDKRB1	C19ORF24	NUS1
RPP25	FOSL2	TEX264	KLHL23	ERLIN2	SLC25A13
SEC23B	UQCRH	DEPDC1	SERTAD2	PPP4R1	SNAP47
GSTO1	LINC00491	BBS7	ERMARD	RAPGEFL1	NLRP10
ZKSCAN1	CLINT1	ADH5	RAB6A	ELP6	NFX1
TGFA	MRPL41	TIMM23	ATOX1	IL18	TRAK2
RMI2	PEF1	XRCC6	SAMD4A	TLE4	C1ORF122
SMIM12	DDX31	C6ORF203	VPS26A	CCNC	AUNIP
ATP6V0B	ANAPC10	SMIM7	ZNF770	SKAP2	AKR1B1
PIK3C2G	CC2D2A	MRPL41	LIMS1	C1R	DDX27
UQCRC1	INTU	EIF4E	TNIP1	GALNT10	HMGB3
YIPF3	ZFHX4	FGFR1	AHCYL1	LAMB1	PTEN
ELMOD2	SPRY2	MAGED1	RYK	RARG	CGB5
UTP14A	NR2C2AP	MARK1	ANKRD18B	C5ORF22	EYA3
ZFP36L2	PARVB	TTI2	TBCCD1	RHOB	EDEM2
TMEM14A	SCD5	ITM2C	CDK15	ARMC9	SREK1
LRP11	C11ORF31	TMEM255A	VTRNA1-2	CPED1	CALCOCO2
CHAF1A	LPXN	GAPDH	TRAPPC13	FRMD6-AS2	TWF2
SMC2	HIST1H2AE	EEA1	NPAT	F11R	FJX1
SNX7	RAB4A	MMADHC	GTF2IRD1	KPNA7	PHTF2
AGTRAP	LOXL1-AS1	HPRT1	CEP89	FBN1	ZCCHC11
LINC00526	SYBU	SSH2	PMS2P5	DDX43	PAM16
MARK3	SMIM19	DDRGK1	NAA30	TMEM55A	IL4R
TICRR	RAB11B	IGFBP7	PIM2	ADAMTS6	LINC00511
ENTPD6	UTP23	SSBP1	TRIM13	SH3RF1	TMEM208
IFI44L	MGA	MAPKAPK5-AS1	AEN	ZFAND5	PDCD11
PIGT	NCAPG2	RAB1B	OPA1	RNF4	PHF10
CYP4F3	CD44	DLG1	HORMAD1	SOCS2	SEC13
CRKL	GGPS1	CXORF40B	GLTSCR1L	FAM60A	ATM
LINC00963	SNAPC5	MTHFD2L	TEX10	MYO1E	FAHD2A
GALE	SMIM14	APLP2	SLC23A2	ZNF528	ABI2
C9ORF116	C1ORF112	HLA-DRB1	KBTBD2	TUBA1C	DHPS
PLEKHA4	CCNL2	ISG20L2	KRT14	ANKH	IKBKE
DLX2	CFLAR	IGF1R	PCGF1	MAK16	IRAK1
RAB5A	DLGAP4	FAM92A1	ACTN4	GABARAP	SGTA
FEN1	RPL21	ARMC6	LTV1	SPRY2	BNIP2
DHX16	EEF2K	GPATCH11	POLR2F	TIGD2	N4BP2L2
NT5DC2	SLC25A17	KIF2C	ARMC1	ABI1	PPP6R3
ZNF354A	SEZ6L2	TFB2M	STX2	TSPAN8	GJB2
IMPDH2	SERPINB2	ANKLE2	ZBTB25	KLF6	NUP54
ZFP90	BDKRB2	HIST1H1B	PLA2G16	GPR82	FAM83F
OXTR	EHBP1	DAB2	ZC3H11A	GPX4	TIMM22
SMARCAD1	PRPF38A	LPIN3	SGPP1	AASS	VCPKMT
HIPK2	EPRS	MMP2	PTX3	ITGB5	OGN
FOCAD	ARL5A	AIFM2	RICTOR	BRD8	PPP1CA
TCTN2	OTUD3	ATP9A	PSPH	PPM1H	PTPRE
GALNT7	TTC26	CDK1	RAP1B	MCTP1	AHCYL1
ALPK1	PANK2	GPN1	FOXN2	MTG2	USP13
ATP6V1B2	COASY	SDHD	VKORC1L1	CTSB	GINM1
PUS3	WWOX	HSD17B4	TMEM199	ERVMER34-1	ATP5O
DPF2	CEP41	METTL23	JUP	GPATCH11	AMZ2
PAX8	PTPN4	DCK	XBP1	KBTBD3	IFIT3
IFRD2	PDZK1	INTS3	MIS12	VAT1	CAPS2
KLK5	GTPBP10	TTL	DAXX	CCL20	TOM1L1
VIPAS39	POLD3	SFXN4	MRS2	CEP97	NDUFB3
FUT8	C3ORF67	CLASP2	CENPF	LINC00963	NUDT6
MBOAT2	RB1CC1	HLA-E	KRT15	VMP1	TMEM30B
KMT2E	CMSS1	LCN2	RPSAP58	PPAPDC1B	ASH2L
BCL6	PVRL4	LAMTOR3	AMTN	IRF2BP2	IRS2
ZW10	WHAMMP3	PPP1R18	BCS1L	MRPS15	TNFSF10
COL4A6	RAD21	NDUFAF7	ATXN1	KIAA0040	TM9SF4
NPNT	OGN	LRRC8A	EIF2B4	TTC32	PKD2
ATXN3	SNRPD2	SNRPF	FAT1	GSTK1	FAM83A-AS1
GPATCH4	LHFPL2	IL1RL1	PXN	ETV3	C11ORF1
SDC1	TMEM242	NMI	KLF3	TBC1D4	RPA2
CTH	PHF21A	C1R	MICALL1	CGRRF1	LINC00460
GDI2	C1ORF131	C19ORF40	RBBP9	PPP2R2C	MIR3916
BLOC1S1	RPL13AP20	OGFOD1	TSC2	C1ORF106	FAM96B
IDH3G	VAMP8	TBCCD1	RPRD1B	ZEB2	HAS2
L3MBTL3	BRMS1L	CPE	ZMAT2	NIPSNAP1	C11ORF24
TNFAIP8	MAF1	PRDX5	ABCG2	PDE4D	RAB30-AS1
PLS1	METTL2B	XRN1	ANKRD13C	RPL8	TMEM98
DNAJC24	TRIM8	PRKAG1	ALG11	DSN1	PHB2
C3ORF17	SLC6A15	DAG1	SMIM14	CLTB	FST
GGPS1	C9ORF89	SS18L2	GTF2E2	VCL	HSCB
SOWAHC	ATP5O	FAH	RIPK2	FAM135A	UCHL5
EPB41L1	PRAF2	DMXL2	MOB3B	SRD5A1	MTRF1
STT3A	VPS13B	FAM64A	FOLR1	FLRT2	POU2F2
WDR5	PER2	RPF2	BRE	SCAMP2	DDX3Y
LPCAT2	DEPDC1B	PSMG2	OAS3	EIF5A2	UBL7
TMEM9	FAM83F	U2AF1L4	ZNF677	LINC00152	TTTY15
CCT6P3	CBFA2T2	IMP3	NOL12	ZNF75A	AKR1C1
CCNA2	TOMM70A	KDM5A	NSUN3	FTSJ2	MCM10
ARFGAP3	PNRC1	MRPL32	ACAD8	DTNBP1	MID1
SKP2	BUD31	ZNF32	BLVRA	PARP6	CEP57
SNX2	MKI67	STARD4-AS1	TUBGCP4	DUSP23	RAB13
CEP170	P4HB	CYC1	HIBCH	NGRN	CUTC
CLEC2B	HEXIM1	MOB1A	DHX9	MIS12	PRSS8
EMC4	KLHL21	COX6A1	SBNO1	WDR35	FN1
PSMB10	LONP2	SAP18	RALA	HIST1H2BJ	POC1A
RWDD4	YEATS4	THAP1	DUSP7	UFD1L	EXPH5
FBXL5	TRIM32	EID3	MIR215	RPRD1B	POLR3GL
ZNF124	HIBCH	UBE2L3	EEF1D	BAG6	SMYD3
KIAA1033	AFF4	SNTB2	GMPS	LINC00883	PBX3
FRG1B	CPQ	RAC1	TGS1	TMEM256	TSPAN7
CHPT1	MIR421	REEP3	ZNF514	PLAUR	ZBTB8OS
MPP5	FIGNL1	GPX8	CEBPB	ZCCHC9	NR2F6
PEX13	MAP3K1	BPTF	ABHD12	ARL16	CCDC115
GINS3	GNAI2	UBA6	GOLGA5	PSME3	OAT
PTGFRN	ZBTB3	NBEAL1	GSN	ROGDI	LCLAT1
TAF9B	BCKDHB	AHSA2	SLC25A24	ZNRD1	MPLKIP
HKR1	PSIP1	FAM179B	BMI1	CRB3	CCDC66
NUDT4	SFXN3	LINC00969	DDB2	GALNT12	AVEN
SFT2D1	VTA1	INIP	GOPC	CDK6	PDS5A
STAM	TK1	POLA2	CNOT7	STARD4-AS1	DNAJB12
LYPLA2	CCNA2	HSPB8	VPS28	HEPHL1	IBTK
JKAMP	EFEMP1	CCT6A	CASC8	NTN4	PFKL
CYB5D1	CTPS1	BBX	MCM8	MIR133A1	BAIAP2L1
POLR2J3	RFX7	MCUR1	UBR4	LACC1	TGM2
NFE2L2	LUC7L	MCOLN3	WEE1	SLC51A	MANF
PMF1	TBC1D19	PSMA6	ICAM1	ZSWIM1	TSC2
WIPF1	OSBPL3	IFNGR2	CASP4	GTF2H3	SNRPG
HOOK1	HIF1A	ST3GAL1	DDX43	SIRT7	THOC6
TUBG2	MRPL17	NDUFA12	NAA50	MRPL52	HLA-F-AS1
TPM1	HECTD2	TBC1D7	KATNBL1	HYOU1	CGRRF1
DLX6-AS1	SLC4A11	PEPD	TUBA1C	FBXO36	RDX
SNX17	G2E3	ADAM12	USP43	C3ORF52	STAT6
RRP9	CALCOCO2	DHX16	PTK2	SLC35E1	TERF1
PPP1R21	GTF2B	GPR56	ZNF12	GFOD1	RSRC2
CPT1A	DAP	MECR	IFIT2	BLVRB	ARL3
CMBL	PARPBP	TNC	NUP153	FECH	CHMP6
TDP1	LAMP1	C1ORF122	LINC00702	EDF1	ARHGEF18
ACTN1	ZNF232	ILF2	CLK3	DENND6A	MRPL48
CCDC18	ATXN1	RARRES3	FIGNL1	BORA	RAB11FIP1
TOPBP1	ZIC2	ZMPSTE24	FADS1	L1CAM	HADH
FBXO2	DHRS7B	ITCH	TPD52	MSANTD3	CEP41
CRLF3	CITED2	LRP11	SECISBP2	KLHL12	NOSTRIN
EIF3G	DSN1	FAM104B	STRBP	SIAH1	UIMC1
CTNNB1	PIK3CD	GPD2	CAMLG	DTD2	ADA
SLC1A4	HAUS4	HIST1H3D	C1S	LINC00886	CHAF1A
SLC11A2	CDR2	PPP2R2C	FDPS	NSFL1C	PPP2R5A
NUDC	TXNDC15	USP31	NFIC	RBM6	GPR176
COMMD5	POLR2E	ORAOV1	CMPK1	EML4	CASC4
ST7	DDOST	FAM217B	RPL36	COG8	IFT57
C1ORF198	SLC44A5	GTF3C5	AIM1	C7ORF69	RPS19
KIF3B	TCN2	PEAR1	TPPP3	COX18	CDC23
PCCB	C14ORF1	ERCC8	IFT27	CASC9	POLE3
NMT2	GNL3	ARL2BP	PEX11A	CCPG1	C10ORF2
UBR2	TBRG4	XRCC2	IL6ST	PSORS1C1	DYRK1A
EIF5A	CNN3	KDELR1	TRIM47	ECHS1	ARHGAP26
SLC47A2	UBE2Z	PFDN5	TMEM64	DCTN5	CD320
ILF2	TM2D3	RBBP7	ASH2L	C11ORF30	ABHD3
MIR205HG	PWP1	TNFAIP1	GNAI2	STAM	HRAS
SLC2A11	SQSTM1	SHCBP1	TTPAL	IL13RA2	MAT2A
GPR22	PGAM5	PDE7A	CYP2S1	ZNF239	DFNA5
WDR36	CDCA5	CDCA2	FAM98A	KIF11	RUVBL1
BLVRB	CUTC	DCTN6	KRTCAP3	IL4R	S100A3
MPLKIP	B4GALT4	DGKI	CPSF1	ELOVL1	ZFPL1
GAA	CRYZ	TBP	RFT1	PFDN1	TGFB1I1
DGKI	CPEB2	NT5DC3	ARMC8	SLC7A5	PCM1
GSR	SMOX	CBFA2T2	OSER1-AS1	COMMD5	QSER1
C2ORF47	SOX7	MRPL48	CDS2	TKT	BCAS4
GXYLT2	ZNF670	ANXA2P2	FAM83H	PIAS2	PIGN
SNORD12	HNRNPAB	RRAS	KLHL8	ERCC8	TGFBR1
NUDT5	SLC37A3	NBPF10	SMPD4	TMEM167A	SUPT16H
PRPS1	LGMN	FAAH2	PTBP3	POLR3K	CNN2
TNIP1	FBLN2	ATP5H	AFAP1L2	MIR215	NCBP2-AS2
FBXO32	TUBGCP2	RCAN1	RNPEP	TUBA1A	EHD1
NEDD4	ST3GAL2	NEDD1	POLR1E	CDC25B	ATP1B1
ATG10	P2RX4	TFAP2C	WTAP	STEAP1	FUT8
ELAVL2	NUP50	TAF11	DIAPH3	GPRC5B	POT1
LRCH1	TBC1D22A	C11ORF74	USP36	RABL2B	SSR4
WDR46	MRPS28	HTATIP2	TP53INP1	PTGR1	SEC24C
STX5	MVP	SRP19	SCAF8	ALG6	SUDS3
TTI2	SATB2	ARHGAP42	RAB13	TM9SF2	RECQL
TP53BP1	TOX2	CALM3	COQ5	CIRH1A	PCYOX1L
FARP1	ROS1	ZDHHC21	PRMT2	WWOX	SNX2
PPARA	MCTS1	PNPO	PSMD9	GPR108	HYAL2
TMEM222	ALDH1A3	RAB8A	ERGIC3	TNRC6B	SAR1B
PLK2	NDFIP2	ZNF131	RFXANK	PYCR1	LURAP1L
SREBF1	KLF9	NLE1	RB1CC1	ZRSR2	ORC2
FAM198B	TMA16	CASK	CENPM	DOCK10	C1GALT1C1
LSM3	CALCOCO1	SBF2	DKK1	KIF14	PPARG
POLE3	RIMKLB	PTPRK	BSDC1	ITPK1	ELMOD3
GLRX	GPBP1	RMND1	CUL4A	MAF	RFESD
AMD1	MIR155HG	RAB12	MED20	TRIB1	SYTL3
DST	DLD	FLII	KDM5A	POLE2	APAF1
CBR1	ARMCX3	FBLIM1	PARVB	GNAI1	XG
SNRNP40	FAM111B	SNHG16	ERGIC1	CWC22	S100A6
U2AF1L4	ANAPC13	LYRM1	DNAJC2	ANKRD10	KLHL13
GPR1	EPPK1	SIGIRR	FAM178A	IFI27L1	HOXD11
SNX8	FAM84A	SDC2	STAG1	ZBTB4	COL4A2
TMEM135	ZC3H15	C19ORF33	IFFO2	ECI2	GNG11
ANKLE2	MRPS22	ARFGAP2	WBSCR22	BRI3	MRPL23
ZBTB3	ENPP1	EHD2	LRR1	DNAL1	ADAM12
C12ORF75	CXCL3	ATP5G3	UCHL3	MRPL49	SLC37A2
STPG1	PPM1H	ZEB1	PCBD2	PIBF1	PSME3
NDUFAF1	LSM6	SHARPIN	SLC16A2	S100P	RNF128
PLA2R1	RAN	AGA	PDIA2	FBXW2	MSL1
PDE12	CSNK1E	ZNF292	C19ORF70	BCL2L13	COX10
WBP11	PFAS	IGSF3	CA5BP1	SAYSD1	ZER1
MSC	SUPT6H	VDAC2	ARL14EP	CTSF	ZNF140
CELSR1	APEX1	DNTTIP1	BAP1	SNRNP40	KCNK6
SPINK5	ELF4	FLRT3	ESYT1	VMA21	CTNNBIP1
ZNF713	ZCCHC11	DPH2	CCND3	KNSTRN	IKBIP
LINC00707	SQRDL	POLQ	TJP1	CPS1	ASCC2
SLC25A26	RPL22	STAT1	FBXO45	CENPH	UPF1
LINC00899	ZFAND1	ECI2	APOL1	BPNT1	C2CD3
ADD3	TRIM45	PMS2P1	RABEP1	NUPL2	VPS4A
ANKRD18A	SRPR	VAMP7	MT1X	SH2D4A	P4HA1
HSD17B10	PFKFB4	ENC1	HOOK2	PRPF4B	RAMP1
PSMA6	MARVELD3	RAB13	AIMP2	NUDT2	HNRNPD
ALG10	LSM1	SNX2	GOSR2	ATP6V1C1	NOL12
TIA1	DHX15	C5ORF22	RRN3	NPEPPS	TTC21B
C6ORF57	RCC1	PGD	ACTB	FLOT1	NFU1
MNAT1	CUEDC2	C2ORF44	ZNF90	ZNF674-AS1	CYFIP1
SHQ1	CSAD	EEF1D	HBP1	NONO	COG2
BUD13	GPX8	FLOT1	PANX1	GCA	SZRD1
SLC35B2	PPP1CC	PERP	CYP39A1	PAM	SLC25A51
EDEM2	MTIF3	ATRAID	TMEM154	UBL7	TIMM21
SMCHD1	CHEK2	PLCB3	C3ORF52	LYPLA1	METTL21B
GCNT1	KRT80	SLC4A7	CYCS	CCNL2	AMOTL2
TOP2B	ORC6	BCL2L13	MGA	KMT2A	HACE1
EBNA1BP2	MRPL42	SNX7	PSMF1	ARNTL2	PRKAR1B
RBX1	EIF3H	ELF1	HOMER1	PLEKHA3	PUS1
ANXA2P1	ZNF518B	NDUFS2	ELK3	ATP11C	PYCR1
AHR	FAM92A1	TMEM186	SPDL1	C12ORF65	CBWD5
ITGA2	RBCK1	IL4R	RAB30-AS1	SPPL2A	STON2
CYP1B1-AS1	DCLRE1C	ASF1A	DENND6A	PCSK5	BAG6
SUN1	FAM101B	PRKY	MSRB3	PAPLN	MRPS15
SLC38A2	SLC25A1	EDN1	C9ORF40	PROCR	NAPA
PRDM4	FAF1	TNFAIP3	NCOA5	RPS6KB2	CNBP
PHF21A	BTN3A2	RAP2C	ERC1	BRD2	CDC37
PNPLA8	TIPARP	RRP9	JUN	C17ORF62	FOXK1
TRPM7	INSL6	CASP6	LRIF1	SUMF2	VOPP1
BCS1L	MOB1B	SLC48A1	PMAIP1	SYCP2	C1ORF27
ACTR3	PGRMC2	CDC45	BTBD7	FLAD1	PTBP2
RAB18	METTL2A	PEX2	TUBD1	CCDC152	FIGN
EMC9	RCOR3	DERL2	ALCAM	DIEXF	ZFAND2A
CXCL14	ALG6	CD3EAP	NDUFV1	MCM6	MTMR11
AUNIP	SYTL2	CNEP1R1	PLEKHA8P1	F2RL2	GGH
THAP9-AS1	POLE3	FUOM	MARCKSL1	GRB14	MOB1A
PIGA	NDUFA5	NDUFV3	TERF2	ATP6V1A	TNFRSF10D
TNFRSF11B	ARMC9	TSPAN17	HSD17B11	CRNDE	PLEK2
CDKN2A	SPDYC	TSR1	ELP3	FAM172A	CHCHD2
UBE2R2	WHAMM	PHF14	ABCD3	GCLM	SFXN1
C1ORF174	PPID	RIC8A	DDIT3	MTA2	COPS8
JAZF1	CEBPB	OSTC	MED27	ARPP19	EIF2AK2
ZCCHC9	TSN	TMA16	NIP7	BCL11B	TMEM38B
TTF1	CCDC57	C16ORF87	NFKBIZ	SLC38A5	PIK3CA
PAXBP1	ENO1	ACYP1	UBE2Z	POLDIP2	ERCC8
ARL13B	SLC38A2	MYO5A	LATS2	SLC35F5	TWF1
APMAP	PCID2	ARMCX1	CNP	TCEAL4	C1ORF123
B3GALNT1	SULF2	DDX19A	ADARB1	TOPORS	RQCD1
TWISTNB	SAMD8	GOLGA8B	UEVLD	EDEM3	NAT10
TBX18	JKAMP	DGCR6	MSRB1	ZC3H12C	OSBPL2
FGFR3	TXNL4A	CNPY3	ZFAND2A	UBAC2	OTUD7B
CYP1B1	WBP2	SAT2	ZBTB33	FTL	ACOT9
UBE3B	BTAF1	SDR39U1	LZTR1	TIMM13	TMEM17
TMEM258	THAP9-AS1	SNRPD3	EEA1	KIF16B	IGF2BP3
RBFOX2	POLR2H	COL7A1	TTC5	MIR374B	ANGPTL4
PCNP	BTG1	TH	SMAD2	IL31RA	MAF
MRPS25	SELT	HAUS1	SEC61G	CCDC113	FIS1
AAMDC	MACC1	YAE1D1	MED24	CRK	PLOD3
RAB30-AS1	ATP6V0D1	NEFM	FEZ1	C9ORF85	GRINA
BRCA2	PSMC3IP	C22ORF39	KIAA1377	TMEM219	MIDN
LRRC28	CREB5	CCDC115	ACADVL	TRIM45	CDH1
PRSS23	AAMDC	ERC1	MIR17HG	MGMT	GJB6
PIK3C2B	RPL7L1	CLUHP3	SAP130	ASNS	SNAPC5
PTGES3	TAOK3	GCDH	ALKBH3	HLA-F-AS1	TAF5
FRMD8	NEK3	DECR1	STX10	YES1	AMIGO2
GEMIN5	RGMB	ABHD4	KLHL28	ZNF302	DDOST
CEBPD	C12ORF5	POLR2H	RAET1G	OXR1	LMNB1
GTF3C4	NDE1	MOB4	ADRB2	TRUB2	NREP
SNX3	SPINT2	DCAF13	DPY19L1	C12ORF5	WASH3P
[truncated: 1 more rows]
