# Supplementary material for: Longitudinal single-cell RNA sequencing of patient-derived primary cells reveals drug-induced infidelity in stem cell hierarchy
Source: Nat Commun. 2018 Nov 22;9:4931. doi: 10.1038/s41467-018-07261-3 (PMC6250721; doi:10.1038/s41467-018-07261-3)
Supplement: Supplementary file 8 — Supplementary Data 4 [file 41467_2018_7261_MOESM8_ESM.xlsx]

## Sheet: Sheet1
BRIX1
CD9
COMMD3
CRABP2
DIAPH2
DNMT3B
FGF5
FOXD3
GABRB3
GAL
GATA6
GBX2
GRB7
IFITM1
IFITM2
IGF2BP2
IL6ST
LIFR
LIN28A
NANOG
NOG
NR5A2
NR6A1
NUMB
PODXL
POU5F1
PTEN
REST
SEMA3A
SOX2
TERT
TFCP2L1
