# Supplementary material for: Longitudinal single-cell RNA sequencing of patient-derived primary cells reveals drug-induced infidelity in stem cell hierarchy
Source: Nat Commun. 2018 Nov 22;9:4931. doi: 10.1038/s41467-018-07261-3 (PMC6250721; doi:10.1038/s41467-018-07261-3)
Supplement: Supplementary file 9 — Supplementary Data 5 [file 41467_2018_7261_MOESM9_ESM.csv]

Chr	Start	end	Cluster	HN120Pri	HN120PCR	HN120Met	HN120MCR	Hn120PCRDH	HN120MCRDH	gene
chr2	223289097	223290097	2	59.809892	11.904304	430.655648	26.820547	557.733606	62.216962	SGPP2
chr2	1747897	1748897	2	0	5.799672	0	1.009924	1945.527429	1806.547911	PXDN
chr5	151066173	151067173	2	34711.63978	21718.34088	23243.1827	0.258561	23095.88193	34243.76529	SPARC
chr6	132722301	132723301	2	0	0	0	0	696.336441	143.129223	MOXD1
chr6	153452101	153453101	2	547.182322	409.64872	297.763913	60.919365	1850.702745	333.890156	RGS17
chr6	28092101	28093101	2	671.72677	156.024201	1424.842666	0	977.846625	1815.46554	ZSCAN16
chr6	31543101	31544101	2	168.004079	678.131622	687.268403	0	2052.944542	1422.130667	TNF
chr7	23509677	23510677	2	1968.39281	2805.310488	2755.494501	54.736208	1055.087597	1594.230371	IGF2BP3
chr7	6616677	6617677	2	6732.007725	6827.580236	11056.54446	1.544862	3915.667145	7012.569239	ZDHHC4
chr8	41166701	41167701	2	1123.762676	286.447785	830.666761	34.558111	1734.898801	1540.333959	SFRP1
chrY	7141749	7142749	2	779.289522	331.374346	822.312469	0.092374	1284.112746	640.760022	PRKY
chrY	15592349	15593349	2	1443.31747	1257.494517	570.900659	0.027089	1335.034208	954.363631	UTY
chrY	2709349	2710349	2	121043.9567	51148.19338	95378.03064	0	100285.6852	111115.9481	RPS4Y1
chrY	14773949	14774949	2	3138.415058	3300.644953	1232.425374	0	2741.935161	1221.215847	TTTY15
chrY	15016349	15017349	2	5346.973884	5001.929966	5822.84007	0	7642.625565	7205.894778	DDX3Y
chr10	60272513	60273513	2	9108.89223	10207.95648	341.413387	0.265622	1934.268792	323.838782	BICC1
chr10	114135713	114136713	2	1758.420682	1596.42829	1203.900094	0.039436	1826.592308	1171.685233	ACSL5
chr10	54073713	54074713	2	28784.90923	27724.35448	29496.53866	0	7711.001593	41114.38306	DKK1
chr12	4382501	4383501	2	21683.9785	16889.77018	18738.32822	0.020444	54806.30873	24621.61195	CCND2
chr12	133532501	133533501	2	592.293675	1118.747012	651.720599	139.172555	498.161557	518.089952	ZNF605
chr19	52800109	52801109	2	650.921196	588.300652	1742.250016	81.768956	905.064964	1340.386957	ZNF480
chr19	58067509	58068509	2	1443.757232	1747.3775	2040.817119	6.096799	2105.02734	1736.040166	ZNF550
chr19	58458709	58459709	2	620.551518	1529.013802	1178.417539	0	387.378798	1373.384011	ZNF256
chr19	15217909	15218909	2	53.388653	49.500121	77.129732	15.081702	542.300147	47.100917	SYDE1
chr19	23577909	23578909	2	2346.386217	1557.230833	692.219061	0.218749	1634.325318	1020.272475	ZNF91
chr19	24269709	24270709	2	437.569789	763.696563	125.416068	17.670413	689.101649	566.660364	ZNF254
chr19	52489709	52490709	2	808.69913	2100.923327	683.842915	0.056956	1004.857956	1541.867441	ZNF350
chr19	53934909	53935909	2	2194.707016	2371.754131	939.931122	42.92447	1419.175649	891.989871	ZNF761
chr19	58038309	58039309	2	228.338721	305.550306	349.905574	3.105845	509.027579	399.186122	ZNF549
chr19	58125509	58126509	2	1505.259101	1022.839927	1619.991808	0	345.584924	1257.494517	ZNF134
chr20	9049308	9050308	2	368.779108	209.622306	138.870084	0.098656	1592.68926	1250.705058	PLCB4
chr20	44746508	44747508	2	9672.461274	7815.695528	11532.26625	20.814467	333.890156	717.323463	CD40
chr22	22901308	22902308	2	4364.330537	7093.913743	7631.399557	0	7.760218	528.605198	PRAME
chr1	46598496	46599496	1	31.181266	86.24576	190.550933	90.358883	201.720159	761.666306	PIK3R3
chr1	64239296	64240296	1	1095.788165	233.493757	897.312763	0.058173	590.137056	667.761996	ROR1
chr1	67390296	67391296	1	78.090023	83.939634	184.638811	28.908676	423.993642	631.043446	WDR78
chr1	227127696	227128696	1	332.677966	297.612937	696.760106	70.009179	521.350016	682.811317	ADCK3
chr1	1208896	1209896	1	192.413014	336.592441	309.661002	131.49452	396.092348	620.551518	UBE2J2
chr1	2322696	2323696	1	715.601749	94.618292	26.379259	134.694463	529.828	33.869121	MORN1
chr1	2457696	2458696	1	186.568737	111.644446	124.506068	59.498315	206.837178	624.887515	PANK4
chr1	6639696	6640696	1	254.408239	627.149533	511.47263	94.579808	500.226415	1009.45624	ZBTB48
chr1	45243296	45244296	1	234.738324	499.665183	538.201961	0	202.733606	525.477823	SNORD38A
chr1	85513896	85514896	1	2949.61488	4186.397245	2898.648841	0	893.042578	2437.388084	MCOLN3
chr1	92495296	92496296	1	74.146175	530.019457	850.055389	16.111496	1052.836521	228.223903	EPHX4
chr1	149858296	149859296	1	128.360108	620.941474	148.804728	46.779355	837.073613	177.839976	HIST2H2AC
chr1	206643296	206644296	1	2406.006635	2517.10543	3248.604555	133.891924	2131.502307	2317.759501	IKBKE
chr2	10442697	10443697	1	200.425779	204.272579	629.67102	103.912682	796.888002	2054.083507	HPCAL1
chr2	9346497	9347497	1	212.972177	265.728693	351.451057	152.792968	530.019457	286.447785	ASAP2
chr2	200329497	200330497	1	791.12588	1066.059893	512.027283	145.705913	1390.990118	292.305063	SATB2
chr2	60780297	60781297	1	172.63128	14.770325	24.305879	3.904767	1214.777746	46.813713	BCL11A
chr2	69239897	69240897	1	3549.755726	5474.973214	3435.752219	22.604529	1626.607088	4050.55384	ANTXR1
chr2	106361297	106362297	1	331.374346	362.234015	378.241374	34.837942	498.875763	216.067432	NCK2
chr2	122042497	122043497	1	94.948543	153.237424	408.101095	0.120407	595.829152	360.172962	TFCP2L1
chr2	211342097	211343097	1	60.919365	433.925613	259.894463	0.069869	274.036245	798.514743	CPS1
chr2	219536497	219537497	1	426.784632	587.030404	291.807225	8.456577	247.305176	1251.279022	STK36
chr2	238767897	238768897	1	587.438682	1414.82298	999.377693	118.124973	1900.840866	3461.047756	RAMP1
chr2	7005697	7006697	1	211.658478	299.905443	149.790819	117.240574	708.868361	188.588959	CMPK2
chr2	26205097	26206097	1	284.039756	185.211732	282.997368	111.140845	1070.026767	544.242905	KIF3C
chr2	68694297	68695297	1	168.439286	463.074053	126.621619	55.917391	487.969904	512.778329	APLF
chr2	178483297	178484297	1	372.011129	435.540431	267.943628	123.580144	908.369353	385.551979	TTC30A
chr2	220435897	220436897	1	273.782277	464.429884	416.627571	96.002411	316.831279	659.045648	OBSL1
chr2	220491897	220492897	1	265.840986	487.969904	235.704622	55.613069	456.148662	501.97916	SLC4A3
chr2	242088497	242089497	1	294.643658	150.562182	417.710059	61.101286	694.761476	419.190248	PASK
chr3	50336698	50337698	1	201.100656	364.545715	536.859879	101.876105	225.314147	1355.902515	HYAL3
chr3	29322498	29323498	1	4454.337013	4816.99673	1457.227522	0.556128	933.7508	1238.273901	RBMS3
chr3	10206298	10207298	1	1465.173213	1029.418316	826.62471	156.148329	735.372381	725.315477	IRAK2
chr3	47324098	47325098	1	530.489768	748.016173	1233.563294	142.205801	360.510756	660.506444	KIF9
chr3	66550498	66551498	1	370.341482	242.886458	300.923663	17.324899	609.803782	334.099191	LRIG1
chr3	99357098	99358098	1	398.881421	408.397591	550.795563	0.051361	1394.03447	798.802395	COL8A1
chr3	111393298	111394298	1	1668.39263	1150.232228	1717.470944	27.310163	956.040631	745.898282	PLCXD2
chr3	130745298	130746298	1	1999.670737	1412.081314	1999.670737	32.640006	713.718362	1437.482287	NEK11
chr3	9975298	9976298	1	332.238041	298.989541	272.005067	99.384208	357.916069	650.323457	CRELD1
chr3	44770898	44771898	1	550.639231	264.023065	279.277517	1.979278	106.956157	845.047256	ZNF501
chr3	49851098	49852098	1	405.52562	216.518473	706.119867	64.390214	425.055856	842.431854	UBA7
chr3	50396698	50397698	1	642.052549	687.552807	520.516276	146.580905	646.674703	734.221608	TMEM115
chr3	51976098	51977098	1	572.195459	938.05164	1130.271851	116.456376	525.743457	1477.253453	PARP3
chr3	52272898	52273898	1	178.844209	616.102016	506.687307	77.561173	394.726355	647.32977	TWF2
chr3	129115898	129116898	1	511.237352	173.140923	181.277029	21.121895	511.237352	803.712535	SNORA7B
chr3	194353898	194354898	1	1315.684759	847.514115	824.342517	147.498038	581.862892	219.103996	TMEM44
chr4	20254901	20255901	1	258.632187	1166.768884	523.066519	20.148275	1314.036223	637.794844	SLIT2
chr4	80994101	80995101	1	1364.845265	2319.969024	2956.525019	104.878546	1787.10535	1889.564592	ANTXR2
chr4	2935701	2936701	1	180.796167	331.01473	316.203176	148.885883	357.173119	754.083637	MFSD10
chr4	74904101	74905101	1	427.199232	691.77419	1114.057079	22.999731	552.60419	187.743845	CXCL3
chr4	75310501	75311501	1	920.540516	1540.975597	1028.198125	53.146246	379.488966	904.813269	AREG
chr4	124320301	124321301	1	131.135781	202.936622	463.963868	62.667185	120.643657	655.458282	SPRY1
chr5	64777373	64778373	1	1214.777746	708.173324	484.760595	72.606607	787.301322	510.806519	ADAMTS6
chr5	68787773	68788773	1	1352.58829	894.101877	216.887527	148.189623	1425.653735	354.157698	OCLN
chr5	76011573	76012573	1	670.274774	319.281237	560.614478	5.173109	758.395637	1309.40462	F2R
chr5	110559573	110560573	1	126.061635	302.862782	487.002482	111.544192	494.14761	367.667538	CAMK4
chr5	1523773	1524773	1	519.260165	541.65779	670.76257	155.289814	487.002482	623.554284	LPCAT1
chr5	54529173	54530173	1	188.036133	300.043837	509.986204	77.389364	359.949282	506.024966	CCNO
chr5	131629773	131630773	1	237.216283	638.606727	941.643577	127.813871	319.281237	704.303189	SLC22A4
chr5	179779973	179780973	1	765.355584	809.354484	751.65183	16.430011	568.481945	1142.956592	GFPT2
chr6	2245501	2246501	1	323.079475	566.220679	520.720355	51.975278	907.707968	650.016499	GMDS
chr6	119670701	119671701	1	41.589399	335.254005	424.778725	0.724208	1160.655369	773.954951	MAN1A1
chr6	31865101	31866101	1	263.134439	364.348944	423.777238	148.754521	584.588197	755.548511	EHMT2
chr6	157802301	157803301	1	177.669542	196.135898	364.019545	103.571303	618.615982	582.890142	ZDHHC14
chr6	167040501	167041501	1	377.852164	600.368643	483.244945	64.045415	680.697394	702.745422	RPS6KA2
chr6	13615301	13616301	1	236.49153	861.526164	434.732328	108.579109	770.211209	415.758159	NOL7
chr6	16129101	16130101	1	288.908046	71.838311	440.573846	55.360418	18.102055	903.705471	MYLIP
chr6	17600301	17601301	1	298.798994	372.598422	685.875417	72.47425	428.18384	597.618239	FAM8A1
chr6	26199101	26200101	1	653.589703	248.824533	110.334183	41.070819	495.644651	211.5153	HIST1H3D
chr6	26189101	26190101	1	133.809957	145.603672	1023.300498	65.735008	292.586152	540.603952	HIST1H4D
chr6	27356301	27357301	1	923.381134	331.221954	679.737354	36.579744	653.377705	783.054167	ZNF391
chr6	27342901	27343901	1	788.215297	685.875417	1925.807086	155.804464	765.675395	943.040659	ZNF204P
chr6	27777501	27778501	1	270.102842	575.351312	1066.059893	63.47405	743.814414	1007.397095	HIST1H3H
chr6	27782301	27783301	1	368.400746	253.400771	390.449159	155.054102	1029.418316	949.522143	HIST1H2AJ
chr6	27832901	27833901	1	316.439178	333.726003	751.034141	50.408165	865.020965	760.675202	HIST1H2AL
chr6	29760501	29761501	1	265.728693	562.229895	759.642684	101.56422	611.41766	775.551052	HCG4
chr6	31465501	31466501	1	1458.281619	1255.181821	1970.41395	122.464104	3639.148479	3399.074338	MICB
chr6	31763501	31764501	1	113.528449	329.703258	198.521804	34.61202	398.17673	722.172603	VARS
chr6	33168101	33169101	1	198.057684	281.793123	447.381245	148.621581	616.956416	607.953765	RXRB
chr6	33359101	33360101	1	355.613908	294.178891	528.868556	152.880647	671.72677	493.45395	KIFC1
chr6	44233301	44234301	1	149.437627	239.973602	494.972085	41.174173	673.701236	475.40425	NFKBIE
chr6	109761701	109762701	1	431.245273	225.189037	462.967251	62.276395	416.856713	647.850501	SMPD2
chr6	167411101	167412101	1	576.384564	1496.189784	1179.661994	0	394.448924	2592.965389	MIR3939
chr6	170599301	170600301	1	590.726594	398.881421	602.675695	29.178488	455.118462	864.107192	DLL1
chr7	5632077	5633077	1	607.074393	644.669204	602.968216	145.875409	640.760022	365.228676	FSCN1
chr7	143317677	143318677	1	102.337752	128.845528	247.762462	5.224766	543.63866	93.441207	FAM115C
chr7	2353877	2354877	1	271.830043	655.845623	667.382737	67.440502	554.551651	884.996936	SNX8
chr7	63772877	63773877	1	207.015557	484.080406	704.025088	2.955345	916.712592	746.137338	ZNF736
chr7	128045677	128046677	1	162.012047	955.215048	300.043837	138.790207	865.389976	938.05164	IMPDH1
chr7	150020077	150021077	1	137.258276	305.395568	111.257995	99.800246	221.532769	505.153356	LRRC61
chr7	155250477	155251477	1	196.40295	363.751142	236.120502	49.255369	672.743075	875.733976	EN2
chr8	79717501	79718501	1	753.637597	529.411606	809.943282	87.392446	614.55168	962.847541	IL7
chr8	145634501	145635501	1	187.168169	553.85611	491.982463	60.959352	1088.778497	1092.82251	CPSF1
chr8	57232901	57233901	1	4728.414357	3723.630174	7146.34075	149.872202	2264.72753	1655.134838	SDR16C5
chr8	81398101	81399101	1	1564.881349	896.446072	420.901252	110.879049	856.54625	396.344859	ZBTB10
chr8	99956301	99957301	1	269.658633	47.100917	853.752847	157.821457	549.692408	787.301322	OSR2
chr8	109799501	109800501	1	0	0	0	0	558.293372	11.473808	TMEM74
chr8	145550301	145551301	1	214.341667	244.101512	493.122672	108.697926	499.665183	713.718362	DGAT1
chr8	145581901	145582901	1	108.273139	81.967605	170.963941	22.151353	326.510824	582.652637	FBXL6
chr8	145743101	145744101	1	121.053433	109.836577	346.509884	150.172206	637.029861	350.656192	LRRC14
chr9	140499748	140500748	1	411.832287	798.514743	569.574066	141.694784	1001.986551	1364.845265	ARRDC1
chr9	38068948	38069948	1	320.143281	196.297384	392.10425	108.643377	235.802716	568.097622	SHB
chr9	86432548	86433548	1	894.101877	755.045506	1238.273901	151.445509	769.333275	629.67102	GKAP1
chr9	91606148	91607148	1	179.212025	36.557614	177.993716	86.933289	506.024966	97.340902	S1PR3
chr9	139333948	139334948	1	193.430196	235.704622	457.943547	80.206607	333.024725	495.644651	INPP5E
chr9	5450148	5451148	1	410.509167	404.335722	465.319148	156.514076	1307.977272	793.666259	CD274
chr9	34328948	34329948	1	858.788629	698.947604	593.197897	157.518562	657.104607	1066.447752	KIF24
chr9	38620748	38621748	1	63.648632	111.938296	49.599447	28.789646	525.169886	222.181543	FAM201A
chr9	115912948	115913948	1	197.490122	359.805653	295.051894	155.198056	749.201318	1114.348259	SLC31A2
chr9	130159148	130160148	1	873.12396	526.686615	719.696953	143.909899	1067.065515	2399.340145	SLC2A8
chr9	131533948	131534948	1	402.563226	137.853397	218.94957	152.739311	330.735573	628.885548	ZER1
chr9	139581548	139582548	1	168.347611	985.350907	524.919744	72.875404	701.069721	785.122717	AGPAT2
chr9	139838948	139839948	1	80.072661	405.700694	236.49153	37.519335	349.087795	826.62471	FBXW5
chr9	140484548	140485548	1	193.854976	126.261984	258.006793	134.762232	535.60325	1496.189784	ZMYND19
chrX	135228549	135229549	1	1566.580209	1345.493802	2748.932903	40.881335	1304.127944	937.5426	FHL1
chrX	16730549	16731549	1	885.859367	661.818491	1200.918223	50.497454	589.180805	808.069971	CTPS2
chr10	102756513	102757513	1	59.042403	29.213146	45.940924	44.149319	687.268403	51.025052	LZTS2
chr10	1102513	1103513	1	582.652637	463.963868	323.651311	134.546063	325.613211	514.826196	WDR37
chr10	17269913	17270913	1	13682.55517	11696.33987	16275.30932	0.224785	12879.83692	8302.944876	VIM
chr10	99496513	99497513	1	420.175959	273.131746	386.948083	67.93533	599.365033	619.470424	ZFYVE27
chr11	450032	451032	1	83.097636	114.774112	152.170506	98.619488	320.502061	565.951181	PTDSS2
chr11	2423232	2424232	1	175.258097	667.106507	648.963475	151.540688	484.080406	1850.702745	TSSC4
chr11	35639432	35640432	1	396.547723	343.857413	293.772997	150.002443	358.114448	820.272679	FJX1
chr11	45939432	45940432	1	212.377884	365.228676	361.083576	132.917427	217.862472	559.331773	PEX16
chr12	51784901	51785901	1	2343.245036	1212.168836	1324.61193	70.279563	982.337641	1032.021012	GALNT6
chr12	85429701	85430701	1	751.034141	668.156511	636.562358	5.351312	497.178349	593.69028	LRRIQ1
chr12	102091101	102092101	1	798.227297	1649.99577	1277.615888	35.156339	486.430307	621.511006	CHPT1
chr12	122150301	122151301	1	614.833135	392.730234	83.48098	121.741947	895.099124	179.464831	TMEM120B
chr12	132378901	132379901	1	56.840083	141.416343	91.751148	110.243222	867.234807	130.338427	ULK1
chr12	6982301	6983301	1	235.470738	197.616246	91.802916	19.53387	763.292355	235.169277	SPSB2
chr12	7261501	7262501	1	559.331773	663.889407	427.935913	114.891157	844.560916	355.36246	C1RL
chr12	12764501	12765501	1	656.928422	910.088597	905.064964	122.568385	956.725563	1288.068501	CREBL2
chr12	58160701	58161701	1	726.319728	506.024966	1564.881349	103.506298	753.326908	1578.711453	CYP27B1
chr12	85429701	85430701	1	297.763913	369.990618	1345.872674	129.247491	850.566996	666.619407	TSPAN19
chr12	106533501	106534501	1	616.956416	727.576004	1734.898801	88.993934	675.49685	456.834601	NUAK1
chr12	123380501	123381501	1	379.488966	424.285829	342.066124	111.447905	730.535102	604.479903	VPS37B
chr12	123920901	123921901	1	313.343244	181.526993	623.206166	77.129732	159.363152	690.029515	RILPL2
chr12	124456901	124457901	1	240.887439	373.101294	681.241288	96.082861	607.596073	355.80606	CCDC92
chr12	132628701	132629701	1	132.61072	544.430183	607.596073	37.946786	831.715185	930.691902	NOC4L
chr12	133706901	133707901	1	159.748832	489.737619	835.637179	19.920868	512.171398	728.126175	ZNF10
chr13	110959413	110960413	1	405.930989	679.329194	735.372381	0.085156	538.602221	365.593937	COL4A2
chr13	50018013	50019013	1	311.833782	387.582698	909.266678	45.49343	668.156511	306.431557	CAB39L
chr13	110959213	110960213	1	489.59145	372.011129	1010.798462	0.061237	631.636834	373.73914	COL4A1
chr13	114566813	114567813	1	362.454422	339.554683	202.341029	110.047372	507.787971	448.104683	GAS6
chr13	111367013	111368013	1	606.649484	558.02779	488.19268	88.306432	883.209133	442.923623	ING1
chr14	55034241	55035241	1	877.451724	1089.585111	275.251624	95.7622	1148.717793	630.040723	SAMD4A
chr14	50999441	51000441	1	532.067523	929.741838	1700.903183	2.446844	988.363669	1552.912874	ATL1
chr14	74416441	74417441	1	229.808755	210.387765	259.193095	91.96796	216.965866	600.368643	FAM161B
chr14	105155641	105156641	1	386.725696	312.729521	442.629279	85.296619	825.883275	884.535329	INF2
chr15	34875499	34876499	1	1092.474349	1100.098688	769.333275	108.273139	1104.190666	849.184637	GOLGA8B
chr15	40762899	40763899	1	1058.311331	519.660207	1120.858779	85.357413	751.321607	680.977121	CHST14
chr15	34393899	34394899	1	395.645992	519.436255	280.244575	69.32359	562.945577	494.277916	PGBD4
chr15	75074099	75075099	1	290.745201	289.989797	212.681155	101.495816	360.172962	509.986204	CSK
chr16	126743	127743	1	138.409858	575.087656	375.459104	60.37654	1146.448411	867.78139	MPG
chr16	402343	403343	1	181.693342	260.441913	144.586848	60.336858	561.453383	381.745667	AXIN1
chr16	4466343	4467343	1	46.440184	68.269562	95.131115	15.313998	560.614478	249.565644	CORO7
chr16	87425343	87426343	1	140.235152	283.521122	392.730234	89.736975	260.441913	517.528016	FBXO31
chr16	122343	123343	1	436.523703	292.918462	384.017747	116.029074	341.571295	555.220971	RHBDF1
chr16	691543	692543	1	31.137084	249.898071	291.308146	45.316642	658.36064	607.074393	FAM195A
chr16	838143	839143	1	134.023375	362.024323	240.084063	88.72103	1755.283702	963.317616	RPUSD1
chr16	838343	839343	1	96.776585	234.105966	216.687055	137.083561	727.111662	498.161557	CHTF18
chr16	1876943	1877943	1	270.568342	555.706872	243.007182	112.932452	1591.805449	934.683118	HAGH
chr16	2021743	2022743	1	114.35041	665.391389	210.284192	98.758626	451.126595	1324.61193	TBL3
chr16	2097743	2098743	1	137.779944	284.395936	284.709578	128.024225	485.315712	1119.611459	TSC2
chr16	2273343	2274343	1	34.43087	104.483963	178.356457	12.235311	163.998693	539.026981	E4F1
chr16	5121543	5122543	1	336.592441	139.707417	354.910048	99.658359	152.659077	602.378476	ALG1
chr16	30418343	30419343	1	354.910048	678.545856	457.083331	32.531697	186.294919	513.957383	ZNF771
chr16	57769343	57770343	1	244.58091	252.296068	386.239276	147.712088	356.8185	825.883275	KATNB1
chr16	66959143	66960143	1	144.586848	215.108959	414.857342	0	1372.222925	1905.48988	RRAD
chr16	67562343	67563343	1	393.310599	514.552617	252.296068	84.387111	531.642934	578.74178	FAM65A
chr16	75299543	75300543	1	117.590939	240.084063	277.436215	38.293535	506.551719	689.101649	BCAR1
chr16	88772543	88773543	1	32.997307	267.365035	168.931482	144.490416	252.296068	802.247503	CTU2
chr16	88869943	88870943	1	383.107483	632.625453	489.99058	127.29768	1324.61193	701.570276	CDT1
chr17	2206567	2207567	1	374.963208	297.763913	364.545715	153.764524	513.385745	303.432524	SMG6
chr17	1419967	1420967	1	318.404479	275.861085	364.164053	117.913188	643.52312	721.399992	INPP5K
chr17	3539367	3540367	1	219.689215	319.650391	484.507098	81.718249	401.564921	799.251911	CTNS
chr17	7477767	7478767	1	221.532769	0.086919	0.390305	0	509.643614	0.257239	SNORA48
chr17	8021967	8022967	1	95.037554	512.027283	151.540688	7.848094	157.68841	552.297157	ALOXE3
chr17	17379967	17380967	1	679.737354	204.4116	205.120333	39.807861	345.159394	637.32051	MED9
chr17	29297567	29298567	1	2027.485888	3306.059237	2225.307215	135.228971	1355.490364	457.434963	RNF135
chr17	33905367	33906367	1	880.066454	417.862583	296.057677	104.388022	472.891682	1057.206052	PEX12
chr17	37894367	37895367	1	647.32977	320.143281	173.507402	59.14594	789.902528	369.406639	GRB7
chr17	43502767	43503767	1	397.147184	377.133082	135.785433	139.59842	192.653285	643.193885	ARHGAP27
chr17	72772367	72773367	1	80.70084	118.755247	93.391839	88.774236	322.029472	591.028857	TMEM104
chr17	73127567	73128567	1	472.562516	791.689881	817.687211	147.19495	628.885548	1184.430105	NT5C
chr17	76921167	76922167	1	3331.016805	2711.3216	2936.752598	51.790126	1804.315364	1371.562096	TIMP2
chr17	78965367	78966367	1	201.306967	924.99093	460.74149	24.485153	416.469358	1098.79025	CHMP6
chr17	80189767	80190767	1	1343.309165	682.811317	919.689171	37.085422	1716.752583	528.220506	SLC16A3
chr18	76829103	76830103	1	148.513959	991.732505	203.229248	146.702931	459.152176	516.92679	ATP9B
chr18	77439503	77440503	1	92.703391	288.66561	137.499661	34.202845	864.484164	412.453369	CTDP1
chr18	11908303	11909303	1	198.236908	263.502871	663.889407	151.968187	458.432797	626.772403	MPPE1
chr18	71814703	71815703	1	7.521164	22.513183	49.851216	0.617198	3358.574754	285.09839	FBXO15
chr19	4723509	4724509	1	363.751142	267.541779	316.700951	145.084122	1037.391183	767.773099	DPP9
chr19	531509	532509	1	186.854464	433.080144	220.919302	124.138546	575.351312	410.509167	CDC34
chr19	984109	985109	1	184.638811	751.034141	210.737347	115.553942	1169.045651	736.308869	WDR18
chr19	1592309	1593309	1	81.448224	199.440982	213.090283	113.109147	596.749492	757.283498	MBD3
chr19	2475909	2476909	1	452.401441	722.878563	731.481478	109.836577	597.618239	1103.180907	GADD45B
chr19	2785109	2786109	1	104.186873	431.635552	160.100966	58.362089	571.865289	414.535077	THOP1
chr19	3761309	3762309	1	18.038875	79.297854	64.964346	28.409353	544.642606	157.68841	APBA3
chr19	5904509	5905509	1	324.952536	112.590467	103.571303	95.887365	524.258559	20.371	VMAC
chr19	6372109	6373109	1	91.85875	485.570119	279.091329	93.441207	399.553436	510.997671	ALKBH7
chr19	7984909	7985909	1	51.927977	171.110171	163.005121	63.943964	559.331773	255.076409	SNAPC2
chr19	10381309	10382309	1	1492.950395	1832.107614	1773.696139	95.308194	2656.870483	2378.312068	ICAM1
chr19	11877509	11878509	1	372.818066	533.123501	338.372415	141.889327	665.391389	946.675359	ZNF441
chr19	12476109	12477109	1	626.772403	828.719699	1540.333959	1.281203	225.578443	1128.952286	ZNF442
chr19	12511709	12512709	1	562.049706	1171.305397	1554.012448	109.980536	918.103295	684.651521	ZNF799
chr19	12807109	12808109	1	120.249947	567.392704	360.627575	79.633599	271.410902	676.923038	FBXW9
chr19	12780309	12781309	1	55.413187	209.469316	384.168097	68.530584	252.193083	584.588197	WDR83
chr19	16308309	16309309	1	192.775668	680.697394	646.023409	64.204301	837.894115	1356.358016	AP1M1
chr19	18111709	18112709	1	114.891157	148.453916	478.110295	65.605455	428.647339	692.457139	ARRDC2
chr19	18942509	18943509	1	250.382019	280.078099	350.138539	153.91389	718.076976	789.902528	UPF1
chr19	50879309	50880309	1	100.039971	609.301083	393.129651	100.723501	453.980236	727.576004	NR1H2
chr19	54676709	54677709	1	283.329099	500.509704	133.809957	117.081422	439.049026	570.340244	TMC4
chr19	57998709	57999709	1	126.913379	231.476895	591.358684	130.966852	230.525399	650.921196	ZNF419
chr20	33291908	33292908	1	407.183677	103.310053	202.733606	73.474745	315.373369	714.159991	TP53INP2
chr20	34542108	34543108	1	242.717778	694.932861	694.45314	103.08837	698.947604	449.492087	SCAND1
chr20	37062308	37063308	1	603.744966	0.379389	578.410108	65.412909	294.643658	614.190195	SNORA71D
chr20	37376708	37377708	1	389.45704	389.45704	801.790089	107.129865	1141.756572	610.931612	ACTR5
chr20	44420308	44421308	1	108.075234	259.193095	15.614262	116.550987	552.297157	128.266108	WFDC3
chr20	44600508	44601508	1	224.373128	571.611363	720.327271	130.80518	647.850501	1017.93494	ZNF335
chr20	57582108	57583108	1	309.898467	546.262879	516.92679	138.409858	275.670493	517.105839	CTSZ
chr20	60697308	60698308	1	261.421292	310.954469	881.157617	106.179837	503.725177	310.763566	LSM14B
chr20	61273508	61274508	1	366.928765	853.184917	921.19761	122.405007	1725.392844	1265.549389	SLCO4A1
chr20	61435908	61436908	1	143.500539	408.890008	276.260793	41.543692	723.416218	465.653998	OGFR
chr20	61903908	61904908	1	277.436215	528.356218	455.753368	124.2922	707.537921	1105.237116	ARFGAP1
chr20	62710508	62711508	1	340.835113	569.574066	437.074189	64.437824	683.842915	494.708369	RGS19
chr22	41032308	41033308	1	886.467492	538.201961	273.61397	135.954666	1362.446289	966.643353	MKL1
chr22	18893508	18894508	1	82.329464	326.943537	290.510188	38.655614	441.402523	564.769232	DGCR6
chr22	30642508	30643508	1	302.111688	191.823194	445.360887	61.433066	473.276897	770.211209	LIF
chr22	31476908	31477908	1	176.667481	276.551012	228.682088	150.64999	500.042872	247.521236	SMTN
chr22	39636708	39637708	1	340.550012	273.782277	282.825015	34.486453	959.015599	280.83101	PDGFB
chr22	50639108	50640108	1	61.87522	241.260455	201.007915	32.921211	772.563142	331.630124	SELO
chr1	115880496	115881496	3	73.683659	165.299991	427.652785	110.517069	282.825015	788.570203	NGF
chr1	21058896	21059896	3	260.932101	201.452403	284.039756	58.89418	289.482535	534.090679	SH2D5
chr1	26632896	26633896	3	313.920213	970.030024	504.982857	53.258679	346.854323	1359.880338	UBXN11
chr1	38470896	38471896	3	250.498802	286.673026	271.064669	69.876589	367.941949	725.876714	FHL3
chr2	201450497	201451497	3	71.838311	88.150195	85.230996	135.394893	721.799289	460.465092	AOX1
chr2	27603297	27604297	3	45.157345	362.454422	206.643297	156.34487	554.127465	780.009236	ZNF513
chr2	37571497	37572497	3	26.979056	35.332908	0	0	2.871168	686.235029	QPCT
chr3	49967098	49968098	3	69.822944	220.734867	351.235343	56.599565	359.805653	503.725177	MON1A
chr6	13925101	13926101	3	0	0	7.976999	12.740459	596.476818	50.053621	RNF182
chr6	27115101	27116101	3	1186.160986	1072.690818	968.659347	0	190.22212	799.660864	MIR3143
chr6	43336901	43337901	3	334.343785	303.592683	1000.482146	84.852694	1790.772567	874.094901	ZNF318
chr6	106533901	106534901	3	625.334492	1343.782559	278.672607	81.368871	1973.049934	215.40153	PRDM1
chr7	2442877	2443877	3	116.550987	217.441196	268.382668	49.851216	503.504296	272.803019	CHST12
chr7	22766477	22767477	3	7616.895997	6453.627699	4907.372149	57.730197	3040.492391	1534.680032	IL6
chr7	44788277	44789277	3	199.775621	224.067571	153.364662	55.779245	497.800555	176.341897	ZMIZ2
chr9	72658148	72659148	3	674.757349	328.016379	777.962468	130.117893	549.417536	860.910765	MAMDC2
chrX	153744349	153745349	3	142.342026	333.542776	248.19665	80.798626	1815.46554	417.552169	FAM3A
chr10	15412713	15413713	3	1051.725942	659.94708	1700.106514	27.447907	344.059699	575.087656	FAM171A1
chr11	109963832	109964832	3	469.6871	534.090679	521.350016	102.701165	681.489062	216.887527	ZC3H12C
chr11	6411432	6412432	3	670.02624	224.984229	785.287366	1.922684	313.552868	755.045506	SMPD1
chr11	47429832	47430832	3	305.970908	447.93926	453.139435	121.172381	873.12396	702.547431	SLC39A13
chr11	94706632	94707632	3	301.363176	414.535077	673.493995	84.666895	384.544278	564.194787	KDM4D
chr11	120081432	120082432	3	364.164053	670.02624	746.695457	121.438886	569.222925	281.679037	OAF
chr11	130029432	130030432	3	220.19263	1636.406495	658.07865	114.546078	707.071586	793.293382	ST14
chr13	43566013	43567013	3	1591.805449	2198.033613	1751.137091	153.534194	5097.209943	1949.541819	EPSTI1
chr15	28566899	28567899	3	499.336953	538.602221	444.366994	157.386057	516.594586	862.723527	HERC2
chr16	67034143	67035143	3	320.962374	100.924708	95.037554	56.011331	745.898282	392.557931	CES4A
chr19	4123909	4124909	3	426.022486	1117.809316	235.258675	132.146547	1520.655634	453.139435	MAP2K2
chr19	10811909	10812909	3	113.627472	1016.407458	438.45605	67.041069	125.192012	905.484214	QTRT1
chr19	19248909	19249909	3	185.211732	1040.237963	725.876714	89.824133	1061.847717	801.130179	TMEM161A
chr19	41869709	41870709	3	638.294569	605.618488	810.661129	64.259278	845.700907	560.954602	B9D2
chr19	45504509	45505509	3	194.113648	195.584737	344.312473	67.983853	685.405539	272.005067	RELB
chr19	51014109	51015109	3	37.085422	678.722769	171.706134	54.473689	663.889407	408.101095	JOSD2
